# Supplementary material for: Cross-sectoral sharing of CTX-M-producing Escherichia coli: a One Health analysis to understand dissemination modes
Source: Microbiol Spectr. 2026 Feb 19;14(4):e03551-25. doi: 10.1128/spectrum.03551-25 (PMC13055372; doi:10.1128/spectrum.03551-25)
Supplement: Supplemental tables — Tables S1 to S10. [file spectrum.03551-25-s0008.xlsx]

## Sheet: Description
Table	Content
S1	Collection of 445 CTX-M-producing E. coli originating from raw meat, ready-to-eat food, animal, food-processing surface, and human blood in Hong Kong during 2018 to 2023.
S2	The statistical analysis of prevalence of CTX-M-producing E. coli between chilled and fresh meat
S3	The metadata and genomic features of our isolates and public genome used in this study
S4	The posterior membership probability of 445 genomes predicted by DAPC analysis
S5	Genome pairs with pairwise SNPs distance less than 500
S6	Predicted blaCTX-M associated Tn/In
S7	Predicted adjacent IS element
S8	Construction of dissemination mode
S9	Primers used in CTX-M PCR
S10	Reference blaCTX-M-carrying plasmids for putative plasmids identification

## Sheet: S1
Table S1. Collection of 445 CTX-M-producing E. coli originating from raw meat, ready-to-eat food, animal, food-processing surface, and human blood in Hong Kong during 2018 to 2023.
One Health sectors	No. of samples	No. of CTX-M-EC	% of CTX-M-EC (95% CI)
Raw meat
Chilled beef meat	252	8	0.032 (1.4% - 6.2%)
Fresh beef meat	36	26	0.722 (54.8% - 85.8%)
Chilled chicken meat	288	75	0.34 (28.8% - 39.4%)
Fresh chicken meat	36	35	0.972 (85.5% - 99.9%)
Chilled pork meat	110	38	0.345 (25.7% - 44.2%)
Fresh pork meat	52	50	0.961 (86.8% - 99.5%)
Ready-to-eat food
Sashimi	287	0	0 (0.0% - 1.2%)
Sushi	228	2	0.009 (0.1% - 3.1%)
Smoked salmon	86	0	0 (0.0% - 4.2%)
Cut fruits	269	1	0.004 (0.0% - 2.1%)
Salad vegetables	227	1	0.004 (0.0% - 2.4%)
Siu Mei	212	2	0.009 (0.0% - 3.3%)
Lo Mei	111	4	0.036 (0.0% - 9.0%)
Sandwiches	359	3	0.008 (0.0% - 2.4%)
Fresh oysters	340	0	0 (0.0% - 1.1%)
Animal
Cattle faeces	50	18	0.36 (22.9% - 50.8%)
Chicken faeces	100	86	0.86 (77.6% - 92.1%)
Pig faeces	67	40	0.597 (47.0% - 71.5%)
Food-processing surface
Chopping boards	99	5	0.051 (1.7% - 11.4%)
Weight scales	4	3	0.75 (19.4% - 99.4%)
Human blood	NA	48	NA
Total	3213	397	0.124 (11.2% - 13.5%)

## Sheet: S2
Table S2. The statistical analysis of prevalence of CTX-M-producing E. coli between chilled and fresh meat
	Chilled beef meat	Fresh beef meat	Chilled chicken meat	Fresh chicken meat	Chilled pork meat	Fresh pork meat
Positive for CTX-M-producing E. coli	8	26	75	35	38	50
Negative for CTX-M-producing E. coli	244	10	213	1	72	2
Chi-squre statistic	144.238		72.303		54.0103
Chi-squre statistic with Yates correction	137.683		69.1636		51.5559
P value	< 0.00001		< 0.00001		< 0.00001

## Sheet: S3
Table S3. The metadata and genomic features of our isolates and public genome used in this study
Sort	ID	Sampling date	One Health sectors	Place of origin	PopPunk	MLST	Cplx	Phylogroup	CTX-M	CTX-M location	Ref Inc type	Louvain_community	Plasmid length
This study	FP74E2	2019-03-18	Pork meat	HK	2	ST3014	singleton	A	CTX-M-55	Plasmid	IncF	C1	68709
This study	FC11E1	2019-10-20	Chicken meat	HK	12	ST354	ST354 Cplx	F	CTX-M-55	Plasmid	IncF	C1	68808
This study	C2338T	2020-02-18	Chicken faeces	HK	10	ST93	ST168 Cplx	A	CTX-M-55	Plasmid	IncF	C1	80547
This study	C2382T	2020-03-06	Chicken faeces	HK	10	ST93	ST168 Cplx	A	CTX-M-55	Plasmid	IncF	C1	82540
This study	C2355T	2020-02-25	Chicken faeces	HK	1	ST155	ST155 Cplx	B1	CTX-M-55	Plasmid	IncF	C1	83170
This study	C2400T	2020-03-06	Chicken faeces	HK	10	ST93	ST168 Cplx	A	CTX-M-55	Plasmid	IncF	C1	83858
This study	C2395T	2020-03-06	Chicken faeces	HK	10	ST93	ST168 Cplx	A	CTX-M-55	Plasmid	IncF	C1	86749
This study	C2381T	2020-03-06	Chicken faeces	HK	10	ST93	ST168 Cplx	A	CTX-M-55	Plasmid	IncF	C1	88264
This study	FC32E1	2019-11-11	Chicken meat	HK	1	ST453	ST86 Cplx	B1	CTX-M-55	Plasmid	IncF	C1	89253
This study	FP158E2	2019-07-23	Pork meat	mainland	1	ST9401	singleton	B1	CTX-M-55	Plasmid	IncF	C1	90727
This study	C2333T	2020-02-18	Chicken faeces	HK	10	ST93	ST168 Cplx	A	CTX-M-55	Plasmid	IncF	C1	90915
This study	FC69E1	2019-12-02	Chicken meat	mainland	2	ST189	ST165 Cplx	A	CTX-M-55	Plasmid	IncF	C1	92504
This study	FP5E1	2018-12-28	Pork meat	HK	1	ST58	ST155 Cplx	B1	CTX-M-55	Plasmid	IncF	C1	113917
This study	FC319E1	2020-04-06	Chicken meat	USA	2	ST3107	singleton	A	CTX-M-55	Plasmid	IncF	C1	95804
This study	FC36E2	2019-11-11	Chicken meat	HK	2	ST3107	singleton	A	CTX-M-55	Plasmid	IncF	C1	93741
This study	FP180E1	2019-08-10	Pork meat	mainland	1	ST4014	ST101 Cplx	B1	CTX-M-55	Plasmid	IncF	C1	97695
This study	FX22E1	2020-10-14	Beef meat	mainland	8	ST88	ST23 Cplx	C	CTX-M-55	Plasmid	IncF	C1	113859
This study	P1091T	2019-06-27	Pig faeces	mainland	1	ST5229	ST101 Cplx	B1	CTX-M-55	Plasmid	IncF	C1	79964
This study	FP161E1	2019-07-24	Pork meat	mainland	1	ST154	singleton	B1	CTX-M-55	Plasmid	IncF	C1	126402
This study	FP185E2	2019-08-13	Pork meat	mainland	1	ST58	ST155 Cplx	B1	CTX-M-55	Plasmid	IncF	C1	126696
This study	FP10E1	2019-01-13	Pork meat	HK	1	ST58	ST155 Cplx	B1	CTX-M-55	Plasmid	IncF	C1	121713
This study	P1065T	2018-12-21	Pig faeces	mainland	1	ST58	ST155 Cplx	B1	CTX-M-55	Plasmid	IncF	C1	101658
This study	FP153E1	2019-06-11	Pork meat	mainland	1	ST101	ST101 Cplx	B1	CTX-M-55	Plasmid	IncF	C1	121020
This study	X1251T	2021-03-05	Cattle faeces	mainland	1	ST155	ST155 Cplx	B1	CTX-M-55	Plasmid	IncF	C1	149758
This study	FP21E1	2019-01-31	Pork meat	HK	1	ST101	ST101 Cplx	B1	CTX-M-55	Plasmid	IncF	C1	90649
This study	P1112T	2019-08-06	Pig faeces	mainland	1	ST101	ST101 Cplx	B1	CTX-M-55	Plasmid	IncF	C1	98211
This study	X1263T	2021-03-18	Cattle faeces	mainland	1	ST101	ST101 Cplx	B1	CTX-M-55	Plasmid	IncF	C1	139785
This study	C2390T	2020-03-06	Chicken faeces	HK	1	ST155	ST155 Cplx	B1	CTX-M-55	Plasmid	IncF	C1	155953
This study	FP112E1	2019-03-31	Pork meat	Australia	5	ST117	singleton	G	CTX-M-55	Plasmid	IncF	C1	145726
This study	FP178E1	2019-08-10	Pork meat	mainland	8	ST88	ST23 Cplx	C	CTX-M-55	Plasmid	IncF	C1	140706
This study	FP119E1	2019-04-01	Pork meat	Canada	11	ST7584	singleton	C	CTX-M-27, CTX-M-55	Plasmid	IncF	C1	93364
This study	C2345T	2020-02-18	Chicken faeces	HK	2	ST93	ST168 Cplx	A	CTX-M-55	Plasmid	IncF	C1	97931
This study	C2322T	2020-02-18	Chicken faeces	HK	2	ST93	ST168 Cplx	A	CTX-M-55	Plasmid	IncF	C1	97962
This study	C2385T	2020-03-06	Chicken faeces	HK	2	ST93	ST168 Cplx	A	CTX-M-55	Plasmid	IncF	C1	105741
This study	C2389T	2020-03-06	Chicken faeces	HK	2	ST93	ST168 Cplx	A	CTX-M-55	Plasmid	IncF	C1	106694
This study	KWH2007	2020	Human	HK	5	ST117	singleton	G	CTX-M-55	Plasmid	IncF	C1	108710
This study	C2387T	2020-03-06	Chicken faeces	HK	2	ST93	ST168 Cplx	A	CTX-M-55	Plasmid	IncF	C1	109340
This study	FC59E1	2019-12-02	Chicken meat	mainland	1	ST155	ST155 Cplx	B1	CTX-M-55	Plasmid	IncF	C1	133928
This study	P1121T	2019-08-15	Pig faeces	HK	1	ST101	ST101 Cplx	B1	CTX-M-55	Plasmid	IncF	C1	158344
This study	FP56E1	2019-02-17	Pork meat	mainland	2	ST1684	singleton	A	CTX-M-55	Plasmid	IncF	C1	149070
This study	FP50E1	2019-02-14	Pork meat	HK	2	ST1684	singleton	A	CTX-M-55	Plasmid	IncF	C1	159351
This study	FC164E1	2020-01-14	Chicken meat	Japan	1	ST155	ST155 Cplx	B1	CTX-M-55, CTX-M-65	Plasmid	IncF	C1	108798
This study	RTE1246E1	2022-01-12	RTE food	HK	5	ST117	singleton	G	CTX-M-55	Plasmid	IncF	C1	108885
This study	FP159E1	2019-07-24	Pork meat	mainland	1	ST58	ST155 Cplx	B1	CTX-M-55	Plasmid	IncF	C1	137971
This study	FC19E2	2019-10-23	Chicken meat	HK	2	ST12633	singleton	A	CTX-M-55	Plasmid	IncF	C1	104558
This study	FC37E1	2019-11-11	Chicken meat	HK	1	ST1844	singleton	B1	CTX-M-55	Plasmid	IncF	C1	136771
This study	FX242E1	2020-12-21	Beef meat	New Zealand	1	ST1308	singleton	B1	CTX-M-55	Plasmid	IncF	C1	80432
This study	C2396T	2020-03-06	Chicken faeces	HK	10	ST93	ST168 Cplx	A	CTX-M-55	Plasmid	IncF	C1	84498
This study	C2384T	2020-03-06	Chicken faeces	HK	10	ST93	ST168 Cplx	A	CTX-M-55	Plasmid	IncF	C1	89638
This study	FP156E1	2019-07-23	Pork meat	mainland	1	ST9401	singleton	B1	CTX-M-55	Plasmid	IncF	C1	90985
This study	C2334T	2020-02-18	Chicken faeces	HK	10	ST93	ST168 Cplx	A	CTX-M-55	Plasmid	IncF	C1	91963
This study	FC41E2	2019-11-18	Chicken meat	HK	2	ST189	ST165 Cplx	A	CTX-M-55	Plasmid	IncF	C1	92568
This study	FC99E2	2019-12-16	Chicken meat	USA	9	ST69	ST69 Cplx	D	CTX-M-14, CTX-M-55	Plasmid	IncF	C1	93231
This study	FP3E1	2018-12-28	Pork meat	HK	1	ST58	ST155 Cplx	B1	CTX-M-55	Plasmid	IncF	C1	115063
This study	FX31E1	2020-10-19	Beef meat	mainland	1	ST4086	singleton	B1	CTX-M-55	Plasmid	IncF	C1	92278
This study	FP162E2	2019-07-24	Pork meat	mainland	2	ST34	ST10 Cplx	A	CTX-M-55	Plasmid	IncF	C1	94467
This study	FP40E2	2019-02-11	Pork meat	mainland	1	ST101	ST101 Cplx	B1	CTX-M-55	Plasmid	IncF-multiple	C1	134543
This study	FC165E1	2020-01-14	Chicken meat	Japan	2	ST2349	singleton	A	CTX-M-55	Plasmid	IncF-multiple	C1	114829
This study	FP77E1	2019-03-22	Pork meat	Australia	2	ST3489	singleton	A	CTX-M-55	Plasmid	IncF	C1	85461
This study	FC20E1	2019-10-23	Chicken meat	HK	1	ST224	singleton	B1	CTX-M-55	Plasmid	IncF-multiple	C1	122710
This study	FC61E1	2019-12-02	Chicken meat	mainland	1	ST162	ST469 Cplx	B1	CTX-M-55	Plasmid	IncF	C1	97517
This study	FC68E1	2019-12-02	Chicken meat	mainland	1	ST156	ST156 Cplx	B1	CTX-M-55	Plasmid	IncF	C1	113568
This study	C2326T	2020-02-18	Chicken faeces	HK	1	ST155	ST155 Cplx	B1	CTX-M-55	Plasmid	IncF	C1	88312
This study	C2323T	2020-02-18	Chicken faeces	HK	1	ST155	ST155 Cplx	B1	CTX-M-55	Plasmid	IncF	C1	88381
This study	FC8E1	2019-10-20	Chicken meat	HK	5	ST117	singleton	G	CTX-M-55	Plasmid	IncF	C1	110368
This study	C2356T	2020-02-25	Chicken faeces	HK	5	ST117	singleton	G	CTX-M-55	Plasmid	IncF	C1	126862
This study	FC29E2	2019-10-28	Chicken meat	HK	2	ST1818	singleton	A	CTX-M-55	Plasmid	IncF	C1	81798
This study	P1069T	2019-01-31	Pig faeces	mainland	2	ST10	ST10 Cplx	A	CTX-M-55	Plasmid	IncF	C1	98554
This study	FP51E1	2019-02-14	Pork meat	HK	12	ST457	singleton	F	CTX-M-55	Plasmid	IncF	C1	82801
This study	FP163E1	2019-07-31	Pork meat	mainland	2	ST793	ST206 Cplx	A	CTX-M-55	Plasmid	IncF	C1	103800
This study	FP166E3	2019-07-31	Pork meat	mainland	1	ST2599	singleton	B1	CTX-M-55	Plasmid	IncF	C1	66419
This study	QMH2010	2020	Human	HK	4	ST131	ST131 Cplx	B2	CTX-M-14	Plasmid	IncF	C1	82121
This study	FX119E1	2020-11-16	Beef meat	New Zealand	16	ST10	ST10 Cplx	A	CTX-M-65	Plasmid	IncF	C7	82094
This study	P1078T	2019-03-28	Pig faeces	mainland	7	ST372	singleton	B2	CTX-M-55	Plasmid	IncF	C1	130436
This study	C2321T	2020-02-18	Chicken faeces	HK	1	ST155	ST155 Cplx	B1	CTX-M-55	Plasmid	IncF	Singleton	88000
This study	KWH1907	2019	Human	HK	4	ST131	ST131 Cplx	B2	CTX-M-14	Plasmid	IncF	C1	133187
This study	FP48E2	2019-02-14	Pork meat	HK	2	ST3489	singleton	A	CTX-M-55	Plasmid	IncF	C1	76739
This study	FC24E1	2019-10-28	Chicken meat	HK	2	ST4980	singleton	A	CTX-M-55	Plasmid	IncF	C1	135046
This study	FP162E1	2019-07-24	Pork meat	mainland	2	ST744	singleton	A	CTX-M-27	Plasmid	IncF	C1	112398
This study	FP37E2	2019-02-11	Pork meat	HK	2	ST9378	singleton	A	CTX-M-55	Plasmid	IncF	C4	89413
This study	FC54E1	2019-12-02	Chicken meat	mainland	2	ST1564	singleton	A	CTX-M-55	Plasmid	IncF	C1	128902
This study	FC21E2	2019-10-23	Chicken meat	HK	1	ST155	ST155 Cplx	B1	CTX-M-55	Plasmid	IncF	C4	146460
This study	FP1E1	2018-12-28	Pork meat	mainland	1	ST58	ST155 Cplx	B1	CTX-M-27	Plasmid	IncF	C4	136960
This study	RTE1428E2	2022-06-01	RTE food	HK	1	ST58	ST155 Cplx	B1	CTX-M-27	Plasmid	IncF	C4	139327
This study	RTE1232E1	2022-01-05	RTE food	HK	1	ST1196	singleton	B1	CTX-M-14	Plasmid	IncF	C4	150159
This study	FC146E1	2020-01-05	Chicken meat	mainland	1	ST602	ST446 Cplx	B1	CTX-M-27	Plasmid	IncF-multiple	C4	149911
This study	FP160E1	2019-07-24	Pork meat	mainland	1	ST162	ST469 Cplx	B1	CTX-M-14	Plasmid	IncF	C4	102660
This study	FC162E1	2020-01-14	Chicken meat	Japan	1	ST2178	singleton	B1	CTX-M-55	Plasmid	IncF	C4	106171
This study	FC331E1	2020-04-06	Chicken meat	USA	5	ST117	singleton	G	CTX-M-55	Plasmid	IncF	C4	106976
This study	FC295E1	2020-03-30	Chicken meat	USA	5	ST117	singleton	G	CTX-M-55	Plasmid	IncF	C4	107433
This study	FC308E1	2020-04-04	Chicken meat	USA	5	ST117	singleton	G	CTX-M-55	Plasmid	IncF	C4	107605
This study	FC42E2	2019-11-18	Chicken meat	HK	1	ST155	ST155 Cplx	B1	CTX-M-55	Plasmid	IncF	C4	109858
This study	FC10E1	2019-10-20	Chicken meat	HK	1	ST155	ST155 Cplx	B1	CTX-M-55	Plasmid	IncF	C4	110944
This study	FC298E1	2020-03-30	Chicken meat	USA	3	ST1011	singleton	E	CTX-M-55	Plasmid	IncF	C4	112291
This study	FC306E1	2020-04-01	Chicken meat	USA	3	ST1011	singleton	E	CTX-M-55	Plasmid	IncF	C4	112291
This study	FC55E1	2019-12-02	Chicken meat	Thailand	1	ST2170	singleton	B1	CTX-M-55	Plasmid	IncF	C4	113310
This study	FC84E1	2019-12-09	Chicken meat	Thailand	1	ST2170	singleton	B1	CTX-M-55	Plasmid	IncF	C4	113884
This study	FC30E1	2019-11-06	Chicken meat	HK	1	ST162	ST469 Cplx	B1	CTX-M-65	Plasmid	IncF	C4	114468
This study	FC45E1	2019-11-25	Chicken meat	Thailand	2	ST93	ST168 Cplx	A	CTX-M-55	Plasmid	IncF	C4	118492
This study	FC189E1	2020-02-10	Chicken meat	mainland	2	ST3944	singleton	A	CTX-M-55	Plasmid	IncF	C4	126595
This study	P1109T	2019-08-01	Pig faeces	mainland	11	ST410	ST23 Cplx	C	CTX-M-55	Plasmid	IncF	C4	130808
This study	C2331T	2020-02-18	Chicken faeces	HK	3	ST219	singleton	E	CTX-M-55	Plasmid	IncF	C4	132113
This study	FP165E1	2019-07-31	Pork meat	mainland	1	ST3285	singleton	B1	CTX-M-55	Plasmid	IncF	C4	132593
This study	P1099T	2019-07-11	Pig faeces	mainland	1	ST3285	singleton	B1	CTX-M-27	Plasmid	IncF	C4	134105
This study	FC242E1	2020-03-09	Chicken meat	USA	1	ST155	ST155 Cplx	B1	CTX-M-55	Plasmid	IncF	C4	138654
This study	X1246T	2021-02-26	Cattle faeces	mainland	1	ST1196	singleton	B1	CTX-M-14	Plasmid	IncF	C4	146781
This study	FC44E1	2019-11-25	Chicken meat	mainland	1	ST162	ST469 Cplx	B1	CTX-M-65	Plasmid	IncF	C4	147768
This study	FC181E1	2020-01-22	Chicken meat	mainland	1	ST2170	singleton	B1	CTX-M-55	Plasmid	IncF	C4	108574
This study	C2329T	2020-02-18	Chicken faeces	HK	6	ST218	ST10 Cplx	A	CTX-M-65	Plasmid	IncF	C4	197463
This study	C2324T	2020-02-18	Chicken faeces	HK	6	ST218	ST10 Cplx	A	CTX-M-65	Plasmid	IncF-multiple	C4	151957
This study	C2328T	2020-02-18	Chicken faeces	HK	6	ST218	ST10 Cplx	A	CTX-M-65	Plasmid	IncF-multiple	C4	152206
This study	FC25E1	2019-10-28	Chicken meat	HK	1	ST12963	ST155 Cplx	B1	CTX-M-55	Plasmid	IncF	C4	122221
This study	C2340T	2020-02-18	Chicken faeces	HK	6	ST218	ST10 Cplx	A	CTX-M-65	Plasmid	IncF	C4	135390
This study	C2344T	2020-02-18	Chicken faeces	HK	6	ST218	ST10 Cplx	A	CTX-M-65	Plasmid	IncF	C4	140878
This study	C2339T	2020-02-18	Chicken faeces	HK	6	ST218	ST10 Cplx	A	CTX-M-65	Plasmid	IncF	C4	141593
This study	C2397T	2020-03-06	Chicken faeces	HK	6	ST218	ST10 Cplx	A	CTX-M-65	Plasmid	IncF	C4	142497
This study	C2349T	2020-02-18	Chicken faeces	HK	6	ST218	ST10 Cplx	A	CTX-M-65	Plasmid	IncF	C4	145943
This study	FC323E1	2020-04-07	Chicken meat	Japan	16	ST10	ST10 Cplx	A	CTX-M-55	Plasmid	IncF	C4	148011
This study	C2346T	2020-02-18	Chicken faeces	HK	6	ST218	ST10 Cplx	A	CTX-M-65	Plasmid	IncF	C4	148042
This study	C2325T	2020-02-18	Chicken faeces	HK	6	ST218	ST10 Cplx	A	CTX-M-65	Plasmid	IncF	C4	149279
This study	C2337T	2020-02-18	Chicken faeces	HK	6	ST218	ST10 Cplx	A	CTX-M-65	Plasmid	IncF	C4	152481
This study	C2383T	2020-03-06	Chicken faeces	HK	6	ST218	ST10 Cplx	A	CTX-M-65	Plasmid	IncF	C4	156409
This study	C2332T	2020-02-18	Chicken faeces	HK	6	ST218	ST10 Cplx	A	CTX-M-65	Plasmid	IncF	C4	137801
This study	C2407T	2020-03-11	Chicken faeces	HK	5	ST117	singleton	G	CTX-M-14	Plasmid	IncF	C4	213466
This study	C2362T	2020-02-25	Chicken faeces	HK	1	ST602	ST446 Cplx	B1	CTX-M-14	Plasmid	IncF	C4	214904
This study	P1087T	2019-05-27	Pig faeces	mainland	8	ST88	ST23 Cplx	C	CTX-M-14	Plasmid	IncF	C4	193935
This study	QMH2006	2020	Human	HK	1	ST2179	singleton	B1	CTX-M-65	Plasmid	IncF	C4	81511
This study	FP52E1	2019-02-14	Pork meat	HK	1	ST11417	singleton	B1	CTX-M-14	Plasmid	IncF	C4	127334
This study	RTE1225E1	2022-01-04	RTE food	HK	8	ST88	ST23 Cplx	C	CTX-M-64	Plasmid	IncHI2A	C3	220220
This study	FX227E1	2020-12-16	Beef meat	Japan	1	ST3519	singleton	B1	CTX-M-65	Plasmid	IncHI2A	C3	247020
This study	X1266T	2021-03-18	Cattle faeces	mainland	1	ST58	ST155 Cplx	B1	CTX-M-55	Plasmid	IncHI2A	C3	221816
This study	FX28E1	2020-10-14	Beef meat	mainland	1	ST58	ST155 Cplx	B1	CTX-M-55	Plasmid	IncHI2A	C3	231363
This study	X1229T	2021-01-27	Cattle faeces	mainland	1	ST7483	singleton	B1	CTX-M-55	Plasmid	IncHI2A	C3	131989
This study	X1230T	2021-01-27	Cattle faeces	mainland	1	ST7483	singleton	B1	CTX-M-55	Plasmid	IncHI2A	C3	131989
This study	P1117T	2019-08-12	Pig faeces	mainland	1	ST101	ST101 Cplx	B1	CTX-M-3	Plasmid	IncHI2A	C3	137357
This study	FC16E1	2019-10-21	Chicken meat	HK	2	ST1397	singleton	A	CTX-M-55	Plasmid	IncHI2A	C3	137993
This study	FC33E2	2019-11-11	Chicken meat	HK	14	ST770	singleton	cladeI	CTX-M-65	Plasmid	IncHI2A	C3	142852
This study	FC78E1	2019-12-08	Chicken meat	mainland	3	ST57	ST350 Cplx	E	CTX-M-65	Plasmid	IncHI2A	C3	160475
This study	FC205E1	2020-02-24	Chicken meat	mainland	16	ST10	ST10 Cplx	A	CTX-M-65	Plasmid	IncHI2A	C3	167327
This study	FP183E1	2019-08-13	Pork meat	mainland	1	ST101	ST101 Cplx	B1	CTX-M-14	Plasmid	IncHI2A	C3	178891
This study	P1077T	2019-03-28	Pig faeces	mainland	1	ST101	ST101 Cplx	B1	CTX-M-14	Plasmid	IncHI2A	C3	180060
This study	FP170E1	2019-08-04	Pork meat	mainland	1	ST101	ST101 Cplx	B1	CTX-M-14	Plasmid	IncHI2A	C3	182013
This study	FC206E1	2020-02-24	Chicken meat	mainland	16	ST10	ST10 Cplx	A	CTX-M-65	Plasmid	IncHI2A	C3	188517
This study	FX19E1	2020-10-14	Beef meat	mainland	1	Novel ST	singleton	B1	CTX-M-55	Plasmid	IncHI2A	C3	192444
This study	C2327T	2020-02-18	Chicken faeces	HK	3	ST57	ST350 Cplx	E	CTX-M-65	Plasmid	IncHI2A	C3	195087
This study	P1104T	2019-07-15	Pig faeces	mainland	1	ST101	ST101 Cplx	B1	CTX-M-65-like	Plasmid	IncHI2A	C3	195441
This study	QMH1909	2019	Human	HK	7	ST95	ST95 Cplx	B2	CTX-M-14	Plasmid	IncHI2A	C3	196987
This study	C2343T	2020-02-18	Chicken faeces	HK	2	ST48	ST10 Cplx	A	CTX-M-65	Plasmid	IncHI2A	C3	204531
This study	C2392T	2020-03-06	Chicken faeces	HK	2	ST48	ST10 Cplx	A	CTX-M-65	Plasmid	IncHI2A	C3	205504
This study	FC39E1	2019-11-18	Chicken meat	HK	3	ST57	ST350 Cplx	E	CTX-M-65	Plasmid	IncHI2A	C3	205816
This study	C2348T	2020-02-18	Chicken faeces	HK	2	ST48	ST10 Cplx	A	CTX-M-65	Plasmid	IncHI2A	C3	208384
This study	C2336T	2020-02-18	Chicken faeces	HK	2	ST93	ST168 Cplx	A	CTX-M-65	Plasmid	IncHI2A	C3	208667
This study	FP30E1	2019-02-01	Pork meat	mainland	1	ST101	ST101 Cplx	B1	CTX-M-14	Plasmid	IncHI2A	C3	208777
This study	C2394T	2020-03-06	Chicken faeces	HK	2	ST48	ST10 Cplx	A	CTX-M-65	Plasmid	IncHI2A	C3	209949
This study	C2341T	2020-02-18	Chicken faeces	HK	2	ST93	ST168 Cplx	A	CTX-M-65	Plasmid	IncHI2A	C3	211186
This study	FC63E1	2019-12-02	Chicken meat	mainland	1	ST1724	singleton	B1	CTX-M-65	Plasmid	IncHI2A	C3	211198
This study	FC15E2	2019-10-21	Chicken meat	HK	2	ST93	ST168 Cplx	A	CTX-M-55	Plasmid	IncHI2A	C3	212582
This study	FX20E1	2020-10-14	Beef meat	mainland	2	Novel ST	singleton	A	CTX-M-65	Plasmid	IncHI2A	C3	212899
This study	FX26E1	2020-10-14	Beef meat	mainland	2	ST48	ST10 Cplx	A	CTX-M-65	Plasmid	IncHI2A	C3	215708
This study	FP29E1	2019-02-01	Pork meat	HK	1	ST616	ST155 Cplx	B1	CTX-M-65	Plasmid	IncHI2A	C3	218124
This study	FX253E1	2020-12-28	Beef meat	Canada	15	ST115	ST38 Cplx	D	CTX-M-14	Plasmid	IncHI2A	C3	219013
This study	FC166E1	2020-01-14	Chicken meat	Japan	4	ST4456	singleton	B2	CTX-M-65	Plasmid	IncHI2A	C3	219249
This study	RTE1226E1	2022-01-05	RTE food	HK	2	ST1818	singleton	A	CTX-M-55	Plasmid	IncHI2A	C3	221332
This study	X1227T	2021-01-27	Cattle faeces	mainland	5	ST657	singleton	G	CTX-M-55	Plasmid	IncHI2A	C3	223934
This study	FX229E1	2020-12-16	Beef meat	USA	1	ST29	ST29 Cplx	B1	CTX-M-55	Plasmid	IncHI2A	C3	224832
This study	FC22E2	2019-10-27	Chicken meat	HK	16	ST10	ST10 Cplx	A	CTX-M-65	Plasmid	IncHI2A	C3	228074
This study	FP184E3	2019-08-13	Pork meat	mainland	3	ST1034	ST32 Cplx	E	CTX-M-65	Plasmid	IncHI2A	C3	228133
This study	FC80E1	2019-12-08	Chicken meat	mainland	3	ST2847	singleton	E	CTX-M-65	Plasmid	IncHI2A	C3	228210
This study	C2375T	2020-02-25	Chicken faeces	HK	16	ST10	ST10 Cplx	A	CTX-M-65	Plasmid	IncHI2A	C3	228403
This study	P1125T	2019-08-19	Pig faeces	mainland	4	ST131	ST131 Cplx	B2	CTX-M-65	Plasmid	IncHI2A	C3	228636
This study	X1259T	2021-03-05	Cattle faeces	mainland	2	ST11398	singleton	A	CTX-M-65	Plasmid	IncHI2A	C3	228712
This study	FC18E1	2019-10-23	Chicken meat	HK	3	ST57	ST350 Cplx	E	CTX-M-65	Plasmid	IncHI2A	C3	229151
This study	FC219E2	2020-03-02	Chicken meat	Japan	3	ST302	singleton	E	CTX-M-65	Plasmid	IncHI2A	C3	229526
This study	FC27E2	2019-10-28	Chicken meat	HK	15	ST2309	ST38 Cplx	D	CTX-M-65	Plasmid	IncHI2A	C3	231407
This study	FC195E1	2020-02-17	Chicken meat	mainland	1	ST641	ST86 Cplx	B1	CTX-M-65	Plasmid	IncHI2A	C3	232232
This study	C2414T	2020-03-11	Chicken faeces	HK	1	ST7508	singleton	B1	CTX-M-65	Plasmid	IncHI2A	C3	232501
This study	FC241E1	2020-03-09	Chicken meat	Japan	1	ST1844	singleton	B1	CTX-M-65	Plasmid	IncHI2A	C3	238114
This study	FC204E2	2020-02-24	Chicken meat	mainland	3	ST57	ST350 Cplx	E	CTX-M-65	Plasmid	IncHI2A	C3	239416
This study	C2398T	2020-03-06	Chicken faeces	HK	2	ST48	ST10 Cplx	A	CTX-M-65	Plasmid	IncHI2A	C3	240855
This study	P1071T	2019-03-04	Pig faeces	mainland	1	ST101	ST101 Cplx	B1	CTX-M-65	Plasmid	IncHI2A	C3	244222
This study	P1073T	2019-03-04	Pig faeces	HK	1	ST101	ST101 Cplx	B1	CTX-M-65	Plasmid	IncHI2A	C3	244867
This study	FC23E2	2019-10-27	Chicken meat	HK	2	ST752	singleton	A	CTX-M-65	Plasmid	IncHI2A	C3	244892
This study	PW003_E2	2020-10-18	Surface	HK	2	Novel ST	singleton	A	CTX-M-65	Plasmid	IncHI2A	C3	245668
This study	FC58E1	2019-12-02	Chicken meat	mainland	2	ST46	ST46 Cplx	A	CTX-M-65	Plasmid	IncHI2A	C3	249780
This study	FC318E1	2020-04-06	Chicken meat	Japan	9	ST69	ST69 Cplx	D	CTX-M-65	Plasmid	IncHI2A	C3	249786
This study	FC66E1	2019-12-02	Chicken meat	mainland	1	ST602	ST446 Cplx	B1	CTX-M-65-like	Plasmid	IncHI2A	C3	250414
This study	C2402T	2020-03-11	Chicken faeces	HK	5	ST117	singleton	G	CTX-M-65	Plasmid	IncHI2A	C3	253409
This study	FC43E2	2019-11-18	Chicken meat	HK	12	ST1485	ST648 Cplx	F	CTX-M-65	Plasmid	IncHI2A	C3	253914
This study	C2353T	2020-02-25	Chicken faeces	HK	2	ST48	ST10 Cplx	A	CTX-M-65	Plasmid	IncHI2A	C3	254968
This study	FC98E2	2019-12-16	Chicken meat	mainland	3	ST57	ST350 Cplx	E	CTX-M-55	Plasmid	IncHI2A	C3	255869
This study	FP155E1	2019-06-11	Pork meat	HK	2	ST10	ST10 Cplx	A	CTX-M-65	Plasmid	IncHI2A	C3	256477
This study	X1228T	2021-01-27	Cattle faeces	mainland	2	ST34	ST10 Cplx	A	CTX-M-65	Plasmid	IncHI2A	C3	258371
This study	C2342T	2020-02-18	Chicken faeces	HK	2	ST93	ST168 Cplx	A	CTX-M-65	Plasmid	IncHI2A	C3	262687
This study	X1244T	2021-02-26	Cattle faeces	mainland	1	ST21	ST29 Cplx	B1	CTX-M-55	Plasmid	IncHI2A	C3	263237
This study	FC17E2	2019-10-21	Chicken meat	HK	1	ST212	singleton	B1	CTX-M-55	Plasmid	IncHI2A	C3	263425
This study	X1245T	2021-02-26	Cattle faeces	mainland	1	ST21	ST29 Cplx	B1	CTX-M-55	Plasmid	IncHI2A	C3	264612
This study	FC14E2	2019-10-21	Chicken meat	HK	1	ST155	ST155 Cplx	B1	CTX-M-13	Plasmid	IncF	C9	178392
This study	FP46E1	2019-02-13	Pork meat	HK	2	ST10	ST10 Cplx	A	CTX-M-27	Plasmid	IncF	C9	192165
This study	FP58E1	2019-02-17	Pork meat	HK	1	ST877	ST86 Cplx	B1	CTX-M-27	Plasmid	IncF	C9	197143
This study	P1080T	2019-04-29	Pig faeces	mainland	1	ST101	ST101 Cplx	B1	CTX-M-27	Plasmid	IncF	C9	198749
This study	P1085T	2019-05-09	Pig faeces	HK	2	ST10	ST10 Cplx	A	CTX-M-27	Plasmid	IncF	C9	218125
This study	FX33E1	2020-10-19	Beef meat	mainland	2	ST542	singleton	A	CTX-M-27	Plasmid	IncF	C9	240093
This study	P1105T	2019-07-22	Pig faeces	HK	13	ST38	ST38 Cplx	D	CTX-M-27	Plasmid	IncF-multiple	C9	206823
This study	FX7E1	2020-10-12	Beef meat	mainland	1	ST4616	singleton	B1	CTX-M-27	Plasmid	IncF-multiple	C9	234515
This study	FP94E1	2019-03-26	Pork meat	Thailand	2	ST10	ST10 Cplx	A	CTX-M-55	Plasmid	IncHI1B	C9	247314
This study	X1253T	2021-03-05	Cattle faeces	mainland	1	ST1147	singleton	B1	CTX-M-14	Plasmid	IncX4	C6	35916
This study	FP57E2	2019-02-17	Pork meat	mainland	2	ST165	ST165 Cplx	A	CTX-M-65	Plasmid	Untypeable	C6	50604
This study	FC62E1	2019-12-02	Chicken meat	mainland	3	ST1266	singleton	E	CTX-M-123	Plasmid	Untypeable	C6	53320
This study	QMH2001	2020	Human	HK	9	ST69	ST69 Cplx	D	CTX-M-14	Plasmid	IncI1	C2	76043
This study	FP20E1	2019-01-31	Pork meat	HK	1	ST9401	singleton	B1	CTX-M-130	Plasmid	IncI1	C2	100869
This study	X1267T	2021-03-18	Cattle faeces	mainland	1	ST295	singleton	B1	CTX-M-55	Plasmid	IncI1	C2	86181
This study	FX30E1	2020-10-19	Beef meat	mainland	1	ST58	ST155 Cplx	B1	CTX-M-55	Plasmid	IncI1	C2	86717
This study	P1082T	2019-05-06	Pig faeces	HK	2	Novel ST	singleton	A	CTX-M-14	Plasmid	IncI1	C2	88005
This study	FP55E2	2019-02-17	Pork meat	mainland	14	ST2562	singleton	cladeI	CTX-M-14	Plasmid	IncI1	C2	96563
This study	FP24E1	2019-01-31	Pork meat	mainland	1	ST29	ST29 Cplx	B1	CTX-M-55	Plasmid	IncI1	C2	102138
This study	P1084T	2019-05-09	Pig faeces	mainland	1	ST101	ST101 Cplx	B1	CTX-M-55	Plasmid	IncI1	C2	104323
This study	QMH2004	2020	Human	HK	1	ST223	ST155 Cplx	B1	CTX-M-114-like	Plasmid	IncI1	C2	113536
This study	P1118T	2019-08-12	Pig faeces	mainland	1	ST58	ST155 Cplx	B1	CTX-M-55	Plasmid	IncI1	C2	87080
This study	FC268E1	2020-03-23	Chicken meat	Japan	2	ST10	ST10 Cplx	A	CTX-M-1	Plasmid	IncI1	C2	87352
This study	P1072T	2019-03-04	Pig faeces	mainland	1	ST101	ST101 Cplx	B1	CTX-M-55	Plasmid	IncI1	C2	87428
This study	FC176E2	2020-01-20	Chicken meat	mainland	5	ST117	singleton	G	CTX-M-55	Plasmid	IncI1	C2	87451
This study	RTE1216E1	2021-12-15	RTE food	HK	5	ST117	singleton	G	CTX-M-55	Plasmid	IncI1	C2	87454
This study	FP42E2	2019-02-12	Pork meat	HK	1	ST2599	singleton	B1	CTX-M-55	Plasmid	IncI1	C2	87622
This study	FP53E1	2019-02-14	Pork meat	HK	1	ST58	ST155 Cplx	B1	CTX-M-55	Plasmid	IncI1	C2	87932
This study	FP45E2	2019-02-13	Pork meat	mainland	1	ST58	ST155 Cplx	B1	CTX-M-55	Plasmid	IncI1	C2	87994
This study	FP151E2	2019-05-20	Pork meat	mainland	11	ST410	ST23 Cplx	C	CTX-M-55	Plasmid	IncI1	C2	88637
This study	FC290E1	2020-03-30	Chicken meat	Japan	2	ST10	ST10 Cplx	A	CTX-M-1	Plasmid	IncI1	C2	88756
This study	FP4E1	2018-12-28	Pork meat	HK	1	ST4038	singleton	B1	CTX-M-55	Plasmid	IncI1	C2	88878
This study	FP193E1	2019-08-17	Pork meat	mainland	1	ST101	ST101 Cplx	B1	CTX-M-55	Plasmid	IncI1	C2	89512
This study	FP152E1	2019-06-11	Pork meat	mainland	1	ST641	ST86 Cplx	B1	CTX-M-55	Plasmid	IncI1	C2	89855
This study	C2417T	2020-03-11	Chicken faeces	HK	3	ST1011	singleton	E	CTX-M-65	Plasmid	IncI1	C2	90321
This study	P1102T	2019-07-15	Pig faeces	mainland	2	Novel ST	singleton	A	CTX-M-130	Plasmid	IncI1	C2	91338
This study	P1107T	2019-07-29	Pig faeces	mainland	1	ST9401	singleton	B1	CTX-M-130	Plasmid	IncI1	C2	91489
This study	FP14E1	2019-01-29	Pork meat	HK	11	ST23	ST23 Cplx	C	CTX-M-130	Plasmid	IncI1	C2	93271
This study	FP39E2	2019-02-11	Pork meat	HK	11	ST410	ST23 Cplx	C	CTX-M-14	Plasmid	IncI1	C2	93324
This study	FP13E1	2019-01-29	Pork meat	HK	1	ST9401	singleton	B1	CTX-M-130	Plasmid	IncI1	C2	93758
This study	P1088T	2019-06-24	Pig faeces	mainland	2	ST93	ST168 Cplx	A	CTX-M-55	Plasmid	IncI1	C2	94990
This study	FP64E1	2019-02-25	Pork meat	HK	5	ST117	singleton	G	CTX-M-130	Plasmid	IncI1	C2	95199
This study	FP31E1	2019-02-01	Pork meat	mainland	1	ST11743	singleton	B1	CTX-M-130	Plasmid	IncI1	C2	96863
This study	PC004_E	2020-10-24	Surface	HK	1	ST4014	ST101 Cplx	B1	CTX-M-14	Plasmid	IncI1	C2	98742
This study	FC28E1	2019-10-28	Chicken meat	HK	1	ST1582	singleton	B1	CTX-M-55	Plasmid	IncI1	C2	99060
This study	C2330T	2020-02-18	Chicken faeces	HK	1	ST224	singleton	B1	CTX-M-55	Plasmid	IncI1	C2	99652
This study	FP196E2	2019-08-19	Pork meat	mainland	2	ST48	ST10 Cplx	A	CTX-M-14	Plasmid	IncI1	C2	99788
This study	FP198E2	2019-08-20	Pork meat	mainland	2	ST48	ST10 Cplx	A	CTX-M-14	Plasmid	IncI1	C2	100087
This study	QMH1905	2019	Human	HK	2	ST11739	singleton	A	CTX-M-14	Plasmid	IncI1	C2	100248
This study	RTE1178E1	2021-12-08	RTE food	HK	2	ST48	ST10 Cplx	A	CTX-M-14	Plasmid	IncI1	C2	100683
This study	P1063T	2018-12-13	Pig faeces	mainland	2	ST9159	singleton	A	CTX-M-14	Plasmid	IncI1	C2	102957
This study	FP9E1	2019-01-13	Pork meat	HK	1	ST11743	singleton	B1	CTX-M-130	Plasmid	IncI1	C2	104057
This study	FP149E1	2019-05-20	Pork meat	mainland	1	ST4014	ST101 Cplx	B1	CTX-M-14	Plasmid	IncI1	C2	106335
This study	FP41E2	2019-02-12	Pork meat	mainland	5	ST117	singleton	G	CTX-M-65	Plasmid	IncI1	C2	107113
This study	FC292E1	2020-03-30	Chicken meat	France	1	ST212	singleton	B1	CTX-M-1	Plasmid	IncI1	C2	107450
This study	FC307E1	2020-04-02	Chicken meat	USA	1	ST212	singleton	B1	CTX-M-1	Plasmid	IncI1	C2	107484
This study	FC289E1	2020-03-30	Chicken meat	France	1	ST212	singleton	B1	CTX-M-1	Plasmid	IncI1	C2	107580
This study	RTE2006E1	2023-07-04	RTE food	HK	1	ST4682	singleton	B1	CTX-M-55	Plasmid	IncI1	C2	108874
This study	FP156E2	2019-07-23	Pork meat	mainland	1	ST4038	singleton	B1	CTX-M-65	Plasmid	IncI1	C2	109271
This study	FP134E1	2019-04-07	Pork meat	UK	8	ST2272	singleton	C	CTX-M-1	Plasmid	IncI1	C2	110593
This study	FC224E3	2020-03-02	Chicken meat	Japan	2	ST10	ST10 Cplx	A	CTX-M-1	Plasmid	IncI1	C2	112451
This study	FX35E1	2020-10-19	Beef meat	mainland	5	ST117	singleton	G	CTX-M-14	Plasmid	IncI1	C2	112834
This study	P1089T	2019-06-24	Pig faeces	mainland	8	ST88	ST23 Cplx	C	CTX-M-14	Plasmid	IncI1	C2	114101
This study	FC145E2	2020-01-05	Chicken meat	mainland	2	ST10	ST10 Cplx	A	CTX-M-65	Plasmid	IncI1	C2	114551
This study	KWH1909	2019	Human	HK	4	ST1317	singleton	B2	CTX-M-14	Plasmid	IncI1	C2	115123
This study	FX18E1	2020-10-14	Beef meat	mainland	5	ST117	singleton	G	CTX-M-14	Plasmid	IncI1	C2	115129
This study	FP11E1	2019-01-29	Pork meat	mainland	1	ST101	ST101 Cplx	B1	CTX-M-14	Plasmid	IncI1	C2	115133
This study	FC216E1	2020-02-26	Chicken meat	UK	3	ST57	ST350 Cplx	E	CTX-M-1	Plasmid	IncI1	C2	115982
This study	FC214E1	2020-02-26	Chicken meat	UK	3	ST57	ST350 Cplx	E	CTX-M-1	Plasmid	IncI1	C2	116587
This study	FC215E1	2020-02-26	Chicken meat	UK	3	ST57	ST350 Cplx	E	CTX-M-1	Plasmid	IncI1	C2	116704
This study	C2412T	2020-03-11	Chicken faeces	HK	1	ST155	ST155 Cplx	B1	CTX-M-14	Plasmid	IncI1	C2	121480
This study	FP22E1	2019-01-31	Pork meat	HK	14	ST7056	singleton	cladeI	CTX-M-14	Plasmid	IncI1	C2	127576
This study	FC255E1	2020-03-18	Chicken meat	UK	3	ST57	ST350 Cplx	E	CTX-M-1	Plasmid	IncI1	C2	140328
This study	FC194E1	2020-02-10	Chicken meat	UK	3	ST57	ST350 Cplx	E	CTX-M-1	Plasmid	IncI1	C2	140394
This study	FC260E1	2020-03-23	Chicken meat	France	3	ST57	ST350 Cplx	E	CTX-M-1	Plasmid	IncI1	C2	140453
This study	FC262E1	2020-03-23	Chicken meat	UK	3	ST57	ST350 Cplx	E	CTX-M-1	Plasmid	IncI1	C2	140563
This study	FC226E1	2020-03-02	Chicken meat	UK	3	ST57	ST350 Cplx	E	CTX-M-1	Plasmid	IncI1	C2	140763
This study	FC154E1	2020-01-08	Chicken meat	UK	3	ST57	ST350 Cplx	E	CTX-M-1	Plasmid	IncI1	C2	140890
This study	FC259E1	2020-03-18	Chicken meat	UK	3	ST57	ST350 Cplx	E	CTX-M-1	Plasmid	IncI1	C2	141223
This study	FC156E1	2020-01-13	Chicken meat	UK	3	ST57	ST350 Cplx	E	CTX-M-1	Plasmid	IncI1	C2	141741
This study	FC231E1	2020-03-04	Chicken meat	France	1	ST212	singleton	B1	CTX-M-1	Plasmid	IncI1	C2	142112
This study	QMH1906	2019	Human	HK	4	ST131	ST131 Cplx	B2	CTX-M-14	Plasmid	IncK2	C5	113940
This study	QMH2012	2020	Human	HK	4	ST131	ST131 Cplx	B2	CTX-M-14	Plasmid	IncK2	C5	116874
This study	QMH1902	2019	Human	HK	4	ST131	ST131 Cplx	B2	CTX-M-14	Plasmid	IncK2	C5	134058
This study	KWH2001	2020	Human	HK	7	ST12966	ST95 Cplx	B2	CTX-M-14, CTX-M-55	Plasmid	IncK2	C5	85679
This study	KWH1905	2019	Human	HK	11	ST410	ST23 Cplx	C	CTX-M-191, CTX-M-55	Plasmid	IncK2	C5	88381
This study	QMH2008	2020	Human	HK	4	ST131	ST131 Cplx	B2	CTX-M-14	Plasmid	IncK2	C5	94950
This study	FP59E2	2019-02-17	Pork meat	HK	1	ST101	ST101 Cplx	B1	CTX-M-14	Plasmid	IncK2	C5	96597
This study	KWH2005	2020	Human	HK	7	ST4702	ST12 Cplx	B2	CTX-M-14	Plasmid	IncK2	C5	111702
This study	KWH2008	2020	Human	HK	4	ST131	ST131 Cplx	B2	CTX-M-14	Plasmid	IncK2	C5	108156
This study	C2371T	2020-02-25	Chicken faeces	HK	2	ST3270	singleton	A	CTX-M-55	Plasmid	IncX1	C8	48403
This study	FX23E1	2020-10-14	Beef meat	mainland	1	ST2165	singleton	B1	CTX-M-55	Plasmid	IncX1	C8	52505
This study	C2364T	2020-02-25	Chicken faeces	HK	2	ST3270	singleton	A	CTX-M-55	Plasmid	IncX1	C8	53616
This study	C2379T	2020-02-25	Chicken faeces	HK	2	ST3270	singleton	A	CTX-M-55	Plasmid	IncX1	C8	53619
This study	C2366T	2020-02-25	Chicken faeces	HK	2	ST3270	singleton	A	CTX-M-55	Plasmid	IncX1	C8	53620
This study	C2413T	2020-03-11	Chicken faeces	HK	2	ST3270	singleton	A	CTX-M-55	Plasmid	IncX1	C8	53620
This study	C2351T	2020-02-25	Chicken faeces	HK	2	ST3270	singleton	A	CTX-M-55	Plasmid	IncX1	C8	53867
This study	C2411T	2020-03-11	Chicken faeces	HK	2	ST3270	singleton	A	CTX-M-55	Plasmid	IncX1	C8	53997
This study	C2352T	2020-02-25	Chicken faeces	HK	2	ST3270	singleton	A	CTX-M-55	Plasmid	IncX1	C8	53998
This study	C2363T	2020-02-25	Chicken faeces	HK	2	ST3270	singleton	A	CTX-M-55	Plasmid	IncX1	C8	54000
This study	C2376T	2020-02-25	Chicken faeces	HK	2	ST3270	singleton	A	CTX-M-55	Plasmid	IncX1	C8	54000
This study	C2357T	2020-02-25	Chicken faeces	HK	2	ST3270	singleton	A	CTX-M-55	Plasmid	IncX1	C8	54001
This study	C2359T	2020-02-25	Chicken faeces	HK	2	ST3270	singleton	A	CTX-M-55	Plasmid	IncX1	C8	54001
This study	C2358T	2020-02-25	Chicken faeces	HK	2	ST3270	singleton	A	CTX-M-55	Plasmid	IncX1	C8	54128
This study	C2377T	2020-02-25	Chicken faeces	HK	2	ST3270	singleton	A	CTX-M-55	Plasmid	IncX1	C8	54128
This study	C2409T	2020-03-11	Chicken faeces	HK	2	ST3270	singleton	A	CTX-M-55	Plasmid	IncX1	C8	54128
This study	C2365T	2020-02-25	Chicken faeces	HK	2	ST3270	singleton	A	CTX-M-55	Plasmid	IncX1	C8	54129
This study	C2419T	2020-03-11	Chicken faeces	HK	2	ST3270	singleton	A	CTX-M-55	Plasmid	IncX1	C8	54249
This study	C2378T	2020-02-25	Chicken faeces	HK	2	ST3270	singleton	A	CTX-M-55	Plasmid	IncX1	C8	54400
This study	C2373T	2020-02-25	Chicken faeces	HK	2	ST3270	singleton	A	CTX-M-55	Plasmid	IncX1	C8	55341
This study	C2408T	2020-03-11	Chicken faeces	HK	2	ST3270	singleton	A	CTX-M-55, CTX-M-65	Plasmid	IncX1	C8	56617
This study	RTE1009E1	2021-07-28	RTE food	HK	1	ST155	ST155 Cplx	B1	CTX-M-55	Plasmid	IncX1	C8	58438
This study	FP43E3	2019-02-13	Pork meat	HK	2	ST10	ST10 Cplx	A	CTX-M-55	Plasmid	IncX1	C8	61178
This study	FX24E1	2020-10-14	Beef meat	mainland	1	ST101	ST101 Cplx	B1	CTX-M-55	Plasmid	IncQ1	C6	15979
This study	FX25E1	2020-10-14	Beef meat	mainland	1	ST101	ST101 Cplx	B1	CTX-M-55	Plasmid	IncQ1	C6	15979
This study	FX6E1	2020-10-12	Beef meat	mainland	1	ST101	ST101 Cplx	B1	CTX-M-55	Plasmid	IncQ1	C6	15979
This study	FC35E1	2019-11-11	Chicken meat	HK	12	ST354	ST354 Cplx	F	CTX-M-65	Plasmid	IncQ1	C6	24088
This study	FP150E2	2019-05-20	Pork meat	mainland	1	ST101	ST101 Cplx	B1	CTX-M-3	Plasmid	IncN	C8	61394
This study	FP32E1	2019-02-01	Pork meat	mainland	1	ST58	ST155 Cplx	B1	CTX-M-65	Plasmid	IncN	C8	44399
This study	H078_E	2020-11-23	Surface	HK	11	ST7584	ST582 Cplx	C	CTX-M-27	Plasmid	IncHI1B	C6	12464
This study	FP12E1-S	2019-01-29	Pork meat	mainland	1	ST2825	singleton	B1	CTX-M-65	Plasmid	IncQ1	C6	27592
This study	FP176E1	2019-08-07	Pork meat	mainland	2	ST2608	singleton	A	CTX-M-55	Plasmid	IncQ1	C6	34762
This study	FC12E2	2019-10-21	Chicken meat	HK	2	ST206	ST206 Cplx	A	CTX-M-55	Plasmid	IncX1	C8	24031
This study	FP154E1	2019-06-11	Pork meat	mainland	3	ST12977	singleton	E	CTX-M-55	Plasmid	IncX1	C8	27964
This study	PC003E1	2020-10-18	Surface	HK	2	ST617	ST10 Cplx	A	CTX-M-15	Plasmid	IncX1	C8	38478
This study	P1123T	2019-08-15	Pig faeces	HK	1	ST101	ST101 Cplx	B1	CTX-M-55	Plasmid	IncHI1B	C6	100436
This study	FP23E1	2019-01-31	Pork meat	mainland	1	ST101	ST101 Cplx	B1	CTX-M-55	Plasmid	IncHI1B	C6	100613
This study	FP7E1	2019-01-06	Pork meat	HK	1	ST101	ST101 Cplx	B1	CTX-M-55	Plasmid	IncHI1B	C6	101102
This study	FP15E1	2019-01-29	Pork meat	HK	1	ST101	ST101 Cplx	B1	CTX-M-55	Plasmid	IncHI1B	C6	101464
This study	FC50E1	2019-11-25	Chicken meat	mainland	3	ST1011	singleton	E	CTX-M-55	Plasmid	IncHI1B	C6	101560
This study	FX21E1	2020-10-14	Beef meat	mainland	1	ST224	singleton	B1	CTX-M-15	Plasmid	IncHI1B	C6	102048
This study	FX27E1	2020-10-14	Beef meat	mainland	1	ST224	singleton	B1	CTX-M-15	Plasmid	IncHI1B	C6	102049
This study	FX37E1	2020-10-19	Beef meat	mainland	1	ST7483	singleton	B1	CTX-M-15	Plasmid	IncHI1B	C6	102049
This study	FX41E1	2020-10-19	Beef meat	mainland	1	ST7483	singleton	B1	CTX-M-15	Plasmid	IncHI1B	C6	102049
This study	FX14E2	2020-10-12	Beef meat	mainland	1	ST641	ST86 Cplx	B1	CTX-M-15	Plasmid	IncHI1B	C6	102051
This study	KWH2011	2020	Human	HK	1	ST156	ST156 Cplx	B1	CTX-M-55	Plasmid	IncHI1B	C6	102118
This study	FX16E1	2020-10-12	Beef meat	mainland	1	ST58	ST155 Cplx	B1	CTX-M-15	Plasmid	IncHI1B	C6	102745
This study	P1119T	2019-08-12	Pig faeces	mainland	1	ST156	ST156 Cplx	B1	CTX-M-65	Plasmid	IncY	C6	144093
This study	C2388T	2020-03-06	Chicken faeces	HK	1	ST4550	singleton	B1	CTX-M-55	Plasmid	IncF	C10	96609
This study	C2354T	2020-02-25	Chicken faeces	HK	2	ST4937	singleton	A	CTX-M-55	Plasmid	IncF	C10	110891
This study	C2406T	2020-03-11	Chicken faeces	HK	15	ST115	ST38 Cplx	D	CTX-M-55	Plasmid	IncF	C10	110922
This study	FX11E1	2020-10-12	Beef meat	mainland	1	ST2380	singleton	B1	CTX-M-55	Plasmid	IncF	C10	110990
This study	FC31E2	2019-11-06	Chicken meat	HK	2	ST4937	singleton	A	CTX-M-55	Plasmid	IncF	C10	111140
This study	FC196E1	2020-02-17	Chicken meat	mainland	15	ST115	ST38 Cplx	D	CTX-M-55	Plasmid	IncF	C10	113083
This study	C2404T	2020-03-11	Chicken faeces	HK	2	ST4937	singleton	A	CTX-M-55	Plasmid	IncF	C10	118587
This study	C2416T	2020-03-11	Chicken faeces	HK	3	ST1011	singleton	E	CTX-M-65	Plasmid	IncX4	C6	37395
This study	FP169E1	2019-08-01	Pork meat	mainland	1	ST795	ST278 Cplx	B1	CTX-M-55	Plasmid	IncX4	C6	37846
This study	RTE1112E1	2021-10-18	RTE food	HK	1	ST155	ST155 Cplx	B1	CTX-M-199	Plasmid	IncI2	C6	66718
This study	FC190E1	2020-02-10	Chicken meat	mainland	2	ST3941	singleton	A	CTX-M-64	Plasmid	IncI2	C6	67349
This study	FX182E1	2020-11-30	Beef meat	New Zealand	1	ST162	ST469 Cplx	B1	CTX-M-132	Plasmid	IncI2	C6	68118
This study	FC93E1	2019-12-09	Chicken meat	mainland	2	ST2929	singleton	A	CTX-M-65	Plasmid	IncF-multiple	C7	81475
This study	X1239T	2021-02-19	Cattle faeces	mainland	2	ST10	ST10 Cplx	A	CTX-M-65	Plasmid	IncHI1B	C6	85885
This study	C2415T	2020-03-11	Chicken faeces	HK	2	ST48	ST10 Cplx	A	CTX-M-14	Plasmid	IncHI1B	C6	103978
This study	QMH1904	2019	Human	HK	4	ST131	ST131 Cplx	B2	CTX-M-15	Plasmid	IncF	C7	97099
This study	KWH1911	2019	Human	HK	4	ST131	ST131 Cplx	B2	CTX-M-15	Plasmid	IncF	C4	111779
This study	P1110T	2019-08-01	Pig faeces	HK	2	ST10	ST10 Cplx	A	CTX-M-14	Plasmid	IncF	C7	244836
This study	P1096T	2019-07-05	Pig faeces	mainland	1	ST224	singleton	B1	CTX-M-14	Plasmid	IncF-multiple	C7	138404
This study	P1094T	2019-07-05	Pig faeces	HK	1	Novel ST	singleton	B1	CTX-M-14	Plasmid	IncF-multiple	C7	138946
This study	P1111T	2019-08-01	Pig faeces	HK	2	ST9406	singleton	A	CTX-M-14	Plasmid	IncF-multiple	C7	155496
This study	P1090T	2019-06-24	Pig faeces	mainland	2	ST542	singleton	A	CTX-M-14	Plasmid	IncF-multiple	C7	159225
This study	FC173E1	2020-01-19	Chicken meat	mainland	2	ST10	ST10 Cplx	A	CTX-M-55	Plasmid	IncF	C7	89562
This study	FC79E2	2019-12-08	Chicken meat	Thailand	14	ST770	singleton	cladeI	CTX-M-14	Plasmid	IncF	C7	91140
This study	FP84E1	2019-03-25	Pork meat	Thailand	2	ST10170	singleton	A	CTX-M-14	Plasmid	IncF	C7	96392
This study	FP111E1	2019-03-31	Pork meat	Thailand	2	ST542	singleton	A	CTX-M-55	Plasmid	IncF	C7	90052
This study	FP103E1	2019-03-27	Pork meat	Australia	2	ST2207	singleton	A	CTX-M-55	Plasmid	IncF	C7	102811
This study	FP192E1	2019-08-17	Pork meat	mainland	11	ST410	ST23 Cplx	C	CTX-M-55	Plasmid	IncN	C1	75848
This study	FP175E3	2019-08-06	Pork meat	mainland	1	ST101	ST101 Cplx	B1	CTX-M-55	Plasmid	IncN	C1	37040
This study	QMH1901	2019	Human	HK	4	ST131	ST131 Cplx	B2	CTX-M-55	Plasmid	IncF	C7	121390
This study	QMH2003	2020	Human	HK	4	ST131	ST131 Cplx	B2	CTX-M-14	Plasmid	IncF	C7	69567
This study	KWH2004	2020	Human	HK	4	ST131	ST131 Cplx	B2	CTX-M-27	Plasmid	IncF	C7	81541
This study	QMH1911	2019	Human	HK	4	ST131	ST131 Cplx	B2	CTX-M-27	Plasmid	IncF	C7	112774
This study	QMH2007	2020	Human	HK	4	ST131	ST131 Cplx	B2	CTX-M-27	Plasmid	IncF	C7	112431
This study	QMH2009	2020	Human	HK	4	ST131	ST131 Cplx	B2	CTX-M-27	Plasmid	IncF	C7	114513
This study	QMH2002	2020	Human	HK	4	ST131	ST131 Cplx	B2	CTX-M-27	Plasmid	IncF	C7	130123
This study	KWH2010	2020	Human	HK	7	ST1193	ST14 Cplx	B2	CTX-M-27	Plasmid	IncF	C7	102771
This study	FP8E1	2019-01-13	Pork meat	HK	1	ST58	ST155 Cplx	B1	CTX-M-27	Plasmid	IncF	C7	140932
This study	KWH1912	2019	Human	HK	4	ST131	ST131 Cplx	B2	CTX-M-15	Plasmid	IncF	C7	155138
This study	QMH1903	2019	Human	HK	9	ST69	ST69 Cplx	D	CTX-M-27	Plasmid	IncF	C7	125118
This study	QMH1912	2019	Human	HK	9	ST69	ST69 Cplx	D	CTX-M-14	Plasmid	IncF	C7	131041
This study	KWH1904	2019	Human	HK	7	ST73	ST73 Cplx	B2	CTX-M-14	Plasmid	IncF	C7	137480
This study	KWH1908	2019	Human	HK	4	ST131	ST131 Cplx	B2	CTX-M-15	Plasmid	IncF	C7	97204
This study	QMH2005	2020	Human	HK	7	ST372	singleton	B2	CTX-M-27	Plasmid	IncF	C7	87236
This study	QMH1910	2019	Human	HK	2	ST450	singleton	A	CTX-M-15	Plasmid	IncF	C7	157270
This study	KWH1906	2019	Human	HK	4	ST131	ST131 Cplx	B2	CTX-M-15	Plasmid	IncF	C7	120205
This study	RTE1988E2	2023-06-20	RTE food	HK	2	ST46	ST46 Cplx	A	CTX-M-27	Plasmid	IncF	C7	120643
This study	KWH2003	2020	Human	HK	4	ST131	ST131 Cplx	B2	CTX-M-14, CTX-M-15	Plasmid	IncF	C7	185141
This study	X1255T	2021-03-05	Cattle faeces	mainland	1	ST602	ST446 Cplx	B1	CTX-M-15	Chromosome	NA	NA	NA
This study	X1232T	2021-02-19	Cattle faeces	mainland	13	ST38	ST38 Cplx	D	CTX-M-14	Chromosome	NA	NA	NA
This study	FC160E1	2020-01-13	Chicken meat	mainland	15	ST115	ST38 Cplx	D	CTX-M-55	Chromosome	NA	NA	NA
This study	FX218E1	2020-12-09	Beef meat	Canada	2	ST6635	singleton	A	CTX-M-55	Chromosome	NA	NA	NA
This study	P1101T	2019-07-12	Pig faeces	mainland	1	ST1081	singleton	B1	CTX-M-14	Chromosome	NA	NA	NA
This study	P1060T	2018-12-03	Pig faeces	HK	1	ST1081	singleton	B1	CTX-M-14	Chromosome	NA	NA	NA
This study	PW004_E	2020-10-24	Surface	HK	1	ST155	ST155 Cplx	B1	CTX-M-55	Chromosome	NA	NA	NA
This study	FC303E1	2020-04-01	Chicken meat	France	15	ST115	ST38 Cplx	D	CTX-M-1	Chromosome	NA	NA	NA
This study	FP120E2	2019-04-02	Pork meat	Thailand	2	ST542	singleton	A	CTX-M-14	Chromosome	NA	NA	NA
This study	X1270T	2021-03-18	Cattle faeces	mainland	1	ST3714	singleton	B1	CTX-M-55	Chromosome	NA	NA	NA
This study	C2403T	2020-03-11	Chicken faeces	HK	1	ST155	ST155 Cplx	B1	CTX-M-125	Chromosome	NA	NA	NA
This study	C2347T	2020-02-18	Chicken faeces	HK	5	ST117	singleton	G	CTX-M-55	Chromosome	NA	NA	NA
This study	C2399T	2020-03-06	Chicken faeces	HK	5	ST117	singleton	G	CTX-M-55	Chromosome	NA	NA	NA
This study	FX149E1	2020-11-23	Beef meat	Canada	9	ST69	ST69 Cplx	D	CTX-M-14	Chromosome	NA	NA	NA
This study	FC34E1	2019-11-11	Chicken meat	HK	1	ST2179	singleton	B1	CTX-M-65	Chromosome	NA	NA	NA
This study	FC201E2	2020-02-17	Chicken meat	mainland	14	ST770	singleton	cladeI	CTX-M-55	Chromosome	NA	NA	NA
This study	P1092T	2019-06-27	Pig faeces	mainland	1	ST3285	singleton	B1	CTX-M-55	Chromosome	NA	NA	NA
This study	FC67E1	2019-12-02	Chicken meat	mainland	1	ST3285	singleton	B1	CTX-M-55	Chromosome	NA	NA	NA
This study	FC13E1	2019-10-21	Chicken meat	HK	14	ST770	singleton	cladeI	CTX-M-55	Chromosome	NA	NA	NA
This study	FC132E1	2019-12-18	Chicken meat	UK	1	ST58	ST155 Cplx	B1	CTX-M-15	Chromosome	NA	NA	NA
This study	FC26E1	2019-10-28	Chicken meat	HK	2	ST48	ST10 Cplx	A	CTX-M-123	Chromosome	NA	NA	NA
This study	FC38E1	2019-11-18	Chicken meat	HK	2	ST48	ST10 Cplx	A	CTX-M-123	Chromosome	NA	NA	NA
This study	FP78E1	2019-03-22	Pork meat	Canada	2	ST48	ST10 Cplx	A	CTX-M-123	Chromosome	NA	NA	NA
This study	FX12E2	2020-10-12	Beef meat	mainland	13	ST38	ST38 Cplx	D	CTX-M-15	Chromosome	NA	NA	NA
This study	FX39E1	2020-10-19	Beef meat	mainland	1	ST10987	singleton	B1	CTX-M-15	Chromosome	NA	NA	NA
This study	P1116T	2019-08-08	Pig faeces	HK	1	ST3580	singleton	B1	CTX-M-15	Chromosome	NA	NA	NA
This study	KWH2002	2020	Human	HK	4	ST131	ST131 Cplx	B2	CTX-M-14	Chromosome	NA	NA	NA
This study	FC100E1	2019-12-16	Chicken meat	mainland	9	ST69	ST69 Cplx	D	CTX-M-14	Chromosome	NA	NA	NA
This study	FC163E1	2020-01-14	Chicken meat	USA	9	ST69	ST69 Cplx	D	CTX-M-14	Chromosome	NA	NA	NA
This study	FC172E1	2020-01-19	Chicken meat	mainland	9	ST69	ST69 Cplx	D	CTX-M-123, CTX-M-14	Chromosome	NA	NA	NA
This study	FP188E1	2019-08-14	Pork meat	mainland	2	ST195	ST10 Cplx	A	CTX-M-14	Chromosome	NA	NA	NA
This study	FP49E1	2019-02-14	Pork meat	HK	1	ST155	ST155 Cplx	B1	CTX-M-14	Chromosome	NA	NA	NA
This study	FX8E1	2020-10-12	Beef meat	mainland	1	ST155	ST155 Cplx	B1	CTX-M-14	Chromosome	NA	NA	NA
This study	P1103T	2019-07-15	Pig faeces	mainland	1	ST155	ST155 Cplx	B1	CTX-M-14	Chromosome	NA	NA	NA
This study	QMH1908	2019	Human	HK	1	ST2179	singleton	B1	CTX-M-65	Chromosome	NA	NA	NA
This study	FC200E2	2020-02-17	Chicken meat	mainland	1	ST2179	singleton	B1	CTX-M-65	Chromosome	NA	NA	NA
This study	C2335T	2020-02-18	Chicken faeces	HK	6	ST218	ST10 Cplx	A	CTX-M-65	Chromosome	NA	NA	NA
This study	C2405T	2020-03-11	Chicken faeces	HK	3	ST2485	singleton	E	CTX-M-65	Chromosome	NA	NA	NA
This study	C2420T	2020-03-11	Chicken faeces	HK	3	ST2485	singleton	E	CTX-M-65	Chromosome	NA	NA	NA
This study	C2369T	2020-02-25	Chicken faeces	HK	2	ST665	singleton	A	CTX-M-14	Chromosome	NA	NA	NA
This study	C2372T	2020-02-25	Chicken faeces	HK	2	ST665	singleton	A	CTX-M-14	Chromosome	NA	NA	NA
This study	KWH1901	2019	Human	HK	13	ST38	ST38 Cplx	D	CTX-M-15	Chromosome	NA	NA	NA
This study	QMH2011	2020	Human	HK	7	ST1193	ST14 Cplx	B2	CTX-M-3	Chromosome	NA	NA	NA
This study	FP172E2	2019-08-04	Pork meat	mainland	2	ST4981	singleton	A	CTX-M-15	Chromosome	NA	NA	NA
This study	FC9E2	2019-10-20	Chicken meat	HK	2	ST48	ST10 Cplx	A	CTX-M-123	Chromosome	NA	NA	NA
This study	RTE1989E2	2023-06-20	RTE food	HK	7	ST73	ST73 Cplx	B2	CTX-M-3	Chromosome	NA	NA	NA
This study	P1075T	2019-03-07	Pig faeces	HK	1	ST1081	singleton	B1	CTX-M-14	Chromosome	NA	NA	NA
This study	X1226T	2021-01-27	Cattle faeces	mainland	1	ST196	singleton	B1	CTX-M-55	Chromosome	NA	NA	NA
This study	KWH1903	2019	Human	HK	7	ST73	ST73 Cplx	B2	CTX-M-14	Chromosome	NA	NA	NA
This study	KWH1910	2019	Human	HK	7	ST73	ST73 Cplx	B2	CTX-M-14	Chromosome	NA	NA	NA
This study	FX38E1	2020-10-19	Beef meat	mainland	12	ST457	singleton	F	CTX-M-55	Chromosome	NA	NA	NA
This study	H007_E	2020-09-07	Surface	HK	8	ST88	ST23 Cplx	C	CTX-M-55	Chromosome	NA	NA	NA
This study	PC001_E	2020-09-02	Surface	HK	8	ST88	ST23 Cplx	C	CTX-M-55	Chromosome	NA	NA	NA
This study	PW001_E	2020-09-02	Surface	HK	8	ST88	ST23 Cplx	C	CTX-M-55	Chromosome	NA	NA	NA
This study	FC57E1	2019-12-02	Chicken meat	Thailand	13	ST38	ST38 Cplx	D	CTX-M-15	Chromosome	NA	NA	NA
This study	KWH1902	2019	Human	HK	12	ST648	ST648 Cplx	F	CTX-M-14	Chromosome	NA	NA	NA
This study	QMH1907	2019	Human	HK	13	ST38	ST38 Cplx	D	CTX-M-14	Chromosome	NA	NA	NA
This study	KWH2006	2020	Human	HK	4	ST131	ST131 Cplx	B2	CTX-M-27	Chromosome	NA	NA	NA
This study	KWH2009	2020	Human	HK	4	ST131	ST131 Cplx	B2	CTX-M-27	Chromosome	NA	NA	NA
This study	KWH2012	2020	Human	HK	4	ST131	ST131 Cplx	B2	CTX-M-27	Chromosome	NA	NA	NA
This study	RTE1555E1	2022-08-24	RTE food	mainland	4	ST131	ST131 Cplx	B2	CTX-M-27	Chromosome	NA	NA	NA
This study	FP168E1	2019-08-01	Pork meat	mainland	12	ST354	ST354 Cplx	F	CTX-M-24	Chromosome	NA	NA	NA
This study	FP6E1	2018-12-28	Pork meat	mainland	1	ST2599	singleton	B1	CTX-M-55	Chromosome	NA	NA	NA
Public genome	SRR12517452	2016	Human	HK	na	ST8262	singleton		CTX-M-55	Plasmid	IncHI2A	C3	355238
Public genome	ERR10438280	2020	Human	HK	na	ST162	ST469 Cplx		CTX-M-14	Plasmid	IncI1	C2	232240
Public genome	ERR10438307	2020	Human	HK	na	ST131	ST131 Cplx		CTX-M-15	Plasmid	IncI1	C2	174015
Public genome	GCA_026332455.1	2020	Human	HK	na	ST162	ST469 Cplx		CTX-M-14	Plasmid	IncI1	C2	256466
Public genome	GCA_026310615.1	2020	Human	HK	na	ST131	ST131 Cplx		CTX-M-15	Plasmid	IncI1	C2	182205
Public genome	SRR12517428	2012	Human	HK	na	ST542	singleton		CTX-M-55	Plasmid	IncI1	C2	286876
Public genome	SRR12517433	2012	Human	HK	na	ST542	singleton		CTX-M-55	Plasmid	IncI1	C2	300709
Public genome	SRR12517571	2017	Human	HK	na	ST354	ST354 Cplx		CTX-M-55	Plasmid	IncF	C4	288606
Public genome	SRR12517498	2017	Human	HK	na	ST205	ST205 Cplx		CTX-M-15	Plasmid	IncF-multiple	C10	416078
Public genome	ERR10438256	2020	Human	HK	na	ST131	ST131 Cplx		CTX-M-27	Plasmid	IncF	C5	156100
Public genome	ERR10438305	2020	Human	HK	na	ST131	ST131 Cplx		CTX-M-15	Plasmid	IncF	C5	153501
Public genome	GCA_026333015.1	2020	Human	HK	na	ST131	ST131 Cplx		CTX-M-14	Plasmid	IncF	C5	192282
Public genome	GCA_026311395.1	2020	Human	HK	na	ST131	ST131 Cplx		CTX-M-27	Plasmid	IncF	C5	187159
Public genome	GCA_026332335.1	2020	Human	HK	na	ST131	ST131 Cplx		CTX-M-15	Plasmid	IncF	C5	166781
Public genome	ERR10438197	2020	Human	HK	na	ST1193	ST14 Cplx		CTX-M-14	Plasmid	IncF-multiple	C5	296302
Public genome	GCA_026311435.1	2020	Human	HK	na	ST1193	ST14 Cplx		CTX-M-14	Plasmid	IncF-multiple	C5	237774
Public genome	ERR10438198	2020	Human	HK	na	ST1196	singleton		CTX-M-55	Plasmid	IncF-multiple	C5	418961
Public genome	GCA_026310555.1	2020	Human	HK	na	ST1196	singleton		CTX-M-55	Plasmid	IncF-multiple	C5	408412
Public genome	ERR10438211	2020	Human	HK	na	ST1193	ST14 Cplx		CTX-M-27	Plasmid	IncF	C5	348025
Public genome	GCA_026333075.1	2020	Human	HK	na	ST1193	ST14 Cplx		CTX-M-27	Plasmid	IncF	C5	322630
Public genome	SRR12517450	2017	Human	HK	na	ST405	ST405 Cplx		CTX-M-15	Plasmid	IncF-multiple	C5	419198
Public genome	SRR12517504	2016	Human	HK	na	ST405	ST405 Cplx		CTX-M-15	Plasmid	IncF-multiple	C5	451907
Public genome	SRR12517581	2017	Human	HK	na	ST405	ST405 Cplx		CTX-M-15	Plasmid	IncF	C5	347650
Public genome	SRR13342174	2018	Human	HK	na	Novel ST	singleton		CTX-M-55	Plasmid	IncF-multiple	C5	626896
Public genome	SRR12517447	2016	Human	HK	na	ST167	ST10 Cplx		CTX-M-15	Plasmid	IncF-multiple	C5	378645
Public genome	SRR12517546	2016	Human	HK	na	ST410	ST23 Cplx		CTX-M-130	Plasmid	IncF-multiple	C5	367123
Public genome	SRR12517574	2015	Human	HK	na	ST617	ST10 Cplx		CTX-M-14	Plasmid	IncF-multiple	C5	296410
Public genome	SRR12517578	2017	Human	HK	na	ST410	ST23 Cplx		CTX-M-15	Plasmid	IncF-multiple	C5	567938
Public genome	SRR12517579	2016	Human	HK	na	ST2172	singleton		CTX-M-14	Plasmid	IncX3	C5	289781
Public genome	SRR12517473	2017	Human	HK	na	ST131	ST131 Cplx		CTX-M-27	Plasmid	IncF-multiple	C5	467363
Public genome	SRR12517541	2016	Human	HK	na	ST11326	singleton		CTX-M-14	Plasmid	IncF-multiple	C5	459575
Public genome	SRR12517423	2012	Human	HK	na	ST10	ST10 Cplx		CTX-M-14	Plasmid	IncK2	C5	536802
Public genome	SRR12517495	2015	Human	HK	na	ST131	ST131 Cplx		CTX-M-14	Plasmid	IncF-multiple	C5	231915
Public genome	SRR12517431	2014	Human	HK	na	ST38	ST38 Cplx		CTX-M-14	Plasmid	IncF-multiple	C5	459461
Public genome	SRR13342182	2018	Human	HK	na	ST162	ST469 Cplx		CTX-M-65	Plasmid	IncF-multiple	C5	513449
Public genome	SRR12517417	2014	Human	HK	na	ST405	ST405 Cplx		CTX-M-15	Plasmid	IncF	C6	412773
Public genome	SRR12517448	2016	Human	HK	na	ST48	ST10 Cplx		CTX-M-55	Plasmid	IncF-multiple	C6	434244
Public genome	ERR10438220	2020	Human	HK	na	ST131	ST131 Cplx		CTX-M-14	Chromosome	NA	NA	NA
Public genome	SRR12517422	2014	Human	HK	na	ST131	ST131 Cplx		CTX-M-14	Chromosome	NA	NA	NA
Public genome	SRR12517466	2017	Human	HK	na	ST405	ST405 Cplx		CTX-M-15	Chromosome	NA	NA	NA

## Sheet: S4
Table S4. The posterior membership probability of 445 genomes predicted by DAPC analysis
ID	Animal	Environment	Food	Human	predicted	Origins
C2321T	0.626138	0.221629	0.133494	0.0187394	Animal	Animal
C2322T	0.724313	0.135334	0.122236	0.0181167	Animal	Animal
C2323T	0.626138	0.221629	0.133494	0.0187394	Animal	Animal
C2324T	0.0691122	0.565697	0.103083	0.262108	Environment	Animal
C2325T	0.0691122	0.565697	0.103083	0.262108	Environment	Animal
C2326T	0.626138	0.221629	0.133494	0.0187394	Animal	Animal
C2327T	0.02457	0.0359019	0.929543	0.00998489	Food	Animal
C2328T	0.0691122	0.565697	0.103083	0.262108	Environment	Animal
C2329T	0.0691122	0.565697	0.103083	0.262108	Environment	Animal
C2330T	0.247842	0.105418	0.452464	0.194276	Food	Animal
C2331T	0.713163	0.171374	0.0873527	0.0281106	Animal	Animal
C2332T	0.0691122	0.565697	0.103083	0.262108	Environment	Animal
C2333T	0.679751	0.19038	0.0993706	0.0304985	Animal	Animal
C2334T	0.679751	0.19038	0.0993706	0.0304985	Animal	Animal
C2335T	0.0691122	0.565697	0.103083	0.262108	Environment	Animal
C2336T	0.712354	0.145779	0.125359	0.0165082	Animal	Animal
C2337T	0.0691122	0.565697	0.103083	0.262108	Environment	Animal
C2338T	0.679751	0.19038	0.0993706	0.0304985	Animal	Animal
C2339T	0.0691122	0.565697	0.103083	0.262108	Environment	Animal
C2340T	0.0691122	0.565697	0.103083	0.262108	Environment	Animal
C2341T	0.712354	0.145779	0.125359	0.0165082	Animal	Animal
C2342T	0.743025	0.124166	0.115246	0.017563	Animal	Animal
C2343T	0.288117	0.238761	0.464586	0.00853593	Food	Animal
C2344T	0.0691321	0.565711	0.103056	0.2621	Environment	Animal
C2345T	0.724313	0.135334	0.122236	0.0181167	Animal	Animal
C2346T	0.0691122	0.565697	0.103083	0.262108	Environment	Animal
C2347T	0.172258	0.109096	0.700133	0.0185137	Food	Animal
C2348T	0.288117	0.238761	0.464586	0.00853593	Food	Animal
C2349T	0.0691122	0.565697	0.103083	0.262108	Environment	Animal
C2351T	0.359167	0.324947	0.285754	0.0301328	Animal	Animal
C2352T	0.359167	0.324947	0.285754	0.0301328	Animal	Animal
C2353T	0.291126	0.328018	0.365331	0.0155254	Food	Animal
C2354T	0.570808	0.323093	0.0816884	0.0244109	Animal	Animal
C2355T	0.614468	0.224239	0.140632	0.0206603	Animal	Animal
C2356T	0.161614	0.102063	0.713647	0.0226758	Food	Animal
C2357T	0.359167	0.324947	0.285754	0.0301328	Animal	Animal
C2358T	0.359167	0.324947	0.285754	0.0301328	Animal	Animal
C2359T	0.359167	0.324947	0.285754	0.0301328	Animal	Animal
C2362T	0.362026	0.416469	0.205701	0.0158042	Environment	Animal
C2363T	0.359167	0.324947	0.285754	0.0301328	Animal	Animal
C2364T	0.359167	0.324947	0.285754	0.0301328	Animal	Animal
C2365T	0.35901	0.324844	0.286031	0.0301154	Animal	Animal
C2366T	0.359167	0.324947	0.285754	0.0301328	Animal	Animal
C2369T	0.534849	0.307471	0.13266	0.0250202	Animal	Animal
C2371T	0.359167	0.324947	0.285754	0.0301328	Animal	Animal
C2372T	0.534849	0.307471	0.13266	0.0250202	Animal	Animal
C2373T	0.359167	0.324947	0.285754	0.0301328	Animal	Animal
C2375T	0.051248	0.121546	0.821894	0.00531236	Food	Animal
C2376T	0.359167	0.324947	0.285754	0.0301328	Animal	Animal
C2377T	0.359167	0.324947	0.285754	0.0301328	Animal	Animal
C2378T	0.359167	0.324947	0.285754	0.0301328	Animal	Animal
C2379T	0.359167	0.324947	0.285754	0.0301328	Animal	Animal
C2381T	0.679751	0.19038	0.0993706	0.0304985	Animal	Animal
C2382T	0.679786	0.190371	0.0993576	0.0304856	Animal	Animal
C2383T	0.0691045	0.565733	0.102963	0.262199	Environment	Animal
C2384T	0.679751	0.19038	0.0993706	0.0304985	Animal	Animal
C2385T	0.724259	0.135362	0.122239	0.0181397	Animal	Animal
C2387T	0.724309	0.135337	0.122236	0.0181173	Animal	Animal
C2388T	0.304993	0.436222	0.230479	0.0283065	Environment	Animal
C2389T	0.724313	0.135334	0.122236	0.0181167	Animal	Animal
C2390T	0.570063	0.23545	0.170268	0.0242184	Animal	Animal
C2392T	0.288117	0.238761	0.464586	0.00853593	Food	Animal
C2394T	0.288117	0.238761	0.464586	0.00853593	Food	Animal
C2395T	0.679751	0.19038	0.0993706	0.0304985	Animal	Animal
C2396T	0.679751	0.19038	0.0993706	0.0304985	Animal	Animal
C2397T	0.0691122	0.565697	0.103083	0.262108	Environment	Animal
C2398T	0.288117	0.238761	0.464586	0.00853593	Food	Animal
C2399T	0.172258	0.109096	0.700133	0.0185137	Food	Animal
C2400T	0.679751	0.19038	0.0993706	0.0304985	Animal	Animal
C2402T	0.158427	0.106046	0.717372	0.0181548	Food	Animal
C2403T	0.569903	0.220992	0.185549	0.0235567	Animal	Animal
C2404T	0.570808	0.323093	0.0816884	0.0244109	Animal	Animal
C2405T	0.703271	0.224615	0.0344433	0.0376712	Animal	Animal
C2406T	0.462983	0.0481052	0.480088	0.00882371	Food	Animal
C2407T	0.145647	0.104779	0.734495	0.0150787	Food	Animal
C2408T	0.359167	0.324947	0.285754	0.0301328	Animal	Animal
C2409T	0.359357	0.324865	0.285626	0.030151	Animal	Animal
C2411T	0.359167	0.324947	0.285754	0.0301328	Animal	Animal
C2412T	0.613119	0.219273	0.148286	0.0193219	Animal	Animal
C2413T	0.359167	0.324947	0.285754	0.0301328	Animal	Animal
C2414T	0.250091	0.461743	0.227212	0.0609537	Environment	Animal
C2415T	0.475376	0.337384	0.168441	0.0187984	Animal	Animal
C2416T	0.768373	0.206482	0.0139245	0.0112206	Animal	Animal
C2417T	0.768373	0.206482	0.0139245	0.0112206	Animal	Animal
C2419T	0.359322	0.324938	0.28558	0.0301603	Animal	Animal
C2420T	0.703271	0.224615	0.0344433	0.0376712	Animal	Animal
FC100E1	0.145207	0.215802	0.0462325	0.592758	Human	Food
FC10E1	0.584352	0.229195	0.165301	0.0211531	Animal	Food
FC11E1	0.564824	0.199122	0.0413719	0.194683	Animal	Food
FC12E2	0.521989	0.441887	0.0201479	0.0159759	Animal	Food
FC132E1	0.14678	0.254671	0.54669	0.0518598	Food	Food
FC13E1	0.980429	0.0148238	0.00272143	0.00202552	Animal	Food
FC145E2	0.158755	0.638367	0.0889851	0.113893	Environment	Food
FC146E1	0.359799	0.41292	0.210944	0.0163375	Environment	Food
FC14E2	0.571367	0.237048	0.169354	0.0222306	Animal	Food
FC154E1	0.0287932	0.0435823	0.917204	0.0104202	Food	Food
FC156E1	0.0287932	0.0435823	0.917204	0.0104202	Food	Food
FC15E2	0.771973	0.10324	0.106819	0.0179675	Animal	Food
FC160E1	0.46341	0.0489377	0.478426	0.00922646	Food	Food
FC162E1	0.281979	0.467166	0.22311	0.0277449	Environment	Food
FC163E1	0.14013	0.206299	0.0433032	0.610268	Human	Food
FC164E1	0.606984	0.218719	0.154728	0.0195684	Animal	Food
FC165E1	0.434609	0.360823	0.171923	0.0326441	Animal	Food
FC166E1	0.0440801	0.244907	0.0969433	0.61407	Human	Food
FC16E1	0.267419	0.686316	0.0360662	0.0101987	Environment	Food
FC172E1	0.140081	0.206293	0.0432813	0.610344	Human	Food
FC173E1	0.250293	0.670373	0.0580076	0.0213259	Environment	Food
FC176E2	0.169903	0.110671	0.695452	0.0239736	Food	Food
FC17E2	0.578719	0.17485	0.236265	0.0101655	Animal	Food
FC181E1	0.611509	0.223312	0.143673	0.0215065	Animal	Food
FC189E1	0.19399	0.703166	0.0551144	0.0477293	Environment	Food
FC18E1	0.0236017	0.0340774	0.932864	0.00945718	Food	Food
FC190E1	0.794797	0.0799747	0.112218	0.01301	Animal	Food
FC194E1	0.0287932	0.0435823	0.917204	0.0104202	Food	Food
FC195E1	0.180804	0.769787	0.0277213	0.0216884	Environment	Food
FC196E1	0.462977	0.048105	0.480094	0.00882371	Food	Food
FC19E2	0.607872	0.248517	0.119097	0.0245139	Animal	Food
FC200E2	0.444264	0.174899	0.343944	0.0368926	Animal	Food
FC201E2	0.979667	0.0148674	0.00278897	0.00267701	Animal	Food
FC204E2	0.0232525	0.0335454	0.933984	0.00921843	Food	Food
FC205E1	0.0492895	0.123084	0.82232	0.00530731	Food	Food
FC206E1	0.0492895	0.123084	0.82232	0.00530731	Food	Food
FC20E1	0.265793	0.0995448	0.462085	0.172577	Food	Food
FC214E1	0.0287932	0.0435823	0.917204	0.0104202	Food	Food
FC215E1	0.0287932	0.0435823	0.917204	0.0104202	Food	Food
FC216E1	0.0287932	0.0435823	0.917204	0.0104202	Food	Food
FC219E2	0.223743	0.26265	0.411564	0.102043	Food	Food
FC21E2	0.627366	0.218627	0.135295	0.0187124	Animal	Food
FC224E3	0.273735	0.596607	0.0932998	0.0363587	Environment	Food
FC226E1	0.0287932	0.0435823	0.917204	0.0104202	Food	Food
FC22E2	0.0526078	0.125695	0.816056	0.00564169	Food	Food
FC231E1	0.57481	0.175401	0.239699	0.0100901	Animal	Food
FC23E2	0.326708	0.490705	0.0841264	0.0984607	Environment	Food
FC241E1	0.350758	0.467342	0.14093	0.0409706	Environment	Food
FC242E1	0.61403	0.218871	0.147789	0.0193094	Animal	Food
FC24E1	0.639649	0.171178	0.0224213	0.166752	Animal	Food
FC255E1	0.0287932	0.0435823	0.917204	0.0104202	Food	Food
FC259E1	0.0287932	0.0435823	0.917204	0.0104202	Food	Food
FC25E1	0.584901	0.226344	0.168201	0.0205548	Animal	Food
FC260E1	0.0287881	0.0435719	0.917222	0.0104175	Food	Food
FC262E1	0.0287932	0.0435823	0.917204	0.0104202	Food	Food
FC268E1	0.273735	0.596607	0.0932998	0.0363587	Environment	Food
FC26E1	0.384445	0.348567	0.229338	0.0376499	Animal	Food
FC27E2	0.476063	0.0457979	0.469647	0.00849195	Animal	Food
FC289E1	0.574861	0.175126	0.239964	0.0100494	Animal	Food
FC28E1	0.253021	0.320855	0.387913	0.0382098	Food	Food
FC290E1	0.273735	0.596607	0.0932998	0.0363587	Environment	Food
FC292E1	0.574861	0.175126	0.239964	0.0100494	Animal	Food
FC295E1	0.173839	0.117942	0.694402	0.0138163	Food	Food
FC298E1	0.748527	0.221155	0.0178257	0.0124925	Animal	Food
FC29E2	0.427926	0.343146	0.0561227	0.172805	Animal	Food
FC303E1	0.482407	0.0499062	0.458528	0.00915894	Animal	Food
FC306E1	0.748527	0.221155	0.0178257	0.0124925	Animal	Food
FC307E1	0.573354	0.176035	0.240487	0.0101243	Animal	Food
FC308E1	0.173839	0.117942	0.694402	0.0138163	Food	Food
FC30E1	0.604836	0.239813	0.108087	0.0472642	Animal	Food
FC318E1	0.140818	0.198215	0.0410958	0.619871	Human	Food
FC319E1	0.607874	0.248871	0.118779	0.0244766	Animal	Food
FC31E2	0.570808	0.323093	0.0816884	0.0244109	Animal	Food
FC323E1	0.0504391	0.120162	0.824082	0.0053164	Food	Food
FC32E1	0.139223	0.812179	0.0180455	0.0305523	Environment	Food
FC331E1	0.173839	0.117942	0.694402	0.0138163	Food	Food
FC33E2	0.980427	0.0148272	0.00272137	0.00202424	Animal	Food
FC34E1	0.441424	0.176826	0.344496	0.0372546	Animal	Food
FC35E1	0.565196	0.19913	0.0413332	0.194341	Animal	Food
FC36E2	0.605282	0.249961	0.1203	0.0244568	Animal	Food
FC37E1	0.354303	0.465224	0.138744	0.0417289	Environment	Food
FC38E1	0.384071	0.348907	0.229346	0.0376763	Animal	Food
FC39E1	0.0236224	0.0339212	0.933045	0.0094113	Food	Food
FC41E2	0.310827	0.650061	0.0285596	0.0105533	Environment	Food
FC42E2	0.584352	0.229195	0.165301	0.0211531	Animal	Food
FC43E2	0.891888	0.0333751	0.0708976	0.00383886	Animal	Food
FC44E1	0.613266	0.233553	0.107921	0.0452595	Animal	Food
FC45E1	0.708736	0.12016	0.154812	0.0162931	Animal	Food
FC50E1	0.759257	0.213748	0.0150739	0.0119212	Animal	Food
FC54E1	0.212727	0.561775	0.212658	0.0128406	Environment	Food
FC55E1	0.611179	0.223547	0.143742	0.0215324	Animal	Food
FC57E1	0.0732014	0.647987	0.167431	0.111381	Environment	Food
FC58E1	0.0890581	0.345332	0.499611	0.0659988	Food	Food
FC59E1	0.57638	0.256011	0.145872	0.0217375	Animal	Food
FC61E1	0.611765	0.229711	0.109391	0.0491324	Animal	Food
FC62E1	0.920197	0.0686365	0.00718081	0.00398619	Animal	Food
FC63E1	0.247963	0.419867	0.310031	0.0221386	Environment	Food
FC66E1	0.370989	0.420811	0.193267	0.0149334	Environment	Food
FC67E1	0.337952	0.394438	0.218971	0.048639	Environment	Food
FC68E1	0.660462	0.276427	0.0429692	0.0201415	Animal	Food
FC69E1	0.310827	0.650061	0.0285596	0.0105533	Environment	Food
FC78E1	0.0240269	0.0339229	0.932564	0.0094862	Food	Food
FC79E2	0.97886	0.015142	0.00344976	0.00254877	Animal	Food
FC80E1	0.977656	0.0159045	0.00461795	0.00182115	Animal	Food
FC84E1	0.611179	0.223547	0.143742	0.0215324	Animal	Food
FC8E1	0.161614	0.102063	0.713647	0.0226758	Food	Food
FC93E1	0.695985	0.186281	0.101468	0.0162655	Animal	Food
FC98E2	0.0233682	0.0322774	0.935612	0.00874215	Food	Food
FC99E2	0.140158	0.206365	0.0432907	0.610186	Human	Food
FC9E2	0.383985	0.348906	0.229444	0.0376651	Animal	Food
FP103E1	0.334836	0.351753	0.294606	0.0188056	Environment	Food
FP10E1	0.0949612	0.216764	0.643285	0.0449899	Food	Food
FP111E1	0.0977327	0.890154	0.00511671	0.0069961	Environment	Food
FP112E1	0.178318	0.113162	0.683805	0.0247142	Food	Food
FP119E1	0.254573	0.336092	0.303389	0.105946	Environment	Food
FP11E1	0.515692	0.392938	0.0412245	0.0501462	Animal	Food
FP120E2	0.0970266	0.890865	0.00516885	0.0069395	Environment	Food
FP12E1-S	0.35973	0.410378	0.188234	0.041658	Environment	Food
FP134E1	0.0794339	0.102679	0.803269	0.0146186	Food	Food
FP13E1	0.0775652	0.199528	0.673965	0.0489418	Food	Food
FP149E1	0.515498	0.402827	0.0358622	0.0458125	Animal	Food
FP14E1	0.16595	0.323174	0.300676	0.2102	Environment	Food
FP150E2	0.51292	0.398128	0.0413523	0.0476	Animal	Food
FP151E2	0.0609175	0.27599	0.0371469	0.625945	Human	Food
FP152E1	0.190564	0.761663	0.0273957	0.0203771	Environment	Food
FP153E1	0.518999	0.389942	0.0406264	0.0504324	Animal	Food
FP154E1	0.0419029	0.190327	0.75883	0.00893971	Food	Food
FP155E1	0.197965	0.573052	0.118118	0.110865	Environment	Food
FP156E1	0.077385	0.199589	0.674002	0.0490237	Food	Food
FP156E2	0.185425	0.337105	0.462867	0.014603	Food	Food
FP158E2	0.077385	0.199589	0.674002	0.0490237	Food	Food
FP159E1	0.150502	0.218504	0.590807	0.0401861	Food	Food
FP15E1	0.520885	0.392562	0.0370985	0.0494544	Animal	Food
FP160E1	0.610611	0.232944	0.111482	0.0449625	Animal	Food
FP161E1	0.22451	0.409149	0.285321	0.0810205	Environment	Food
FP162E1	0.264758	0.658403	0.0340163	0.0428231	Environment	Food
FP162E2	0.333499	0.477557	0.0807408	0.108203	Environment	Food
FP163E1	0.502062	0.457677	0.0179858	0.0222745	Animal	Food
FP165E1	0.338105	0.394742	0.218501	0.0486522	Environment	Food
FP166E3	0.510337	0.189524	0.280553	0.0195868	Animal	Food
FP168E1	0.594768	0.143905	0.0971556	0.164172	Animal	Food
FP169E1	0.286398	0.421551	0.245872	0.046179	Environment	Food
FP170E1	0.539153	0.382451	0.0348655	0.0435302	Animal	Food
FP172E2	0.510435	0.182515	0.021925	0.285125	Animal	Food
FP175E3	0.512162	0.394003	0.0429394	0.0508954	Animal	Food
FP176E1	0.13191	0.42884	0.367049	0.0722007	Environment	Food
FP178E1	0.0797657	0.10452	0.800454	0.0152607	Food	Food
FP180E1	0.513805	0.399202	0.0375895	0.0494032	Animal	Food
FP183E1	0.539153	0.382451	0.0348655	0.0435302	Animal	Food
FP184E3	0.250827	0.231704	0.435053	0.0824153	Food	Food
FP185E2	0.0957677	0.227541	0.631134	0.0455576	Food	Food
FP188E1	0.225221	0.500576	0.253574	0.020629	Environment	Food
FP192E1	0.0568896	0.261359	0.0408814	0.64087	Human	Food
FP193E1	0.514121	0.401056	0.0373596	0.0474633	Animal	Food
FP196E2	0.466406	0.393349	0.107999	0.0322459	Animal	Food
FP198E2	0.466406	0.393349	0.107999	0.0322459	Animal	Food
FP1E1	0.0788296	0.208204	0.661882	0.0510843	Food	Food
FP20E1	0.0774664	0.199556	0.67395	0.0490271	Food	Food
FP21E1	0.517965	0.395698	0.037692	0.048645	Animal	Food
FP22E1	0.935593	0.0382558	0.0195569	0.00659471	Animal	Food
FP23E1	0.520885	0.392562	0.0370985	0.0494544	Animal	Food
FP24E1	0.313851	0.435151	0.222845	0.0281536	Environment	Food
FP29E1	0.535515	0.249083	0.194266	0.0211355	Animal	Food
FP30E1	0.527839	0.387693	0.0373254	0.0471427	Animal	Food
FP31E1	0.227595	0.659002	0.068769	0.0446342	Environment	Food
FP32E1	0.105665	0.234489	0.62062	0.0392258	Food	Food
FP37E2	0.211274	0.561715	0.19183	0.0351808	Environment	Food
FP39E2	0.0495381	0.231351	0.0384027	0.680709	Human	Food
FP3E1	0.162594	0.274064	0.519468	0.0438739	Food	Food
FP40E2	0.522076	0.389547	0.0406828	0.0476939	Animal	Food
FP41E2	0.171589	0.138721	0.666667	0.0230226	Food	Food
FP42E2	0.510294	0.189529	0.280586	0.0195907	Animal	Food
FP43E3	0.295906	0.497679	0.17099	0.035426	Environment	Food
FP45E2	0.102403	0.227136	0.624457	0.0460043	Food	Food
FP46E1	0.446774	0.331324	0.211542	0.0103597	Animal	Food
FP48E2	0.754027	0.107099	0.130591	0.00828404	Animal	Food
FP49E1	0.578674	0.254059	0.148884	0.0183833	Animal	Food
FP4E1	0.183274	0.336344	0.466057	0.0143244	Food	Food
FP50E1	0.902774	0.0498673	0.0421006	0.00525775	Animal	Food
FP51E1	0.344968	0.210534	0.159291	0.285207	Animal	Food
FP52E1	0.517722	0.395889	0.0377762	0.0486127	Animal	Food
FP53E1	0.102403	0.227136	0.624457	0.0460043	Food	Food
FP55E2	0.965897	0.0226447	0.00769326	0.0037648	Animal	Food
FP56E1	0.902774	0.0498673	0.0421006	0.00525775	Animal	Food
FP57E2	0.339949	0.622667	0.0243808	0.0130024	Environment	Food
FP58E1	0.159042	0.798799	0.0291863	0.0129731	Environment	Food
FP59E2	0.512016	0.398891	0.0410938	0.0479991	Animal	Food
FP5E1	0.162594	0.274064	0.519468	0.0438739	Food	Food
FP64E1	0.164513	0.110205	0.701368	0.0239143	Food	Food
FP6E1	0.510505	0.189492	0.280422	0.0195812	Animal	Food
FP74E2	0.165316	0.371459	0.363464	0.0997614	Environment	Food
FP77E1	0.746111	0.113209	0.132308	0.00837159	Animal	Food
FP78E1	0.38415	0.348764	0.229432	0.0376534	Animal	Food
FP7E1	0.520885	0.392562	0.0370985	0.0494544	Animal	Food
FP84E1	0.330203	0.417302	0.234789	0.0177053	Environment	Food
FP8E1	0.0998164	0.214333	0.649634	0.0362163	Food	Food
FP94E1	0.449167	0.334181	0.206182	0.0104697	Animal	Food
FP9E1	0.227595	0.659002	0.068769	0.0446342	Environment	Food
FX119E1	0.0504342	0.120151	0.824099	0.00531625	Food	Food
FX11E1	0.454412	0.345236	0.140386	0.0599664	Animal	Food
FX12E2	0.0475164	0.229405	0.0368254	0.686253	Human	Food
FX149E1	0.13987	0.206111	0.0431519	0.610867	Human	Food
FX14E2	0.174714	0.766382	0.0352696	0.0236344	Environment	Food
FX16E1	0.182788	0.240283	0.537462	0.0394666	Food	Food
FX182E1	0.606238	0.23672	0.115353	0.0416901	Animal	Food
FX18E1	0.172824	0.112634	0.69592	0.0186219	Food	Food
FX19E1	0.539543	0.264828	0.158225	0.0374035	Animal	Food
FX20E1	0.393813	0.422632	0.138725	0.0448293	Environment	Food
FX218E1	0.897198	0.0652524	0.00817968	0.0293704	Animal	Food
FX21E1	0.26239	0.0976123	0.464371	0.175626	Food	Food
FX227E1	0.221224	0.377692	0.377164	0.0239198	Environment	Food
FX229E1	0.307922	0.435958	0.227882	0.0282387	Environment	Food
FX22E1	0.0673373	0.0951612	0.827314	0.0101878	Food	Food
FX23E1	0.0426134	0.157174	0.74855	0.0516634	Food	Food
FX242E1	0.19635	0.649673	0.0975855	0.0563917	Environment	Food
FX24E1	0.545657	0.367815	0.0428609	0.0436677	Animal	Food
FX253E1	0.473089	0.0482424	0.468882	0.0097864	Animal	Food
FX25E1	0.545657	0.367815	0.0428609	0.0436677	Animal	Food
FX26E1	0.38968	0.485461	0.0794987	0.0453602	Environment	Food
FX27E1	0.262917	0.097661	0.463979	0.175443	Food	Food
FX28E1	0.167827	0.238249	0.555319	0.0386042	Food	Food
FX30E1	0.139576	0.244382	0.567104	0.0489379	Food	Food
FX31E1	0.284984	0.522811	0.146367	0.0458375	Environment	Food
FX33E1	0.0979387	0.886507	0.00553872	0.0100155	Environment	Food
FX35E1	0.172824	0.112634	0.69592	0.0186219	Food	Food
FX37E1	0.383342	0.331428	0.252667	0.0325629	Animal	Food
FX38E1	0.352509	0.227827	0.150393	0.269271	Animal	Food
FX39E1	0.0632368	0.16763	0.759321	0.00981302	Food	Food
FX41E1	0.383342	0.331428	0.252667	0.0325629	Animal	Food
FX6E1	0.545657	0.367815	0.0428609	0.0436677	Animal	Food
FX7E1	0.289775	0.445333	0.229445	0.0354468	Environment	Food
FX8E1	0.578957	0.25372	0.148946	0.0183777	Animal	Food
H007_E	0.042677	0.0778652	0.870119	0.00933889	Food	Environment
H078_E	0.254343	0.336689	0.303066	0.105902	Environment	Environment
KWH1901	0.0790006	0.683099	0.155739	0.0821617	Environment	Clinical
KWH1902	0.0224898	0.0769168	0.00481169	0.895782	Human	Clinical
KWH1903	0.0110483	0.0898231	0.00360974	0.895519	Human	Clinical
KWH1904	0.0110483	0.0898231	0.00360974	0.895519	Human	Clinical
KWH1905	0.106916	0.316098	0.0505821	0.526405	Human	Clinical
KWH1906	0.00499112	0.018486	0.00261756	0.973905	Human	Clinical
KWH1907	0.0260356	0.207364	0.010924	0.755676	Human	Clinical
KWH1908	0.00498365	0.0184551	0.00261562	0.973946	Human	Clinical
KWH1909	0.0304069	0.176718	0.0859376	0.706938	Human	Clinical
KWH1910	0.0110531	0.0898341	0.00360925	0.895504	Human	Clinical
KWH1911	0.00497804	0.0182302	0.00261248	0.974179	Human	Clinical
KWH1912	0.00498515	0.0184536	0.00261699	0.973944	Human	Clinical
KWH2001	0.00930595	0.0238809	0.0604271	0.906386	Human	Clinical
KWH2002	0.00496287	0.0182923	0.00261041	0.974134	Human	Clinical
KWH2003	0.00497805	0.018456	0.00261137	0.973955	Human	Clinical
KWH2004	0.0049576	0.0182865	0.00261121	0.974145	Human	Clinical
KWH2005	0.0217941	0.0529716	0.334265	0.59097	Human	Clinical
KWH2006	0.0243785	0.224408	0.0114275	0.739786	Human	Clinical
KWH2007	0.189436	0.126773	0.656409	0.0273828	Food	Clinical
KWH2008	0.00495817	0.0182882	0.00261129	0.974142	Human	Clinical
KWH2009	0.0243785	0.224403	0.0114282	0.739791	Human	Clinical
KWH2010	0.00234644	0.00689865	0.00110114	0.989654	Human	Clinical
KWH2011	0.668716	0.269872	0.0412954	0.0201167	Animal	Clinical
KWH2012	0.0243892	0.224219	0.0114207	0.739971	Human	Clinical
P1060T	0.390887	0.487803	0.0477441	0.0735657	Environment	Animal
P1063T	0.566528	0.174942	0.229118	0.029412	Animal	Animal
P1065T	0.162594	0.274064	0.519468	0.0438739	Food	Animal
P1069T	0.166833	0.360548	0.450506	0.0221136	Food	Animal
P1071T	0.531323	0.383718	0.0372363	0.0477225	Animal	Animal
P1072T	0.513402	0.397637	0.0412861	0.0476755	Animal	Animal
P1073T	0.530773	0.384431	0.0369433	0.0478531	Animal	Animal
P1075T	0.39055	0.488159	0.0478903	0.0734011	Environment	Animal
P1077T	0.52458	0.391745	0.036696	0.0469792	Animal	Animal
P1078T	0.0289538	0.0928812	0.0823447	0.79582	Human	Animal
P1080T	0.523983	0.392289	0.0366577	0.0470697	Animal	Animal
P1082T	0.238612	0.54556	0.147979	0.0678497	Environment	Animal
P1084T	0.524391	0.391931	0.0366638	0.0470148	Animal	Animal
P1085T	0.26919	0.531372	0.144861	0.0545769	Environment	Animal
P1087T	0.0686509	0.0966698	0.824478	0.0102017	Food	Animal
P1088T	0.69822	0.132389	0.15078	0.0186109	Animal	Animal
P1089T	0.0517221	0.0721107	0.868259	0.007908	Food	Animal
P1090T	0.202626	0.778187	0.00732255	0.0118639	Environment	Animal
P1091T	0.526946	0.373849	0.041985	0.0572202	Animal	Animal
P1092T	0.338317	0.395543	0.217458	0.0486818	Environment	Animal
P1094T	0.32132	0.480332	0.139653	0.0586951	Environment	Animal
P1096T	0.245538	0.0972377	0.480648	0.176577	Food	Animal
P1099T	0.338183	0.394685	0.218457	0.0486747	Environment	Animal
P1101T	0.390366	0.48832	0.0476886	0.0736254	Environment	Animal
P1102T	0.566678	0.174808	0.229094	0.0294193	Animal	Animal
P1103T	0.579159	0.253687	0.148773	0.0183821	Animal	Animal
P1104T	0.524385	0.391925	0.0366806	0.0470091	Animal	Animal
P1105T	0.0743785	0.662587	0.167844	0.0951904	Environment	Animal
P1107T	0.0774664	0.199556	0.67395	0.0490271	Food	Animal
P1109T	0.0587381	0.260038	0.0455681	0.635656	Human	Animal
P1110T	0.35721	0.416637	0.199006	0.0271467	Environment	Animal
P1111T	0.344507	0.377186	0.256155	0.0221522	Environment	Animal
P1112T	0.519064	0.390172	0.0405374	0.0502261	Animal	Animal
P1116T	0.351381	0.470824	0.132911	0.044884	Environment	Animal
P1117T	0.534466	0.383718	0.0365354	0.0452798	Animal	Animal
P1118T	0.102403	0.227136	0.624457	0.0460043	Food	Animal
P1119T	0.66318	0.274481	0.0421951	0.0201434	Animal	Animal
P1121T	0.512704	0.398197	0.0414341	0.0476642	Animal	Animal
P1123T	0.453206	0.415995	0.0365867	0.0942117	Animal	Animal
P1125T	0.0106785	0.050569	0.00934561	0.929407	Human	Animal
PC001_E	0.042677	0.0778652	0.870119	0.00933889	Food	Environment
PC003E1	0.496021	0.195966	0.0284472	0.279565	Animal	Environment
PC004_E	0.515064	0.3981	0.0373439	0.049492	Animal	Environment
PW001_E	0.042677	0.0778652	0.870119	0.00933889	Food	Environment
PW003_E2	0.393813	0.422632	0.138725	0.0448293	Environment	Environment
PW004_E	0.568432	0.233185	0.173736	0.0246473	Animal	Environment
QMH1901	0.0049568	0.0182859	0.00260978	0.974148	Human	Clinical
QMH1902	0.0243423	0.224088	0.0114157	0.740154	Human	Clinical
QMH1903	0.107986	0.166777	0.0301632	0.695074	Human	Clinical
QMH1904	0.0054015	0.0211557	0.00304976	0.970393	Human	Clinical
QMH1905	0.571444	0.0965349	0.319791	0.0122297	Animal	Clinical
QMH1906	0.00495271	0.0182744	0.0026058	0.974167	Human	Clinical
QMH1907	0.0143317	0.0758125	0.0160669	0.893789	Human	Clinical
QMH1908	0.445098	0.176517	0.340901	0.0374842	Animal	Clinical
QMH1909	0.0151956	0.0288551	0.126824	0.829125	Human	Clinical
QMH1910	0.190468	0.664346	0.0723125	0.0728743	Environment	Clinical
QMH1911	0.00495331	0.018278	0.00261179	0.974157	Human	Clinical
QMH1912	0.106805	0.176974	0.0325506	0.683671	Human	Clinical
QMH2001	0.138211	0.200626	0.0416803	0.619483	Human	Clinical
QMH2002	0.00496053	0.0183066	0.00261702	0.974116	Human	Clinical
QMH2003	0.0243477	0.224042	0.011407	0.740203	Human	Clinical
QMH2004	0.171289	0.277806	0.507267	0.0436374	Food	Clinical
QMH2005	0.0295384	0.097582	0.0763525	0.796527	Human	Clinical
QMH2006	0.445347	0.17662	0.340523	0.0375103	Animal	Clinical
QMH2007	0.023639	0.200902	0.0111855	0.764274	Human	Clinical
QMH2008	0.0244058	0.224313	0.0114597	0.739822	Human	Clinical
QMH2009	0.00494242	0.0182655	0.00259958	0.974192	Human	Clinical
QMH2010	0.00496296	0.0182881	0.00260839	0.974141	Human	Clinical
QMH2011	0.00234637	0.00691246	0.00110478	0.989636	Human	Clinical
QMH2012	0.0236596	0.200519	0.0111667	0.764655	Human	Clinical
RTE1009E1	0.582878	0.219763	0.175814	0.0215447	Animal	Food
RTE1112E1	0.571009	0.234693	0.170152	0.0241467	Animal	Food
RTE1178E1	0.428484	0.454963	0.0787916	0.037761	Environment	Food
RTE1216E1	0.169903	0.110671	0.695452	0.0239736	Food	Food
RTE1225E1	0.0617313	0.103284	0.820302	0.0146827	Food	Food
RTE1226E1	0.427956	0.343218	0.0560642	0.172762	Animal	Food
RTE1232E1	0.242016	0.640409	0.0257736	0.0918014	Environment	Food
RTE1246E1	0.189436	0.126773	0.656409	0.0273828	Food	Food
RTE1428E2	0.103527	0.237744	0.616008	0.0427219	Food	Food
RTE1555E1	0.0243738	0.224118	0.0114383	0.74007	Human	Food
RTE1988E2	0.0851129	0.62493	0.217441	0.0725163	Environment	Food
RTE1989E2	0.0140945	0.121189	0.0108776	0.853839	Human	Food
RTE2006E1	0.0856388	0.510304	0.379827	0.0242296	Environment	Food
X1226T	0.0326267	0.818999	0.135089	0.0132855	Environment	Animal
X1227T	0.0868094	0.0597319	0.836912	0.0165471	Food	Animal
X1228T	0.2568	0.494279	0.159316	0.0896047	Environment	Animal
X1229T	0.387645	0.328459	0.251423	0.0324727	Animal	Animal
X1230T	0.387645	0.328459	0.251423	0.0324727	Animal	Animal
X1232T	0.0213983	0.0710685	0.0218503	0.885683	Human	Animal
X1239T	0.238168	0.560667	0.137221	0.0639438	Environment	Animal
X1244T	0.281035	0.447082	0.234853	0.0370301	Environment	Animal
X1245T	0.281035	0.447082	0.234853	0.0370301	Environment	Animal
X1246T	0.224122	0.654429	0.0248918	0.096557	Environment	Animal
X1251T	0.591264	0.22825	0.15939	0.0210961	Animal	Animal
X1253T	0.307597	0.324024	0.34722	0.0211592	Food	Animal
X1255T	0.368438	0.421427	0.195249	0.0148858	Environment	Animal
X1259T	0.441534	0.420647	0.0872637	0.0505551	Animal	Animal
X1263T	0.527891	0.380314	0.0419158	0.0498794	Animal	Animal
X1266T	0.13961	0.244354	0.567087	0.0489482	Food	Animal
X1267T	0.423691	0.223257	0.34146	0.011592	Animal	Animal
X1270T	0.559845	0.268878	0.152285	0.0189922	Animal	Animal

## Sheet: S5
Table S5. Genome pairs with pairwise SNPs distance less than 500
Sample 1	Sample 2	sector1	sector2	year1	year2	Matches	Mismatches	Jaccard Index	Mash-like distance	SNPs	SNP distance	category	CTX-M-1	CTX-M-2	ST1	ST2
C2354T	FC31E2	Chicken faeces	Chicken meat	2020	2019	5434047	327180	0.94321	0.000956786	304	5.59e-05	101-500	CTX-M-55	CTX-M-55	ST4937	ST4937
C2356T	FC8E1	Chicken faeces	Chicken meat	2020	2019	5063480	366435	0.932516	0.00114661	5	9.87e-07	0-15	CTX-M-55	CTX-M-55	ST117	ST117
C2404T	FC31E2	Chicken faeces	Chicken meat	2020	2019	5422100	325942	0.943295	0.000955289	332	6.12e-05	101-500	CTX-M-55	CTX-M-55	ST4937	ST4937
C2412T	FC242E1	Chicken faeces	Chicken meat	2020	2020	4751866	601138	0.887701	0.00197848	338	7.11e-05	101-500	CTX-M-14	CTX-M-55	ST155	ST155
FC176E2	RTE1216E1	Chicken meat	RTE food	2020	2021	5194924	9130	0.998246	2.83e-05	1	1.92e-07	0-15	CTX-M-55	CTX-M-55	ST117	ST117
FC200E2	QMH1908	Chicken meat	Human	2020	2019	4823442	418925	0.920089	0.00137127	378	7.84e-05	101-500	CTX-M-65	CTX-M-65	ST2179	ST2179
FC26E1	FP78E1	Chicken meat	Pork meat	2019	2019	5394601	442182	0.924242	0.00129568	218	4.04e-05	101-500	CTX-M-123	CTX-M-123	ST48	ST48
FC29E2	RTE1226E1	Chicken meat	RTE food	2019	2022	4869818	589197	0.892069	0.0018947	244	5.01e-05	101-500	CTX-M-55	CTX-M-55	ST1818	ST1818
FC38E1	FP78E1	Chicken meat	Pork meat	2019	2019	5393517	409806	0.929384	0.0012028	242	4.49e-05	101-500	CTX-M-123	CTX-M-123	ST48	ST48
FC67E1	FP165E1	Chicken meat	Pork meat	2019	2019	4786836	564591	0.894497	0.00184838	476	9.94e-05	101-500	CTX-M-55	CTX-M-55	ST3285	ST3285
FC67E1	P1092T	Chicken meat	Pig faeces	2019	2019	4801958	520960	0.902129	0.00170401	264	5.5e-05	101-500	CTX-M-55	CTX-M-55	ST3285	ST3285
FC68E1	P1119T	Chicken meat	Pig faeces	2019	2019	4764674	935842	0.835832	0.00302188	231	4.85e-05	101-500	CTX-M-55	CTX-M-65	ST156	ST156
FC9E2	FP78E1	Chicken meat	Pork meat	2019	2019	5392539	404114	0.930285	0.00118661	317	5.88e-05	101-500	CTX-M-123	CTX-M-123	ST48	ST48
FP119E1	H078_E	Pork meat	Surface	2019	2020	4638736	614961	0.882947	0.00207035	203	4.38e-05	101-500	CTX-M-27, CTX-M-55	CTX-M-27	ST7584	ST7584
FP13E1	P1107T	Pork meat	Pig faeces	2019	2019	4935971	461233	0.914542	0.001473	105	2.13e-05	101-500	CTX-M-130	CTX-M-130	ST9401	ST9401
FP153E1	P1112T	Pork meat	Pig faeces	2019	2019	4821306	435854	0.917093	0.0014261	299	6.2e-05	101-500	CTX-M-55	CTX-M-55	ST101	ST101
FP156E1	P1107T	Pork meat	Pig faeces	2019	2019	4802627	610031	0.887295	0.00198629	402	8.37e-05	101-500	CTX-M-55	CTX-M-130	ST9401	ST9401
FP158E2	P1107T	Pork meat	Pig faeces	2019	2019	4803272	612532	0.886899	0.00199393	407	8.47e-05	101-500	CTX-M-55	CTX-M-130	ST9401	ST9401
FP165E1	P1099T	Pork meat	Pig faeces	2019	2019	4841231	497604	0.906795	0.00161662	467	9.65e-05	101-500	CTX-M-55	CTX-M-27	ST3285	ST3285
FP20E1	P1107T	Pork meat	Pig faeces	2019	2019	5134561	130218	0.975266	0.000406477	16	3.12e-06	16-100	CTX-M-130	CTX-M-130	ST9401	ST9401
FP3E1	P1065T	Pork meat	Pig faeces	2018	2018	5049443	294681	0.944859	0.000927805	6	1.19e-06	0-15	CTX-M-55	CTX-M-55	ST58	ST58
FP45E2	P1118T	Pork meat	Pig faeces	2019	2019	4996429	213951	0.958938	0.000683368	19	3.8e-06	16-100	CTX-M-55	CTX-M-55	ST58	ST58
FP49E1	FX8E1	Pork meat	Beef meat	2019	2020	4724185	622635	0.88355	0.00205865	107	2.26e-05	101-500	CTX-M-14	CTX-M-14	ST155	ST155
FP49E1	P1103T	Pork meat	Pig faeces	2019	2019	4756790	340670	0.933169	0.00113492	152	3.2e-05	101-500	CTX-M-14	CTX-M-14	ST155	ST155
FP53E1	P1118T	Pork meat	Pig faeces	2019	2019	5016311	254798	0.951661	0.000809024	24	4.78e-06	16-100	CTX-M-55	CTX-M-55	ST58	ST58
FP5E1	P1065T	Pork meat	Pig faeces	2018	2018	5050649	300223	0.943893	0.000944778	6	1.19e-06	0-15	CTX-M-55	CTX-M-55	ST58	ST58
FX20E1	PW003_E2	Beef meat	Surface	2020	2020	5172684	48080	0.990791	0.000149571	26	5.03e-06	16-100	CTX-M-65	CTX-M-65	Novel ST	Novel ST
FX30E1	X1266T	Beef meat	Cattle faeces	2020	2021	4926328	393572	0.926019	0.0012635	51	1.04e-05	16-100	CTX-M-55	CTX-M-55	ST58	ST58
FX37E1	X1229T	Beef meat	Cattle faeces	2020	2021	4669626	670741	0.874402	0.00223735	429	9.19e-05	101-500	CTX-M-15	CTX-M-55	ST7483	ST7483
FX37E1	X1230T	Beef meat	Cattle faeces	2020	2021	4670250	676095	0.873541	0.0022543	430	9.21e-05	101-500	CTX-M-15	CTX-M-55	ST7483	ST7483
FX41E1	X1229T	Beef meat	Cattle faeces	2020	2021	4669844	689404	0.871362	0.00229733	430	9.21e-05	101-500	CTX-M-15	CTX-M-55	ST7483	ST7483
FX41E1	X1230T	Beef meat	Cattle faeces	2020	2021	4670511	694672	0.870522	0.00231395	430	9.21e-05	101-500	CTX-M-15	CTX-M-55	ST7483	ST7483
FX8E1	P1103T	Beef meat	Pig faeces	2020	2019	4712130	465983	0.910009	0.00155682	167	3.54e-05	101-500	CTX-M-14	CTX-M-14	ST155	ST155
KWH2006	RTE1555E1	Human	RTE food	2020	2022	5012869	119846	0.976651	0.000383321	72	1.44e-05	16-100	CTX-M-27	CTX-M-27	ST131	ST131
KWH2007	RTE1246E1	Human	RTE food	2020	2022	5191206	28762	0.99449	8.92e-05	0	0	0-15	CTX-M-55	CTX-M-55	ST117	ST117
KWH2009	RTE1555E1	Human	RTE food	2020	2022	5031032	108917	0.97881	0.000347303	82	1.63e-05	16-100	CTX-M-27	CTX-M-27	ST131	ST131
KWH2012	RTE1555E1	Human	RTE food	2020	2022	5038724	102927	0.979982	0.000327799	91	1.81e-05	16-100	CTX-M-27	CTX-M-27	ST131	ST131

## Sheet: S6
Table S6. Predicted blaCTX-M associated Tn/In
ID	One Health sectors	Human	Max_Sample	In60-AF174129 (13029)	InS21-AJ311891 (10780)	Tn2.1-CP028717 (8979)	Tn6320-MF062700 (8372)	Tn6339-MF344565 (8465)	Tn6375-KY978631 (18774)	TnEcp1.1-MF062700 (3417)
C2321T	Chicken faeces	Non-human	Tn6339-like (MF344565)	0.0914115	0.115399	0.754872	0.691949	0.799646	0.150474	0.586479
C2322T	Chicken faeces	Non-human	Tn6339-like (MF344565)	NA	NA	1.08531	0.731486	1.19858	0.221903	0.586479
C2323T	Chicken faeces	Non-human	Tn6339-like (MF344565)	0.0914115	0.115399	0.754872	0.691949	0.799646	0.150474	0.586479
C2324T	Chicken faeces	Non-human	Undetermined	0.0706117	NA	0.292683	0.0475394	0.309392	0.340524	0.116476
C2325T	Chicken faeces	Non-human	Undetermined	0.0706117	NA	0.301481	0.0475394	0.333963	0.344785	0.116476
C2326T	Chicken faeces	Non-human	Tn6339-like (MF344565)	0.112518	0.140909	0.754872	0.691949	0.799646	0.165122	0.586479
C2327T	Chicken faeces	Non-human	Tn6339-like (MF344565)	0.245759	0.107236	0.472881	0.115743	0.54117	0.490146	0.116476
C2328T	Chicken faeces	Non-human	Undetermined	0.0706117	NA	0.292126	0.0475394	0.308683	0.340151	0.116476
C2329T	Chicken faeces	Non-human	Tn6339-like (MF344565)	0.0706117	NA	0.613097	0.409221	0.649616	0.307127	0.116476
C2330T	Chicken faeces	Non-human	Tn6339-like (MF344565)	0.103692	0.1282	1.02495	0.976589	1.02705	0.255353	0.869769
C2331T	Chicken faeces	Non-human	TnEcp1.1-like (MF062700)	0.0706117	0.0853432	0.516984	0.330029	0.548021	0.218068	0.585601
C2332T	Chicken faeces	Non-human	Undetermined	0.0706117	NA	0.274752	0.0475394	0.321087	0.345425	0.116476
C2333T	Chicken faeces	Non-human	Tn6339-like (MF344565)	0.0630133	0.0810761	0.568103	0.331223	0.605434	0.243848	0.586479
C2334T	Chicken faeces	Non-human	Tn6339-like (MF344565)	0.0630133	0.0810761	0.667335	0.331223	0.730419	0.298178	0.586479
C2335T	Chicken faeces	Non-human	Undetermined	0.0706117	NA	0.261722	0.0475394	0.306911	0.391712	0.116476
C2336T	Chicken faeces	Non-human	Undetermined	0.225343	0.0967532	0.386346	0.260033	0.438866	0.342442	0.116476
C2337T	Chicken faeces	Non-human	Undetermined	0.0706117	NA	0.180532	0.0475394	0.19114	0.261372	0.116476
C2338T	Chicken faeces	Non-human	Tn6339-like (MF344565)	0.0630133	0.0810761	0.573895	0.331223	0.604253	0.239906	0.586479
C2339T	Chicken faeces	Non-human	Undetermined	0.0706117	NA	0.261722	0.0475394	0.29179	0.332534	0.116476
C2340T	Chicken faeces	Non-human	Tn6339-like (MF344565)	0.0706117	NA	0.636597	0.370879	0.689073	0.367636	0.116476
C2341T	Chicken faeces	Non-human	Undetermined	0.24599	0.121707	0.142889	0.0475394	0.180626	0.341483	0.116476
C2342T	Chicken faeces	Non-human	Tn6339-like (MF344565)	0.207537	0.0656772	0.413409	0.260033	0.62339	0.422659	0.116476
C2343T	Chicken faeces	Non-human	Tn6375-like (KY978631)	0.24599	0.121707	0.439359	0.115743	0.548494	0.713487	0.116476
C2344T	Chicken faeces	Non-human	Undetermined	0.0706117	NA	0.421205	0.0475394	0.466745	0.406307	0.116476
C2345T	Chicken faeces	Non-human	Tn6339-like (MF344565)	NA	NA	1.06036	0.746775	1.18594	0.224193	0.586479
C2346T	Chicken faeces	Non-human	Undetermined	0.0706117	NA	0.279096	0.0475394	0.310337	0.315436	0.116476
C2347T	Chicken faeces	Non-human	TnEcp1.1-like (MF062700)	0.240387	0.313915	0.439693	0.339823	0.43674	0.275807	0.832602
C2348T	Chicken faeces	Non-human	Tn6375-like (KY978631)	0.225343	0.0967532	0.314289	0.115743	0.432014	0.645467	0.116476
C2349T	Chicken faeces	Non-human	Undetermined	0.0706117	NA	0.306827	0.0475394	0.324395	0.347289	0.116476
C2351T	Chicken faeces	Non-human	Tn6339-like (MF344565)	NA	NA	0.721573	0.505733	0.797047	0.362043	0.410887
C2352T	Chicken faeces	Non-human	Tn6339-like (MF344565)	NA	NA	0.785277	0.505733	0.903957	0.409875	0.410887
C2353T	Chicken faeces	Non-human	Tn6339-like (MF344565)	0.225343	0.0967532	0.724245	0.260033	0.840402	0.587035	0.116476
C2354T	Chicken faeces	Non-human	TnEcp1.1-like (MF062700)	NA	NA	0.568215	0.354754	0.580744	0.311388	0.868891
C2355T	Chicken faeces	Non-human	TnEcp1.1-like (MF062700)	0.0727608	0.0857143	0.307718	0.330029	0.326403	0.0633323	0.585601
C2356T	Chicken faeces	Non-human	TnEcp1.1-like (MF062700)	0.0604805	0.0772727	0.384898	0.330029	0.432959	0.103761	0.585601
C2357T	Chicken faeces	Non-human	Tn6339-like (MF344565)	NA	NA	0.717897	0.505733	0.797047	0.361564	0.410887
C2358T	Chicken faeces	Non-human	Tn6339-like (MF344565)	NA	NA	0.648068	0.505733	0.722977	0.31485	0.410887
C2359T	Chicken faeces	Non-human	Tn6339-like (MF344565)	NA	NA	0.78639	0.505733	0.886119	0.402951	0.410887
C2362T	Chicken faeces	Non-human	Undetermined	0.0706117	NA	0.135093	0.0633063	0.173538	0.346277	0.155107
C2363T	Chicken faeces	Non-human	Tn6339-like (MF344565)	NA	NA	0.648068	0.505733	0.722977	0.328167	0.410887
C2364T	Chicken faeces	Non-human	Tn6339-like (MF344565)	NA	NA	0.714333	0.505733	0.793975	0.360818	0.410887
C2365T	Chicken faeces	Non-human	Tn6339-like (MF344565)	NA	NA	0.883172	0.505733	1.00331	0.456749	0.410887
C2366T	Chicken faeces	Non-human	Tn6339-like (MF344565)	NA	NA	0.648068	0.505733	0.722977	0.328167	0.410887
C2369T	Chicken faeces	Non-human	Undetermined	0.0706117	NA	0.256153	0.198997	0.212286	0.41909	0.48727
C2371T	Chicken faeces	Non-human	Tn6339-like (MF344565)	NA	NA	0.648068	0.505733	0.722977	0.328167	0.410887
C2372T	Chicken faeces	Non-human	Undetermined	0.0706117	NA	0.256153	0.198997	0.212286	0.41909	0.48727
C2373T	Chicken faeces	Non-human	Tn6339-like (MF344565)	NA	NA	0.648068	0.505733	0.722977	0.328167	0.410887
C2375T	Chicken faeces	Non-human	Undetermined	0.0706117	NA	0.388239	0.260033	0.474306	0.237882	0.116476
C2376T	Chicken faeces	Non-human	Tn6339-like (MF344565)	NA	NA	0.648068	0.505733	0.722977	0.328167	0.410887
C2377T	Chicken faeces	Non-human	Tn6339-like (MF344565)	NA	NA	0.648068	0.505733	0.722977	0.328167	0.410887
C2378T	Chicken faeces	Non-human	Tn6339-like (MF344565)	NA	NA	0.772024	0.505733	0.870998	0.396239	0.410887
C2379T	Chicken faeces	Non-human	Tn6339-like (MF344565)	NA	NA	0.87081	0.505733	0.976019	0.444072	0.410887
C2381T	Chicken faeces	Non-human	TnEcp1.1-like (MF062700)	0.0630133	0.0810761	0.449382	0.331223	0.514471	0.200437	0.586479
C2382T	Chicken faeces	Non-human	Tn6339-like (MF344565)	0.0630133	0.0810761	0.600958	0.331223	0.658004	0.266326	0.586479
C2383T	Chicken faeces	Non-human	Undetermined	0.0706117	NA	0.320971	0.0475394	0.339398	0.354107	0.116476
C2384T	Chicken faeces	Non-human	Tn6339-like (MF344565)	0.0630133	0.0810761	0.600958	0.331223	0.658004	0.266326	0.586479
C2385T	Chicken faeces	Non-human	Tn6339-like (MF344565)	NA	NA	1.21706	0.744505	1.35357	0.285714	0.586479
C2387T	Chicken faeces	Non-human	Tn6339-like (MF344565)	NA	NA	1.12763	0.746775	1.30325	0.262224	0.586479
C2388T	Chicken faeces	Non-human	TnEcp1.1-like (MF062700)	NA	NA	0.464306	0.354754	0.486237	0.185309	0.868891
C2389T	Chicken faeces	Non-human	Tn6339-like (MF344565)	NA	NA	1.13743	0.746775	1.26864	0.246777	0.586479
C2390T	Chicken faeces	Non-human	TnEcp1.1-like (MF062700)	0.102003	NA	0.443256	0.399666	0.470171	0.107702	0.586479
C2392T	Chicken faeces	Non-human	Tn6339-like (MF344565)	0.24599	0.121707	0.73115	0.115743	0.882812	0.865825	0.116476
C2394T	Chicken faeces	Non-human	Tn6375-like (KY978631)	0.24599	0.121707	0.64172	0.115743	0.804489	0.832588	0.116476
C2395T	Chicken faeces	Non-human	TnEcp1.1-like (MF062700)	0.0630133	0.0810761	0.516984	0.331223	0.571175	0.225951	0.586479
C2396T	Chicken faeces	Non-human	Tn6339-like (MF344565)	0.0630133	0.0810761	0.688495	0.331223	0.748139	0.308245	0.586479
C2397T	Chicken faeces	Non-human	Tn6339-like (MF344565)	0.0706117	NA	0.636597	0.370879	0.689073	0.367689	0.116476
C2398T	Chicken faeces	Non-human	Tn6339-like (MF344565)	0.24599	0.121707	0.726807	0.0475394	0.90951	0.902951	0.116476
C2399T	Chicken faeces	Non-human	TnEcp1.1-like (MF062700)	0.240387	0.313915	0.439693	0.339823	0.43674	0.275807	0.832602
C2400T	Chicken faeces	Non-human	TnEcp1.1-like (MF062700)	0.0630133	0.0810761	0.479118	0.331223	0.533727	0.207841	0.586479
C2402T	Chicken faeces	Non-human	Tn6375-like (KY978631)	0.24599	0.121707	0.469206	0.260033	0.526048	0.672579	0.116476
C2403T	Chicken faeces	Non-human	Tn2.1-like (CP028717)	0.0706117	NA	0.725248	0.45473	0.708565	0.44029	0.484636
C2404T	Chicken faeces	Non-human	TnEcp1.1-like (MF062700)	NA	NA	0.520102	0.354754	0.529711	0.288324	0.868891
C2405T	Chicken faeces	Non-human	Undetermined	0.0706117	0.350928	0.49716	0.410893	0.467572	0.426281	0.484636
C2406T	Chicken faeces	Non-human	TnEcp1.1-like (MF062700)	NA	NA	0.401826	0.354754	0.396338	0.144775	0.868891
C2407T	Chicken faeces	Non-human	Undetermined	0.0706117	NA	0.208821	0.0633063	0.272534	0.408863	0.155107
C2408T	Chicken faeces	Non-human	Tn6339-like (MF344565)	0.245759	0.107236	1.12306	0.765767	1.25564	0.451848	0.527363
C2408T	Chicken faeces	Non-human	Tn6339-like (MF344565)	0.245759	0.107236	1.12306	0.765767	1.25564	0.451848	0.527363
C2409T	Chicken faeces	Non-human	Tn6339-like (MF344565)	NA	NA	0.690723	0.505733	0.793975	0.360818	0.410887
C2411T	Chicken faeces	Non-human	Tn6339-like (MF344565)	NA	NA	0.735494	0.505733	0.811813	0.368808	0.410887
C2412T	Chicken faeces	Non-human	Undetermined	0.0706117	NA	0.459294	0.304228	0.457295	0.42447	0.484636
C2413T	Chicken faeces	Non-human	Tn6339-like (MF344565)	NA	NA	0.714333	0.505733	0.793975	0.360818	0.410887
C2414T	Chicken faeces	Non-human	Tn6339-like (MF344565)	0.143065	0.0236549	0.840405	0.653966	0.938452	0.51321	0.116476
C2415T	Chicken faeces	Non-human	Undetermined	0.172615	NA	0.461299	0.0246058	0.481158	0.2602	0.0602868
C2416T	Chicken faeces	Non-human	Undetermined	0.225343	0.0967532	0.383562	0.24355	0.452097	0.341962	0.116476
C2417T	Chicken faeces	Non-human	Undetermined	0.247909	0.121707	0.324424	0.222766	0.344477	0.337062	0.116476
C2419T	Chicken faeces	Non-human	Tn6339-like (MF344565)	NA	NA	0.733601	0.505733	0.810986	0.369181	0.410887
C2420T	Chicken faeces	Non-human	Undetermined	0.0706117	0.350928	0.298363	0.230172	0.256704	0.411793	0.484636
ERR10438197	Human	Human	Undetermined	0.0706117	NA	0.260274	0.198041	0.216893	0.212741	0.484636
ERR10438198	Human	Human	TnEcp1.1-like (MF062700)	NA	NA	0.602406	0.486383	0.641701	0.294982	0.871232
ERR10438211	Human	Human	Undetermined	0.0706117	NA	0.2478	0.153727	0.311636	0.26558	0.113257
ERR10438220	Human	Human	TnEcp1.1-like (MF062700)	0.0706117	NA	0.338902	0.207	0.182871	0.245446	0.50717
ERR10438256	Human	Human	Undetermined	0.0706117	NA	0.350596	0.162207	0.393148	0.288058	0.11355
ERR10438280	Human	Human	Undetermined	0.0706117	NA	0.254037	0.199952	0.113054	0.214712	0.48727
ERR10438305	Human	Human	TnEcp1.1-like (MF062700)	NA	NA	0.431117	0.386407	0.397519	0.131938	0.869769
ERR10438307	Human	Human	TnEcp1.1-like (MF062700)	0.0201857	0.024397	0.407395	0.364429	0.372357	0.144242	0.869769
FC100E1	Chicken meat	Non-human	Tn6339-like (MF344565)	0.204851	0.0551948	0.464083	0.0225753	0.53101	0.359114	0.0553117
FC10E1	Chicken meat	Non-human	TnEcp1.1-like (MF062700)	0.149436	0.116234	0.672792	0.43526	0.668872	0.364547	0.869769
FC11E1	Chicken meat	Non-human	Tn6339-like (MF344565)	0.146366	0.0549165	0.638824	0.400741	0.818074	0.227975	0.585601
FC12E2	Chicken meat	Non-human	Tn6339-like (MF344565)	0.277765	0.27115	1.18031	0.738175	1.41512	0.4062	0.586479
FC132E1	Chicken meat	Non-human	TnEcp1.1-like (MF062700)	NA	NA	0.821806	0.693622	0.812168	0.24486	0.869769
FC13E1	Chicken meat	Non-human	TnEcp1.1-like (MF062700)	0.164402	0.0942486	0.510747	0.567009	0.481985	0.142804	0.868598
FC145E2	Chicken meat	Non-human	Tn6339-like (MF344565)	0.0706117	NA	0.387348	0.0475394	0.504666	0.409183	0.116476
FC146E1	Chicken meat	Non-human	Undetermined	0.0706117	NA	0.390355	0.202222	0.427998	0.354107	0.155107
FC14E2	Chicken meat	Non-human	Undetermined	0.20677	NA	0.488584	0.197922	0.458122	0.376904	0.484928
FC154E1	Chicken meat	Non-human	TnEcp1.1-like (MF062700)	NA	NA	0.435126	0.358935	0.431542	0.381751	0.879134
FC156E1	Chicken meat	Non-human	TnEcp1.1-like (MF062700)	NA	NA	0.435126	0.358935	0.431542	0.374987	0.879134
FC15E2	Chicken meat	Non-human	Tn2.1-like (CP028717)	0.252514	0.102968	1.22296	0.939441	1.17637	0.315809	0.840796
FC160E1	Chicken meat	Non-human	TnEcp1.1-like (MF062700)	NA	NA	0.410848	0.339823	0.442646	0.173431	0.832602
FC162E1	Chicken meat	Non-human	TnEcp1.1-like (MF062700)	NA	NA	0.321973	0.364548	0.281748	0.089592	0.869769
FC163E1	Chicken meat	Non-human	Undetermined	0.0706117	NA	0.324646	0.0225753	0.41394	0.329552	0.0553117
FC164E1	Chicken meat	Non-human	Tn6339-like (MF344565)	0.0706117	0.386827	0.715002	0.62924	0.758417	0.289336	0.669008
FC164E1	Chicken meat	Non-human	Tn6339-like (MF344565)	0.0706117	0.386827	0.715002	0.62924	0.758417	0.289336	0.669008
FC165E1	Chicken meat	Non-human	Tn6339-like (MF344565)	0.0827385	0.0978664	0.782715	0.401935	0.949203	0.361457	0.586479
FC166E1	Chicken meat	Non-human	Undetermined	0.21337	0.108627	0.358392	0.0475394	0.415475	0.454352	0.116476
FC16E1	Chicken meat	Non-human	Tn6339-like (MF344565)	NA	NA	0.812674	0.584926	0.924749	0.376744	0.530582
FC172E1	Chicken meat	Non-human	TnEcp1.1-like (MF062700)	0.286284	0.179406	0.609867	0.400263	0.541878	0.480398	0.980392
FC172E1	Chicken meat	Non-human	TnEcp1.1-like (MF062700)	0.286284	0.179406	0.609867	0.400263	0.541878	0.480398	0.980392
FC173E1	Chicken meat	Non-human	Tn6339-like (MF344565)	0.0630133	0.0810761	0.536251	0.330029	0.622327	0.328912	0.585601
FC176E2	Chicken meat	Non-human	TnEcp1.1-like (MF062700)	NA	NA	0.588039	0.543717	0.563969	0.136678	0.869769
FC17E2	Chicken meat	Non-human	Tn6339-like (MF344565)	0.105534	0.128015	0.97884	0.962136	0.993503	0.345584	0.869769
FC181E1	Chicken meat	Non-human	TnEcp1.1-like (MF062700)	0.115742	NA	0.813899	0.640229	0.788305	0.273463	0.869769
FC189E1	Chicken meat	Non-human	Tn6339-like (MF344565)	NA	NA	0.860786	0.401935	0.971884	0.383988	0.586479
FC18E1	Chicken meat	Non-human	Tn6339-like (MF344565)	0.240771	0.107236	0.626907	0.260033	0.662847	0.471024	0.116476
FC190E1	Chicken meat	Non-human	TnEcp1.1-like (MF062700)	0.0545706	NA	0.744292	0.606426	0.804371	0.308192	0.868891
FC194E1	Chicken meat	Non-human	TnEcp1.1-like (MF062700)	NA	NA	0.435126	0.358935	0.431542	0.381751	0.879134
FC195E1	Chicken meat	Non-human	Tn6339-like (MF344565)	0.251055	0.127829	0.771689	0.260033	0.832132	0.554597	0.116476
FC196E1	Chicken meat	Non-human	TnEcp1.1-like (MF062700)	0.103692	0.1282	0.38345	0.330029	0.436621	0.136252	0.585601
FC19E2	Chicken meat	Non-human	TnEcp1.1-like (MF062700)	NA	NA	0.391692	0.330029	0.41583	0.0531054	0.585601
FC200E2	Chicken meat	Non-human	Undetermined	0.184435	0.111596	0.418644	0.197802	0.384406	0.475285	0.484636
FC201E2	Chicken meat	Non-human	TnEcp1.1-like (MF062700)	NA	NA	0.470876	0.339823	0.464855	0.183126	0.832602
FC204E2	Chicken meat	Non-human	Tn6375-like (KY978631)	0.225343	0.0967532	0.495601	0.115743	0.550266	0.697774	0.116476
FC205E1	Chicken meat	Non-human	Tn6339-like (MF344565)	0.225343	0.0967532	1.03909	0.602723	1.11825	0.604559	0.116476
FC206E1	Chicken meat	Non-human	Tn6339-like (MF344565)	0.24599	0.121707	0.957456	0.602723	1.03201	0.579844	0.116476
FC20E1	Chicken meat	Non-human	Tn6339-like (MF344565)	0.254586	0.401206	0.896425	0.900024	0.980862	0.221477	0.586479
FC214E1	Chicken meat	Non-human	TnEcp1.1-like (MF062700)	NA	NA	0.435126	0.358935	0.431542	0.15889	0.879134
FC215E1	Chicken meat	Non-human	TnEcp1.1-like (MF062700)	NA	NA	0.435126	0.358935	0.431542	0.15889	0.879134
FC216E1	Chicken meat	Non-human	TnEcp1.1-like (MF062700)	NA	NA	0.435126	0.358935	0.431542	0.222861	0.879134
FC219E2	Chicken meat	Non-human	Undetermined	0.21337	0.108627	0.242455	0.260033	0.257177	0.287845	0.116476
FC21E2	Chicken meat	Non-human	TnEcp1.1-like (MF062700)	NA	NA	0.464528	0.361682	0.513526	0.165868	0.586479
FC224E3	Chicken meat	Non-human	TnEcp1.1-like (MF062700)	NA	NA	0.672903	0.358935	0.733136	0.365825	0.879134
FC226E1	Chicken meat	Non-human	TnEcp1.1-like (MF062700)	NA	NA	0.435126	0.358935	0.431542	0.381751	0.879134
FC22E2	Chicken meat	Non-human	Tn6339-like (MF344565)	0.24599	0.121707	0.500056	0.231725	0.557118	0.446202	0.116476
FC231E1	Chicken meat	Non-human	TnEcp1.1-like (MF062700)	NA	NA	0.402272	0.358935	0.366923	0.129647	0.879134
FC23E2	Chicken meat	Non-human	Tn6375-like (KY978631)	0.245759	0.107236	0.550952	0.260033	0.583698	0.646959	0.116476
FC241E1	Chicken meat	Non-human	Tn6339-like (MF344565)	0.152352	0.124861	1.04366	0.621237	1.11742	0.776286	0.116476
FC242E1	Chicken meat	Non-human	Tn6339-like (MF344565)	NA	NA	0.576456	0.172121	0.642056	0.228774	0.421715
FC24E1	Chicken meat	Non-human	TnEcp1.1-like (MF062700)	0.0771356	NA	0.489364	0.43753	0.577791	0.0793651	0.586479
FC255E1	Chicken meat	Non-human	TnEcp1.1-like (MF062700)	NA	NA	0.435126	0.358935	0.431542	0.381751	0.879134
FC259E1	Chicken meat	Non-human	TnEcp1.1-like (MF062700)	NA	NA	0.435126	0.358935	0.431542	0.337062	0.879134
FC25E1	Chicken meat	Non-human	TnEcp1.1-like (MF062700)	0.102003	NA	0.50039	0.400741	0.544241	0.0735592	0.585601
FC260E1	Chicken meat	Non-human	TnEcp1.1-like (MF062700)	NA	NA	0.435126	0.358935	0.431542	0.381751	0.879134
FC262E1	Chicken meat	Non-human	TnEcp1.1-like (MF062700)	NA	NA	0.435126	0.358935	0.431542	0.381751	0.879134
FC268E1	Chicken meat	Non-human	TnEcp1.1-like (MF062700)	NA	NA	0.488807	0.358935	0.555464	0.284489	0.879134
FC26E1	Chicken meat	Non-human	TnEcp1.1-like (MF062700)	0.0545706	NA	0.765787	0.354515	0.861902	0.451689	0.868598
FC27E2	Chicken meat	Non-human	Tn6339-like (MF344565)	0.225343	0.0967532	0.809556	0.653966	0.880095	0.388356	0.116476
FC289E1	Chicken meat	Non-human	TnEcp1.1-like (MF062700)	NA	NA	0.402272	0.358935	0.366923	0.129647	0.879134
FC28E1	Chicken meat	Non-human	TnEcp1.1-like (MF062700)	NA	NA	0.556966	0.354993	0.53101	0.205976	0.869769
FC290E1	Chicken meat	Non-human	TnEcp1.1-like (MF062700)	NA	NA	0.488807	0.358935	0.510337	0.264142	0.879134
FC292E1	Chicken meat	Non-human	TnEcp1.1-like (MF062700)	NA	NA	0.402272	0.358935	0.366923	0.129647	0.879134
FC295E1	Chicken meat	Non-human	Tn2.1-like (CP028717)	NA	NA	0.953001	0.640229	0.934554	0.268669	0.869769
FC298E1	Chicken meat	Non-human	TnEcp1.1-like (MF062700)	NA	NA	0.578906	0.364548	0.554164	0.212421	0.869769
FC29E2	Chicken meat	Non-human	TnEcp1.1-like (MF062700)	NA	NA	0.450384	0.330029	0.492853	0.0881006	0.585601
FC303E1	Chicken meat	Non-human	TnEcp1.1-like (MF062700)	NA	NA	0.399154	0.344123	0.395157	0.149249	0.842845
FC306E1	Chicken meat	Non-human	TnEcp1.1-like (MF062700)	NA	NA	0.578906	0.364548	0.554164	0.212421	0.869769
FC307E1	Chicken meat	Non-human	TnEcp1.1-like (MF062700)	NA	NA	0.49794	0.358935	0.483757	0.18222	0.879134
FC308E1	Chicken meat	Non-human	Tn2.1-like (CP028717)	NA	NA	0.953001	0.640229	0.950975	0.268669	0.869769
FC30E1	Chicken meat	Non-human	Tn2.1-like (CP028717)	0.0706117	NA	0.656086	0.360726	0.560425	0.454139	0.49283
FC318E1	Chicken meat	Non-human	Tn6339-like (MF344565)	0.24599	0.121707	0.482682	0.260033	0.552156	0.413977	0.116476
FC319E1	Chicken meat	Non-human	TnEcp1.1-like (MF062700)	0.0630133	0.0810761	0.366076	0.330029	0.388659	0.0846916	0.585601
FC31E2	Chicken meat	Non-human	TnEcp1.1-like (MF062700)	NA	NA	0.460519	0.354754	0.505139	0.31794	0.868891
FC323E1	Chicken meat	Non-human	Tn6339-like (MF344565)	NA	0.32551	0.89598	0.554587	0.976728	0.283584	0.530582
FC32E1	Chicken meat	Non-human	Tn6339-like (MF344565)	0.0913347	0.0967532	0.581802	0.452222	0.617129	0.146799	0.586479
FC331E1	Chicken meat	Non-human	TnEcp1.1-like (MF062700)	NA	NA	0.825259	0.640229	0.814649	0.207201	0.869769
FC33E2	Chicken meat	Non-human	Undetermined	0.0706117	NA	0.301815	0.260033	0.319197	0.209865	0.116476
FC34E1	Chicken meat	Non-human	Tn6375-like (KY978631)	0.309387	0.284787	0.477336	0.197802	0.446545	0.584106	0.484636
FC35E1	Chicken meat	Non-human	Tn6339-like (MF344565)	0.0706117	0.312801	0.53781	0.230769	0.634022	0.397731	0.116476
FC36E2	Chicken meat	Non-human	TnEcp1.1-like (MF062700)	NA	NA	0.366076	0.330029	0.388659	0.375679	0.585601
FC37E1	Chicken meat	Non-human	Tn6339-like (MF344565)	0.102003	NA	0.681924	0.671285	0.723331	0.0397358	0.586479
FC38E1	Chicken meat	Non-human	Tn6339-like (MF344565)	0.0545706	NA	0.836619	0.354515	0.93609	0.57324	0.868598
FC39E1	Chicken meat	Non-human	Tn6339-like (MF344565)	0.245759	0.116048	0.665887	0.260033	0.76645	0.741877	0.116476
FC41E2	Chicken meat	Non-human	Tn6339-like (MF344565)	0.142758	0.108627	0.611872	0.482203	0.679386	0.160807	0.586479
FC42E2	Chicken meat	Non-human	TnEcp1.1-like (MF062700)	0.149436	0.116234	0.551843	0.364548	0.525222	0.338074	0.869769
FC43E2	Chicken meat	Non-human	Undetermined	0.197943	0.131169	0.236552	0.115743	0.266037	0.468946	0.116476
FC44E1	Chicken meat	Non-human	Undetermined	0.0706117	NA	0.398485	0.0475394	0.458358	0.411527	0.116476
FC45E1	Chicken meat	Non-human	Tn6339-like (MF344565)	0.115742	NA	0.889297	0.758122	0.89876	0.263982	0.869769
FC50E1	Chicken meat	Non-human	TnEcp1.1-like (MF062700)	0.175148	0.107236	0.699076	0.583134	0.737389	0.358315	0.908107
FC54E1	Chicken meat	Non-human	Tn6339-like (MF344565)	0.0630133	0.0810761	0.544604	0.385452	0.642292	0.149782	0.546093
FC55E1	Chicken meat	Non-human	TnEcp1.1-like (MF062700)	NA	NA	0.706872	0.640229	0.69557	0.287845	0.869769
FC57E1	Chicken meat	Non-human	Tn6339-like (MF344565)	NA	NA	1.41664	1.22838	1.44099	0.256632	0.869769
FC58E1	Chicken meat	Non-human	Undetermined	0.225343	0.0967532	0.356721	0.260033	0.377437	0.330723	0.116476
FC59E1	Chicken meat	Non-human	Tn6339-like (MF344565)	NA	NA	0.717229	0.400741	0.769049	0.336796	0.585601
FC61E1	Chicken meat	Non-human	TnEcp1.1-like (MF062700)	0.115742	NA	0.479007	0.376374	0.508092	0.156759	0.586479
FC62E1	Chicken meat	Non-human	TnEcp1.1-like (MF062700)	0.0545706	NA	0.630137	0.35571	0.670053	0.395441	0.871232
FC63E1	Chicken meat	Non-human	Undetermined	0.24599	0.121707	0.260942	0.260033	0.332073	0.33051	0.116476
FC66E1	Chicken meat	Non-human	Tn6339-like (MF344565)	0.27623	0.177273	0.479118	0.218108	0.533136	0.468307	NA
FC67E1	Chicken meat	Non-human	TnEcp1.1-like (MF062700)	0.19188	0.135529	0.49148	0.354634	0.476551	0.260254	0.868598
FC68E1	Chicken meat	Non-human	Tn6339-like (MF344565)	NA	0.154824	0.589264	0.382943	0.625281	0.124587	0.586187
FC69E1	Chicken meat	Non-human	Tn6339-like (MF344565)	0.154732	0.0967532	0.611872	0.482203	0.679386	0.155374	0.586479
FC78E1	Chicken meat	Non-human	Tn6339-like (MF344565)	0.236242	0.109926	0.715893	0.259317	0.818547	0.515287	0.114721
FC79E2	Chicken meat	Non-human	Tn6339-like (MF344565)	0.0706117	NA	0.589487	0.467272	0.625281	0.246564	0.0269242
FC80E1	Chicken meat	Non-human	Undetermined	0.24599	0.121707	0.23722	0.0475394	0.275724	0.439917	0.116476
FC84E1	Chicken meat	Non-human	TnEcp1.1-like (MF062700)	NA	NA	0.784497	0.709508	0.808151	0.238255	0.869769
FC8E1	Chicken meat	Non-human	TnEcp1.1-like (MF062700)	0.0604805	0.0772727	0.454171	0.330029	0.506438	0.136891	0.585601
FC93E1	Chicken meat	Non-human	Tn6375-like (KY978631)	0.0706117	NA	0.469206	0.0475394	0.52404	0.616757	0.116476
FC98E2	Chicken meat	Non-human	Tn6339-like (MF344565)	0.175378	0.121707	1.01504	0.686933	1.10278	0.307233	0.530582
FC99E2	Chicken meat	Non-human	Tn6339-like (MF344565)	0.24031	0.101391	0.78962	0.501553	0.94117	0.350378	0.607843
FC99E2	Chicken meat	Non-human	Tn6339-like (MF344565)	0.24031	0.101391	0.78962	0.501553	0.94117	0.350378	0.607843
FC9E2	Chicken meat	Non-human	TnEcp1.1-like (MF062700)	0.0545706	NA	0.728255	0.354515	0.788423	0.515181	0.868598
FP103E1	Pork meat	Non-human	TnEcp1.1-like (MF062700)	0.0630133	0.0810761	0.517541	0.329312	0.547076	0.157452	0.586479
FP10E1	Pork meat	Non-human	TnEcp1.1-like (MF062700)	NA	NA	0.405613	0.330029	0.430242	0.0596037	0.585601
FP111E1	Pork meat	Non-human	TnEcp1.1-like (MF062700)	NA	NA	0.704087	0.693024	0.776255	0.201555	0.869769
FP112E1	Pork meat	Non-human	TnEcp1.1-like (MF062700)	NA	NA	0.336118	0.330029	0.356527	0.0969426	0.585601
FP119E1	Pork meat	Non-human	Tn6339-like (MF344565)	0.141454	0.0856215	1.19724	1.04037	1.29368	0.641472	0.707638
FP119E1	Pork meat	Non-human	Tn6339-like (MF344565)	0.141454	0.0856215	1.19724	1.04037	1.29368	0.641472	0.707638
FP11E1	Pork meat	Non-human	Undetermined	0.164402	0.116234	0.44437	0.428333	0.411577	0.257271	0.484636
FP120E2	Pork meat	Non-human	Tn6339-like (MF344565)	0.0706117	NA	1.06304	0.806617	1.15865	0.532438	0.484636
FP12E1-S	Pork meat	Non-human	Undetermined	0.0706117	NA	0.0443256	0.0475394	0.0470171	0.370779	0.116476
FP134E1	Pork meat	Non-human	Tn6339-like (MF344565)	NA	NA	1.04288	0.950788	1.04643	0.256738	0.879134
FP13E1	Pork meat	Non-human	Tn6339-like (MF344565)	0.0706117	NA	0.602406	0.388318	0.630597	0.582561	0.155107
FP149E1	Pork meat	Non-human	Undetermined	0.256351	0.123748	0.263726	0.251792	0.219965	0.460637	0.484636
FP14E1	Pork meat	Non-human	Tn6375-like (KY978631)	0.0706117	NA	0.15926	0.0633063	0.199055	0.522052	0.155107
FP150E2	Pork meat	Non-human	TnEcp1.1-like (MF062700)	NA	NA	0.36151	0.345557	0.323686	0.225631	0.808897
FP151E2	Pork meat	Non-human	TnEcp1.1-like (MF062700)	NA	NA	0.703976	0.354993	0.738571	0.299723	0.869769
FP152E1	Pork meat	Non-human	TnEcp1.1-like (MF062700)	NA	NA	0.313064	0.354993	0.272298	0.393736	0.869769
FP153E1	Pork meat	Non-human	Tn6339-like (MF344565)	NA	NA	0.568103	0.533086	0.602599	0.0469266	0.586479
FP154E1	Pork meat	Non-human	Tn6339-like (MF344565)	NA	NA	0.917029	0.693144	1.02044	0.367689	0.869769
FP155E1	Pork meat	Non-human	Tn6375-like (KY978631)	0.233786	0.11577	0.752979	0.404324	0.77661	0.791627	0.116476
FP156E1	Pork meat	Non-human	TnEcp1.1-like (MF062700)	NA	NA	0.553514	0.330029	0.578736	0.137211	0.585601
FP156E2	Pork meat	Non-human	Undetermined	0.0706117	0.350928	0.231095	0.0475394	0.245481	0.303931	0.116476
FP158E2	Pork meat	Non-human	TnEcp1.1-like (MF062700)	NA	NA	0.52556	0.330029	0.54873	0.123682	0.585601
FP159E1	Pork meat	Non-human	TnEcp1.1-like (MF062700)	NA	NA	0.407061	0.330029	0.431778	0.0127836	0.585601
FP15E1	Pork meat	Non-human	TnEcp1.1-like (MF062700)	NA	NA	0.341909	0.355471	0.302894	0.10179	0.870939
FP160E1	Pork meat	Non-human	Undetermined	0.289201	0.139889	0.252255	0.197922	0.205907	0.436348	0.484636
FP161E1	Pork meat	Non-human	TnEcp1.1-like (MF062700)	NA	NA	0.337343	0.361801	0.357826	0.0129434	0.586479
FP162E1	Pork meat	Non-human	Undetermined	0.0706117	0.386827	0.328878	0.135213	0.410278	0.235911	0.158033
FP162E2	Pork meat	Non-human	TnEcp1.1-like (MF062700)	NA	NA	0.385455	0.330029	0.42788	0.0593906	0.585601
FP163E1	Pork meat	Non-human	TnEcp1.1-like (MF062700)	0.152352	0.181911	0.243457	0.208911	0.25824	0.104826	0.511853
FP165E1	Pork meat	Non-human	TnEcp1.1-like (MF062700)	0.149436	0.116234	0.649293	0.65516	0.512109	0.189411	0.906643
FP166E3	Pork meat	Non-human	Tn6339-like (MF344565)	NA	0.350928	0.551843	0.505136	0.614058	0.0520401	0.586479
FP168E1	Pork meat	Non-human	Tn6339-like (MF344565)	0.133548	0.0738404	0.771801	0.592093	0.790549	0.31501	0.369622
FP169E1	Pork meat	Non-human	TnEcp1.1-like (MF062700)	0.128943	NA	0.308832	0.331223	0.327584	0.101151	0.586479
FP170E1	Pork meat	Non-human	Undetermined	0.14153	0.0217996	0.343134	0.197922	0.333136	0.271492	0.484636
FP172E2	Pork meat	Non-human	Undetermined	0.0882646	0.108905	0.462969	0.40958	0.491081	0.244061	0.467076
FP175E3	Pork meat	Non-human	Tn6339-like (MF344565)	NA	NA	0.83918	0.900024	0.920142	0.0690849	0.586479
FP176E1	Pork meat	Non-human	Tn6339-like (MF344565)	NA	NA	1.12006	0.980889	1.32038	0.171141	0.586479
FP178E1	Pork meat	Non-human	Tn6339-like (MF344565)	NA	NA	0.91792	0.692905	0.973656	0.125706	0.586479
FP180E1	Pork meat	Non-human	TnEcp1.1-like (MF062700)	NA	NA	0.340795	0.330029	0.361488	0.0286034	0.585601
FP183E1	Pork meat	Non-human	Tn6375-like (KY978631)	0.106301	0.0194805	0.223856	0.197922	0.177673	0.506978	0.484636
FP184E3	Pork meat	Non-human	Tn6339-like (MF344565)	0.0706117	NA	0.742288	0.653966	0.802363	0.289549	0.116476
FP185E2	Pork meat	Non-human	TnEcp1.1-like (MF062700)	0.0650088	0.0785714	0.517986	0.330029	0.579209	0.17178	0.585601
FP188E1	Pork meat	Non-human	Tn2.1-like (CP028717)	0.212679	0.0666976	0.79207	0.791448	0.78039	0.59934	0.484636
FP192E1	Pork meat	Non-human	Tn6339-like (MF344565)	0.0630133	0.0810761	0.815681	0.463091	0.845009	0.309737	0.586479
FP193E1	Pork meat	Non-human	TnEcp1.1-like (MF062700)	NA	NA	0.396926	0.354993	0.36137	0.129488	0.869769
FP196E2	Pork meat	Non-human	Tn2.1-like (CP028717)	0.0706117	NA	0.808665	0.197922	0.786533	0.533504	0.484636
FP198E2	Pork meat	Non-human	Tn6339-like (MF344565)	0.0706117	NA	0.680811	0.197922	0.696869	0.476723	0.484636
FP1E1	Pork meat	Non-human	Tn6339-like (MF344565)	0.0706117	NA	0.650518	0.503942	0.72593	0.302067	0.11355
FP20E1	Pork meat	Non-human	Tn6375-like (KY978631)	0.0706117	NA	0.242677	0.0633063	0.248671	0.555183	0.155107
FP21E1	Pork meat	Non-human	TnEcp1.1-like (MF062700)	0.115742	NA	0.514311	0.430244	0.54554	0.0670608	0.586479
FP22E1	Pork meat	Non-human	InS21-like (AJ311891 )	0.593445	0.634508	0.246798	0.206044	0.27407	0.288591	0.155107
FP23E1	Pork meat	Non-human	TnEcp1.1-like (MF062700)	NA	NA	0.521884	0.355471	0.492853	0.187973	0.870939
FP24E1	Pork meat	Non-human	TnEcp1.1-like (MF062700)	NA	NA	0.706537	0.69613	0.689663	0.165388	0.869769
FP29E1	Pork meat	Non-human	Undetermined	0.144754	0.0896104	0.434013	0.327998	0.460366	0.40881	0.116476
FP30E1	Pork meat	Non-human	Tn6339-like (MF344565)	0.0706117	0.124861	0.844526	0.733278	0.895806	0.155801	0.0608721
FP31E1	Pork meat	Non-human	Tn6375-like (KY978631)	0.0706117	NA	0.402717	0.0633063	0.471471	0.644189	0.155107
FP32E1	Pork meat	Non-human	Undetermined	0.0706117	NA	0.235216	0.0475394	0.279504	0.293438	0.116476
FP37E2	Pork meat	Non-human	Tn6339-like (MF344565)	NA	NA	1.1381	0.76732	1.36291	0.579365	0.530582
FP39E2	Pork meat	Non-human	Tn2.1-like (CP028717)	0.0706117	NA	0.849426	0.538103	0.821973	0.395867	0.484636
FP3E1	Pork meat	Non-human	Undetermined	0.0452836	0.054731	0.327097	0.216794	0.346958	0.104133	0.399181
FP40E2	Pork meat	Non-human	TnEcp1.1-like (MF062700)	NA	NA	0.442477	0.362279	0.468399	0.0500692	0.626866
FP41E2	Pork meat	Non-human	Undetermined	0.0706117	NA	0.366967	0.102246	0.387242	0.344466	0.116476
FP42E2	Pork meat	Non-human	TnEcp1.1-like (MF062700)	NA	0.350928	0.457735	0.354993	0.425753	0.158517	0.869769
FP43E3	Pork meat	Non-human	Tn6339-like (MF344565)	0.146826	0.113544	1.04811	0.520903	1.18476	0.615745	0.410887
FP45E2	Pork meat	Non-human	TnEcp1.1-like (MF062700)	0.115742	NA	0.466533	0.354993	0.480095	0.292745	0.869769
FP46E1	Pork meat	Non-human	Tn6375-like (KY978631)	0.0706117	NA	0.317296	0.0633063	0.444418	0.648983	0.155107
FP48E2	Pork meat	Non-human	Tn6339-like (MF344565)	0.141991	0.0666976	0.623009	0.35344	0.679858	0.46101	0.585601
FP49E1	Pork meat	Non-human	Tn6375-like (KY978631)	0.361808	0.283488	0.300702	0.199355	0.258949	0.551081	0.484636
FP4E1	Pork meat	Non-human	TnEcp1.1-like (MF062700)	NA	NA	0.398597	0.354993	0.363024	0.130233	0.869769
FP50E1	Pork meat	Non-human	TnEcp1.1-like (MF062700)	NA	NA	0.45495	0.330029	0.512463	0.153137	0.585601
FP51E1	Pork meat	Non-human	Tn6339-like (MF344565)	0.215903	0.158813	0.710101	0.563545	0.813467	0.301001	0.586479
FP52E1	Pork meat	Non-human	Undetermined	0.0706117	NA	0.252367	0.197802	0.223154	0.210184	0.484636
FP53E1	Pork meat	Non-human	TnEcp1.1-like (MF062700)	0.115742	NA	0.466533	0.354993	0.480095	0.292745	0.869769
FP55E2	Pork meat	Non-human	Undetermined	0.0706117	NA	0.1665	0.197802	0.116952	0.29413	0.484343
FP56E1	Pork meat	Non-human	Tn6339-like (MF344565)	NA	NA	0.54349	0.400741	0.642528	0.173325	0.585601
FP57E2	Pork meat	Non-human	Tn6375-like (KY978631)	0.263719	0.260111	0.256265	0.208075	0.271825	0.507777	0.116476
FP58E1	Pork meat	Non-human	Undetermined	0.0706117	NA	0.400267	0.0633063	0.490018	0.444871	0.155107
FP59E2	Pork meat	Non-human	Tn2.1-like (CP028717)	0.0706117	NA	0.940082	0.792403	0.934318	0.259295	0.484636
FP5E1	Pork meat	Non-human	Undetermined	0.0452836	0.054731	0.255708	0.216794	0.271234	0.0699904	0.399181
FP64E1	Pork meat	Non-human	Tn6375-like (KY978631)	0.0706117	NA	0.173182	0.0633063	0.198937	0.555928	0.155107
FP6E1	Pork meat	Non-human	TnEcp1.1-like (MF062700)	NA	0.350928	0.468426	0.355112	0.437094	0.163844	0.869769
FP74E2	Pork meat	Non-human	Tn6375-like (KY978631)	0.166475	0.098423	0.333667	0.180124	0.35381	0.557899	0.441323
FP77E1	Pork meat	Non-human	Tn6339-like (MF344565)	NA	NA	0.593607	0.417105	0.660012	0.111005	0.586479
FP78E1	Pork meat	Non-human	TnEcp1.1-like (MF062700)	0.0545706	NA	0.584698	0.354515	0.639575	0.447853	0.868598
FP7E1	Pork meat	Non-human	TnEcp1.1-like (MF062700)	NA	NA	0.521884	0.355471	0.492853	0.187973	0.870939
FP84E1	Pork meat	Non-human	Tn6339-like (MF344565)	0.0706117	NA	0.867691	0.516006	1.04265	0.408277	0.484636
FP8E1	Pork meat	Non-human	Undetermined	0.148285	0.0916512	0.357389	0.0832537	0.409451	0.390007	0.11355
FP94E1	Pork meat	Non-human	Tn6339-like (MF344565)	NA	NA	1.26918	1.02293	1.48659	0.340471	0.869769
FP9E1	Pork meat	Non-human	Tn6375-like (KY978631)	0.0706117	NA	0.381	0.0633063	0.448553	0.633855	0.155107
FX119E1	Beef meat	Non-human	Tn6339-like (MF344565)	0.200092	NA	0.476891	0.0475394	0.523922	0.487216	0.116476
FX11E1	Beef meat	Non-human	TnEcp1.1-like (MF062700)	NA	NA	0.419312	0.354754	0.40567	0.149196	0.868891
FX12E2	Beef meat	Non-human	TnEcp1.1-like (MF062700)	NA	NA	0.678027	0.693024	0.659421	0.113348	0.869769
FX149E1	Beef meat	Non-human	Undetermined	0.0706117	NA	0.169173	0.0225753	0.268872	0.207574	0.0553117
FX14E2	Beef meat	Non-human	TnEcp1.1-like (MF062700)	NA	NA	0.321973	0.364548	0.281748	0.0893789	0.869769
FX16E1	Beef meat	Non-human	TnEcp1.1-like (MF062700)	NA	NA	0.407506	0.364548	0.372475	0.316288	0.869769
FX182E1	Beef meat	Non-human	TnEcp1.1-like (MF062700)	0.175148	NA	0.576902	0.408505	0.566804	0.483754	0.868891
FX18E1	Beef meat	Non-human	Tn6339-like (MF344565)	0.172615	NA	1.07673	0.902413	1.12924	0.494567	0.484636
FX19E1	Beef meat	Non-human	Tn6339-like (MF344565)	NA	NA	0.605524	0.554587	0.653396	0.114946	0.530582
FX20E1	Beef meat	Non-human	Tn6339-like (MF344565)	0.124952	0.0656772	0.531351	0.320831	0.622918	0.392404	0.116476
FX218E1	Beef meat	Non-human	TnEcp1.1-like (MF062700)	0.184972	0.104453	0.501838	0.354634	0.502185	0.253649	0.868598
FX21E1	Beef meat	Non-human	TnEcp1.1-like (MF062700)	NA	NA	0.48335	0.537625	0.452924	0.0893789	0.869769
FX227E1	Beef meat	Non-human	Undetermined	0.0706117	NA	0.248914	0.115743	0.295097	0.306967	0.116476
FX229E1	Beef meat	Non-human	TnEcp1.1-like (MF062700)	NA	NA	0.699632	0.639274	0.705493	0.232076	0.738074
FX22E1	Beef meat	Non-human	TnEcp1.1-like (MF062700)	NA	NA	0.401158	0.330029	0.425517	0.0574731	0.585601
FX23E1	Beef meat	Non-human	Tn6320-like (MF062700)	0.0859621	0.103896	0.471545	0.505733	0.500177	0.29951	0.410887
FX242E1	Beef meat	Non-human	TnEcp1.1-like (MF062700)	NA	NA	0.482014	0.330029	0.540106	0.497976	0.585601
FX24E1	Beef meat	Non-human	TnEcp1.1-like (MF062700)	NA	NA	0.381334	0.42021	0.374247	0.0658357	0.633011
FX253E1	Beef meat	Non-human	Tn6375-like (KY978631)	0.0706117	NA	0.21038	0.0151696	0.332546	0.530255	0.0371671
FX25E1	Beef meat	Non-human	TnEcp1.1-like (MF062700)	NA	NA	0.427887	0.378404	0.464973	0.0685523	0.530582
FX26E1	Beef meat	Non-human	Undetermined	0.0901834	0.0236549	0.452946	0.0475394	0.491081	0.404283	0.116476
FX27E1	Beef meat	Non-human	TnEcp1.1-like (MF062700)	NA	NA	0.321973	0.364548	0.281748	0.0893789	0.869769
FX28E1	Beef meat	Non-human	Tn6320-like (MF062700)	0.0905672	0.109462	0.607306	0.662566	0.655286	0.0275913	0.530582
FX30E1	Beef meat	Non-human	Undetermined	NA	NA	0.18599	0.199474	0.197283	0.0165655	0.488733
FX31E1	Beef meat	Non-human	TnEcp1.1-like (MF062700)	NA	NA	0.394365	0.330029	0.418901	0.0544903	0.585601
FX33E1	Beef meat	Non-human	Tn6375-like (KY978631)	0.0706117	NA	0.514868	0.0633063	0.680685	0.821349	0.155107
FX35E1	Beef meat	Non-human	Tn6339-like (MF344565)	0.0706117	NA	1.10591	0.933708	1.16019	0.494567	0.484636
FX37E1	Beef meat	Non-human	TnEcp1.1-like (MF062700)	NA	NA	0.321973	0.364548	0.281748	0.0893789	0.869769
FX38E1	Beef meat	Non-human	TnEcp1.1-like (MF062700)	NA	NA	0.660319	0.638557	0.667218	0.140993	0.869769
FX39E1	Beef meat	Non-human	TnEcp1.1-like (MF062700)	NA	NA	0.628355	0.693144	0.606734	0.0893789	0.869769
FX41E1	Beef meat	Non-human	TnEcp1.1-like (MF062700)	NA	NA	0.321973	0.364548	0.281748	0.0893789	0.869769
FX6E1	Beef meat	Non-human	TnEcp1.1-like (MF062700)	NA	NA	0.342354	0.378404	0.374247	0.0275913	0.530582
FX7E1	Beef meat	Non-human	Tn6375-like (KY978631)	0.0706117	NA	0.404165	0.0633063	0.445481	0.644668	0.155107
FX8E1	Beef meat	Non-human	Undetermined	0.0871901	0.0200371	0.248803	0.199355	0.219019	0.286247	0.484636
GCA_009647845.1	Human	Human	Tn6339-like (MF344565)	0.0858853	0.106122	1.00123	0.991997	1.00224	0.493661	0.975124
GCA_026310555.1	Human	Human	TnEcp1.1-like (MF062700)	NA	NA	0.850763	0.950908	0.782871	0.256898	1.68949
GCA_026310615.1	Human	Human	TnEcp1.1-like (MF062700)	NA	0.0606679	0.667892	0.717033	0.589132	0.228774	1.73368
GCA_026311395.1	Human	Human	Undetermined	0.141223	NA	0.118944	0.127568	0.126167	0.243209	0.140474
GCA_026311435.1	Human	Human	TnEcp1.1-like (MF062700)	0.141223	NA	0.36474	0.396082	0.267336	0.342016	0.969271
GCA_026332335.1	Human	Human	TnEcp1.1-like (MF062700)	NA	NA	0.76523	0.859173	0.692144	0.178971	1.73954
GCA_026332455.1	Human	Human	TnEcp1.1-like (MF062700)	0.141223	NA	0.270075	0.222169	0.130301	0.306967	0.541703
GCA_026333015.1	Human	Human	Undetermined	0.141147	NA	0.214612	0.192785	0.0558771	0.262757	0.472344
GCA_026333075.1	Human	Human	Undetermined	0.141223	NA	0.220626	0.236622	0.234022	0.377224	0.226514
H007_E	Surface	Non-human	TnEcp1.1-like (MF062700)	NA	NA	0.461521	0.339823	0.466864	0.183285	0.832602
H078_E	Surface	Non-human	Tn6375-like (KY978631)	0.141454	0.0856215	0.133422	0.0633063	0.156527	0.604453	0.155107
KWH1901	Human	Human	TnEcp1.1-like (MF062700)	NA	NA	0.713888	0.693144	0.69746	0.130287	0.869769
KWH1902	Human	Human	Tn2.1-like (CP028717)	0.0706117	NA	0.724468	0.268634	0.719905	0.384415	0.484636
KWH1903	Human	Human	Undetermined	0.0706117	NA	0.318966	0.197922	0.278559	0.232769	0.484636
KWH1904	Human	Human	Undetermined	0.0706117	NA	0.322085	0.197802	0.281867	0.23426	0.484636
KWH1905	Human	Human	Tn2.1-like (CP028717)	0.186354	NA	1.14857	0.769589	1.13302	0.490625	1.05414
KWH1905	Human	Human	Tn2.1-like (CP028717)	0.186354	NA	1.14857	0.769589	1.13302	0.490625	1.05414
KWH1906	Human	Human	Tn6339-like (MF344565)	NA	NA	0.501169	0.485786	0.542823	0.0557154	0.530582
KWH1907	Human	Human	Undetermined	0.0706117	NA	0.473327	0.197922	0.442292	0.310163	0.484636
KWH1908	Human	Human	Tn6339-like (MF344565)	NA	NA	0.73761	0.485786	0.819374	0.180995	0.530582
KWH1909	Human	Human	Undetermined	0.0706117	NA	0.166611	0.197922	0.116952	0.38548	0.484636
KWH1910	Human	Human	Undetermined	0.0706117	NA	0.262056	0.197922	0.218665	0.205763	0.484636
KWH1911	Human	Human	TnEcp1.1-like (MF062700)	NA	NA	0.731485	0.63581	0.71648	0.11484	0.83348
KWH1912	Human	Human	Tn6339-like (MF344565)	NA	NA	0.615882	0.485786	0.664383	0.111058	0.530582
KWH2001	Human	Human	TnEcp1.1-like (MF062700)	0.0706117	NA	0.426551	0.384974	0.275724	0.258389	0.942932
KWH2001	Human	Human	TnEcp1.1-like (MF062700)	0.0706117	NA	0.426551	0.384974	0.275724	0.258389	0.942932
KWH2002	Human	Human	Undetermined	0.0706117	NA	0.242566	0.0769231	0.301831	0.303079	0.188469
KWH2003	Human	Human	TnEcp1.1-like (MF062700)	0.0706117	NA	0.856443	0.669374	0.805434	0.313785	0.9801
KWH2003	Human	Human	TnEcp1.1-like (MF062700)	0.0706117	NA	0.856443	0.669374	0.805434	0.313785	0.9801
KWH2004	Human	Human	Undetermined	0.0706117	NA	0.331997	0.147277	0.366923	0.281932	0.11355
KWH2005	Human	Human	Tn6339-like (MF344565)	0.0706117	0.16475	0.872257	0.789895	0.880567	0.230319	0.484636
KWH2006	Human	Human	TnEcp1.1-like (MF062700)	0.0706117	NA	0.264506	0.213091	0.129356	0.217801	0.521803
KWH2007	Human	Human	Tn6339-like (MF344565)	0.0630133	0.0810761	0.612095	0.595079	0.69368	0.0910834	0.586479
KWH2008	Human	Human	TnEcp1.1-like (MF062700)	0.0706117	NA	0.470876	0.24343	0.384288	0.321615	0.596137
KWH2009	Human	Human	TnEcp1.1-like (MF062700)	0.0706117	NA	0.321973	0.213091	0.165741	0.234686	0.521803
KWH2010	Human	Human	Undetermined	0.0706117	NA	0.201359	0.0645007	0.22977	0.154575	0.158033
KWH2011	Human	Human	TnEcp1.1-like (MF062700)	NA	NA	0.409957	0.355471	0.372357	0.134335	0.870939
KWH2012	Human	Human	TnEcp1.1-like (MF062700)	0.0706117	NA	0.264506	0.213091	0.129356	0.217801	0.521803
NZ_CP080070.1	Human	Human	Tn6339-like (MF344565)	0.304858	0.154824	1.23154	0.791448	1.24903	0.903217	0.484636
NZ_CP151643.1	Human	Human	Tn6339-like (MF344565)	NA	NA	2.25237	0.693144	2.33172	1.01923	0.869769
P1060T	Pig faeces	Non-human	Undetermined	0.0706117	NA	0.295244	0.198399	0.266391	0.269149	0.484636
P1063T	Pig faeces	Non-human	Tn2.1-like (CP028717)	0.0706117	NA	0.817129	0.608815	0.80697	0.413497	0.484636
P1065T	Pig faeces	Non-human	Tn6339-like (MF344565)	0.0800522	0.0967532	0.5524	0.248806	0.601772	0.222489	0.399181
P1069T	Pig faeces	Non-human	TnEcp1.1-like (MF062700)	0.0630133	0.0810761	0.352044	0.330029	0.37342	0.0778204	0.585601
P1071T	Pig faeces	Non-human	Undetermined	0.245759	0.107236	0.390801	0.260033	0.429179	0.435922	0.116476
P1072T	Pig faeces	Non-human	TnEcp1.1-like (MF062700)	0.0703047	0.0849722	0.341909	0.354993	0.343887	0.35938	0.869769
P1073T	Pig faeces	Non-human	Undetermined	0.245759	0.107236	0.390801	0.260033	0.429179	0.435922	0.116476
P1075T	Pig faeces	Non-human	Undetermined	0.0706117	NA	0.458737	0.198399	0.434377	0.347555	0.484636
P1077T	Pig faeces	Non-human	Undetermined	0.0706117	NA	0.10558	0.0246058	0.111991	0.118195	0.0602868
P1078T	Pig faeces	Non-human	TnEcp1.1-like (MF062700)	NA	NA	0.307718	0.330029	0.326403	0.0127836	0.585601
P1080T	Pig faeces	Non-human	Tn6375-like (KY978631)	0.186354	NA	0.156588	0.0633063	0.181099	0.51305	0.155107
P1082T	Pig faeces	Non-human	Undetermined	0.0706117	NA	0.216951	0.198041	0.170348	0.3279	0.484636
P1084T	Pig faeces	Non-human	TnEcp1.1-like (MF062700)	0.115742	NA	0.387126	0.33397	0.350856	0.198519	0.818262
P1085T	Pig faeces	Non-human	Tn6375-like (KY978631)	0.0706117	NA	0.480566	0.0633063	0.541996	0.733568	0.155107
P1087T	Pig faeces	Non-human	Undetermined	0.170389	0.123469	0.0917697	0.0593645	0.108447	0.232396	0.145449
P1088T	Pig faeces	Non-human	Tn6339-like (MF344565)	0.185202	0.122913	0.516873	0.456761	0.598464	0.151113	0.586479
P1089T	Pig faeces	Non-human	Undetermined	0.322588	0.23692	0.339459	0.185141	0.375192	0.399968	0.0602868
P1090T	Pig faeces	Non-human	Tn6339-like (MF344565)	0.316064	0.177551	0.640049	0.349259	0.693325	0.475871	0.367574
P1091T	Pig faeces	Non-human	Tn6339-like (MF344565)	0.172461	0.101391	0.95211	0.713688	1.08612	0.246405	0.586479
P1092T	Pig faeces	Non-human	TnEcp1.1-like (MF062700)	NA	NA	0.366299	0.339823	0.328766	0.391818	0.832602
P1094T	Pig faeces	Non-human	Undetermined	0.241615	0.328015	0.178639	0.150143	0.155936	0.380686	0.367574
P1096T	Pig faeces	Non-human	Undetermined	0.340471	0.20705	0.244571	0.220855	0.241229	0.339086	0.367574
P1099T	Pig faeces	Non-human	Undetermined	0.0706117	NA	0.216282	0.0633063	0.259421	0.267285	0.155107
P1101T	Pig faeces	Non-human	Undetermined	0.0706117	NA	0.307718	0.198399	0.277968	0.275061	0.484636
P1102T	Pig faeces	Non-human	Tn6339-like (MF344565)	0.0706117	NA	0.564874	0.348543	0.61453	0.408224	0.155107
P1103T	Pig faeces	Non-human	Undetermined	0.0871901	0.0200371	0.300368	0.199355	0.25883	0.408704	0.484636
P1104T	Pig faeces	Non-human	Tn6375-like (KY978631)	0.181979	0.478293	0.137989	0.0475394	0.146367	0.502503	0.116476
P1105T	Pig faeces	Non-human	Tn6375-like (KY978631)	0.172615	NA	0.208041	0.13784	0.265446	0.541334	0.155107
P1107T	Pig faeces	Non-human	Tn6375-like (KY978631)	0.0706117	NA	0.401381	0.227783	0.456586	0.56493	0.155107
P1109T	Pig faeces	Non-human	Tn6339-like (MF344565)	NA	0.279406	0.840628	0.420569	0.905257	0.230691	0.552531
P1110T	Pig faeces	Non-human	Tn6375-like (KY978631)	0.389746	0.406122	0.343914	0.150143	0.381807	0.573293	0.367574
P1111T	Pig faeces	Non-human	Undetermined	0.342544	0.328015	0.230427	0.150143	0.246899	0.421913	0.367574
P1112T	Pig faeces	Non-human	Tn6339-like (MF344565)	0.0987796	0.117161	0.88306	0.870879	0.93668	0.1093	0.552531
P1116T	Pig faeces	Non-human	TnEcp1.1-like (MF062700)	NA	NA	0.696291	0.693144	0.678913	0.121924	0.869769
P1117T	Pig faeces	Non-human	Tn6339-like (MF344565)	0.164479	0.233395	0.902885	0.876374	0.957708	0.425482	0.586479
P1118T	Pig faeces	Non-human	TnEcp1.1-like (MF062700)	0.115742	NA	0.466533	0.354993	0.465328	0.286034	0.869769
P1119T	Pig faeces	Non-human	Tn6375-like (KY978631)	0.0706117	NA	0.358726	0.186097	0.380508	0.502397	0.116476
P1121T	Pig faeces	Non-human	TnEcp1.1-like (MF062700)	0.0446696	0.0539889	0.371311	0.331223	0.393857	0.0738255	0.586479
P1123T	Pig faeces	Non-human	TnEcp1.1-like (MF062700)	NA	0.350928	0.486691	0.355471	0.456468	0.279376	0.870939
P1125T	Pig faeces	Non-human	Tn6339-like (MF344565)	0.0706117	NA	0.858113	0.766603	0.909273	0.520028	0.116476
PC001_E	Surface	Non-human	TnEcp1.1-like (MF062700)	0.052575	0.0635436	0.491703	0.373029	0.499232	0.204378	0.832602
PC003E1	Surface	Non-human	TnEcp1.1-like (MF062700)	NA	NA	0.868805	0.623387	0.828706	0.23719	0.869769
PC004_E	Surface	Non-human	Tn6375-like (KY978631)	0.256428	0.135529	0.252812	0.198997	0.112699	0.548897	0.48727
PW001_E	Surface	Non-human	TnEcp1.1-like (MF062700)	NA	NA	0.433122	0.339823	0.43674	0.169703	0.832602
PW003_E2	Surface	Non-human	Tn6339-like (MF344565)	0.230946	0.0893321	0.487359	0.257167	0.530183	0.393097	0.116476
PW004_E	Surface	Non-human	Tn6339-like (MF344565)	NA	NA	0.987526	0.832895	1.00295	0.196761	0.869769
QMH1901	Human	Human	TnEcp1.1-like (MF062700)	NA	NA	0.593607	0.354993	0.569876	0.250772	0.869769
QMH1902	Human	Human	Tn2.1-like (CP028717)	0.133625	0.467625	0.520214	0.198041	0.518488	0.3907	0.484636
QMH1903	Human	Human	Undetermined	0.0706117	NA	0.268404	0.153966	0.300059	0.242783	0.11355
QMH1904	Human	Human	TnEcp1.1-like (MF062700)	NA	NA	0.742065	0.737578	0.626344	0.137424	0.906936
QMH1905	Human	Human	Tn6375-like (KY978631)	0.0970144	0.0319109	0.445707	0.0248447	0.513526	0.643656	0.0608721
QMH1906	Human	Human	Undetermined	0.0706117	NA	0.476891	0.198041	0.445836	0.311761	0.484636
QMH1907	Human	Human	Tn2.1-like (CP028717)	0.0965538	NA	0.511638	0.370043	0.48293	0.225898	0.484636
QMH1908	Human	Human	Undetermined	0.0706117	NA	0.467424	0.197802	0.435676	0.410887	0.484636
QMH1909	Human	Human	Undetermined	0.0706117	NA	0.131195	0.0246058	0.161607	0.223128	0.0602868
QMH1910	Human	Human	Tn6339-like (MF344565)	0.0217975	NA	0.990645	0.737458	1.00732	0.25024	0.788996
QMH1911	Human	Human	Undetermined	0.0706117	NA	0.191781	0.0244864	0.259657	0.187387	0.0599941
QMH1912	Human	Human	Undetermined	0.218282	0.178479	0.183651	0.150143	0.161252	0.324864	0.367574
QMH2001	Human	Human	Undetermined	0.0706117	NA	0.372425	0.268634	0.412404	0.315862	0.484636
QMH2002	Human	Human	Undetermined	0.0706117	NA	0.428667	0.0955566	0.469935	0.244114	0.0608721
QMH2003	Human	Human	Undetermined	0.0706117	NA	0.414746	0.197922	0.38039	0.281826	0.484636
QMH2004	Human	Human	Undetermined	NA	NA	0.245573	0.207238	0.307383	0.0326515	0.375768
QMH2005	Human	Human	Undetermined	0.0706117	NA	0.203809	0.117057	0.282693	0.175562	0.11355
QMH2006	Human	Human	Undetermined	0.304628	0.235622	0.253703	0.199833	0.269344	0.400767	0.116476
QMH2007	Human	Human	Tn6339-like (MF344565)	0.0706117	NA	0.545829	0.0783564	0.662256	0.332534	0.0599941
QMH2008	Human	Human	Tn6339-like (MF344565)	0.0706117	NA	0.557523	0.198041	0.625635	0.394482	0.484636
QMH2009	Human	Human	Undetermined	0.0706117	NA	0.233879	0.0248447	0.27407	0.18451	0.0608721
QMH2010	Human	Human	TnEcp1.1-like (MF062700)	0.0706117	NA	0.257267	0.212972	0.0962788	0.206402	0.521803
QMH2011	Human	Human	TnEcp1.1-like (MF062700)	NA	NA	0.592605	0.349618	0.569758	0.225471	0.856599
QMH2012	Human	Human	Undetermined	0.0706117	NA	0.492371	0.198041	0.46332	0.319911	0.484636
RTE1009E1	RTE food	Non-human	Tn6339-like (MF344565)	NA	NA	0.899321	0.505733	0.953219	0.367956	0.410887
RTE1112E1	RTE food	Non-human	Tn6320-like (MF062700)	0.0545706	NA	0.9383	0.946488	0.935617	0.201875	0.868891
RTE1178E1	RTE food	Non-human	Tn6339-like (MF344565)	0.0706117	NA	0.661989	0.0246058	0.748376	0.445297	0.0602868
RTE1216E1	RTE food	Non-human	TnEcp1.1-like (MF062700)	NA	NA	0.558637	0.543717	0.532782	0.122616	0.869769
RTE1225E1	RTE food	Non-human	TnEcp1.1-like (MF062700)	0.0991634	0.0538961	0.257712	0.209866	0.299232	0.273037	0.514194
RTE1226E1	RTE food	Non-human	TnEcp1.1-like (MF062700)	NA	NA	0.479341	0.448041	0.463792	0.179717	0.869769
RTE1232E1	RTE food	Non-human	Undetermined	0.0706117	NA	0.138991	0.0248447	0.175546	0.226643	0.0608721
RTE1246E1	RTE food	Non-human	Tn6339-like (MF344565)	0.0630133	0.0810761	0.639826	0.595079	0.723213	0.104293	0.586479
RTE1428E2	RTE food	Non-human	Undetermined	0.0706117	NA	0.369529	0.115385	0.435322	0.333866	0.11355
RTE1555E1	RTE food	Non-human	TnEcp1.1-like (MF062700)	0.0706117	NA	0.303597	0.213091	0.145304	0.225258	0.521803
RTE1988E2	RTE food	Non-human	Tn6339-like (MF344565)	0.0706117	NA	0.796637	0.293239	0.911045	0.57782	0.0436055
RTE1989E2	RTE food	Non-human	TnEcp1.1-like (MF062700)	NA	NA	0.335895	0.379479	0.179563	0.0950783	0.929763
RTE2006E1	RTE food	Non-human	TnEcp1.1-like (MF062700)	0.175224	NA	0.357278	0.331223	0.379445	0.127517	0.586479
SRR12517417	Human	Human	Tn6339-like (MF344565)	0.0574104	0.294898	0.732153	0.581223	0.753455	0.197933	0.729587
SRR12517422	Human	Human	TnEcp1.1-like (MF062700)	0.0706117	NA	0.350596	0.213091	0.195157	0.251039	0.521803
SRR12517423	Human	Human	Tn6339-like (MF344565)	0.172231	0.123469	0.78795	0.557453	0.920024	0.480079	0.153644
SRR12517428	Human	Human	Tn6339-like (MF344565)	NA	NA	0.643947	0.554587	0.816539	0.13311	0.530582
SRR12517431	Human	Human	Tn6339-like (MF344565)	0.325888	NA	0.607529	0.284042	0.759835	0.327687	0.19403
SRR12517433	Human	Human	Tn6339-like (MF344565)	NA	NA	0.688161	0.554587	0.863792	0.154416	0.530582
SRR12517447	Human	Human	Tn6339-like (MF344565)	0.206693	0.588033	0.904332	0.781653	1.00295	0.360072	0.67369
SRR12517448	Human	Human	Undetermined	0.197943	0.0506494	0.350819	0.239011	0.466509	0.178651	0.415862
SRR12517450	Human	Human	Tn6339-like (MF344565)	0.0709955	0.55334	0.916806	0.798495	0.949793	0.46101	0.855136
SRR12517452	Human	Human	Tn6339-like (MF344565)	0.0778264	0.0918367	0.602294	0.569637	0.638866	0.1925	0.407375
SRR12517466	Human	Human	TnEcp1.1-like (MF062700)	0.196485	0.437384	0.424769	0.381988	0.390786	0.210504	0.870354
SRR12517473	Human	Human	InS21-like (AJ311891 )	0.2278	0.578386	0.463526	0.300884	0.428825	0.362789	0.289728
SRR12517495	Human	Human	Tn2.1-like (CP028717)	0.201013	NA	0.670787	0.347348	0.569994	0.279908	0.484636
SRR12517498	Human	Human	TnEcp1.1-like (MF062700)	0.0234093	0.0488868	0.591157	0.611443	0.500295	0.279642	0.840503
SRR12517504	Human	Human	Tn6339-like (MF344565)	0.020109	NA	0.976278	0.880674	0.995157	0.458453	0.869769
SRR12517541	Human	Human	Tn6339-like (MF344565)	0.0706117	NA	0.753091	0.568562	0.807442	0.537445	0.484636
SRR12517546	Human	Human	Tn6339-like (MF344565)	0.325888	NA	1.1146	0.907191	1.28588	0.406999	0.574481
SRR12517546	Human	Human	Tn6339-like (MF344565)	0.325888	NA	1.1146	0.907191	1.28588	0.406999	0.574481
SRR12517571	Human	Human	Tn6320-like (MF062700)	0.0780566	0.092115	0.922931	0.956163	0.929592	0.215777	0.810653
SRR12517574	Human	Human	Undetermined	0.2103	0.168831	0.249137	0.0593645	0.450207	0.483541	0.145449
SRR12517578	Human	Human	Tn6339-like (MF344565)	0.0987029	0.0519481	0.691725	0.567965	0.783579	0.338021	0.731929
SRR12517579	Human	Human	InS21-like (AJ311891 )	0.636887	0.634508	0.191001	NA	0.327584	0.322094	NA
SRR12517581	Human	Human	TnEcp1.1-like (MF062700)	0.257886	0.0490724	0.798753	0.702699	0.806852	0.240226	0.855136
SRR13342174	Human	Human	Tn6339-like (MF344565)	0.533963	0.043692	1.03074	0.84484	1.1127	0.233621	0.586479
SRR13342182	Human	Human	Tn6320-like (MF062700)	0.369944	0.0246753	0.716784	0.795151	0.676078	0.467189	0.470881
SRR14868195	Human	Human	Tn6339-like (MF344565)	0.0409087	NA	0.885733	0.665313	1.02835	0.179237	0.414399
SRR14868220	Human	Human	Tn6339-like (MF344565)	NA	NA	0.582693	0.545509	0.618074	0.041387	0.414399
SRR14868221	Human	Human	TnEcp1.1-like (MF062700)	NA	NA	0.338679	0.355112	0.351211	0.134441	0.869769
SRR14868222	Human	Human	Undetermined	0.0706117	NA	0.347366	0.198399	0.320732	0.307287	0.484636
SRR14868232	Human	Human	Tn6339-like (MF344565)	NA	NA	0.793073	0.545509	0.898287	0.174017	0.414399
SRR14868233	Human	Human	Tn6339-like (MF344565)	NA	NA	0.771133	0.545509	0.874897	0.157399	0.414399
SRR14868235	Human	Human	Tn6339-like (MF344565)	NA	NA	0.582693	0.545509	0.618074	0.041387	0.414399
SRR14868236	Human	Human	Tn6339-like (MF344565)	NA	NA	0.803764	0.545509	0.932428	0.183445	0.414399
SRR14868239	Human	Human	Tn6339-like (MF344565)	NA	NA	0.801648	0.545509	0.907383	0.192287	0.414399
SRR14868246	Human	Human	Tn6339-like (MF344565)	NA	NA	0.592605	0.545509	0.628588	0.0461276	0.414399
SRR14868252	Human	Human	Undetermined	0.0706117	NA	0.233545	0.198041	0.18795	0.195483	0.484636
SRR14868257	Human	Human	Tn6339-like (MF344565)	NA	NA	0.793073	0.545509	0.898287	0.174017	0.414399
SRR14868294	Human	Human	Tn6339-like (MF344565)	NA	NA	0.905557	0.604276	1.00662	0.246671	0.417325
X1226T	Cattle faeces	Non-human	TnEcp1.1-like (MF062700)	NA	NA	0.499499	0.423316	0.469699	0.210504	0.870061
X1227T	Cattle faeces	Non-human	Tn6339-like (MF344565)	NA	NA	0.570108	0.519709	0.604725	0.0524662	0.445127
X1228T	Cattle faeces	Non-human	Tn6375-like (KY978631)	0.220048	0.0761596	0.434458	0.260033	0.46013	0.525461	0.116476
X1229T	Cattle faeces	Non-human	TnEcp1.1-like (MF062700)	NA	NA	0.37042	0.408505	0.404017	0.0275913	0.530582
X1230T	Cattle faeces	Non-human	TnEcp1.1-like (MF062700)	NA	NA	0.37042	0.408505	0.404017	0.0275913	0.530582
X1232T	Cattle faeces	Non-human	Undetermined	0.0706117	NA	0.234659	0.197922	0.187242	0.196069	0.484636
X1239T	Cattle faeces	Non-human	Undetermined	0.173766	NA	0.147901	0.0351171	0.155936	0.459678	0.0860404
X1244T	Cattle faeces	Non-human	Tn2.1-like (CP028717)	NA	NA	1.07852	0.947563	1.06604	0.292799	0.869769
X1245T	Cattle faeces	Non-human	Tn2.1-like (CP028717)	NA	NA	1.07863	0.947563	1.06604	0.292799	0.869769
X1246T	Cattle faeces	Non-human	Undetermined	0.0706117	NA	0.145228	0.0248447	0.138807	0.137158	0.0608721
X1251T	Cattle faeces	Non-human	TnEcp1.1-like (MF062700)	0.115742	NA	0.378104	0.329312	0.401063	0.0469266	0.586479
X1253T	Cattle faeces	Non-human	Undetermined	0.0706117	NA	0.0210491	0.0225753	0.0223272	0.185043	0.0553117
X1255T	Cattle faeces	Non-human	TnEcp1.1-like (MF062700)	NA	NA	0.628355	0.693144	0.606734	0.0893789	0.869769
X1259T	Cattle faeces	Non-human	Tn6339-like (MF344565)	0.253588	0.119017	1.02495	0.260033	1.16326	0.922393	0.116476
X1263T	Cattle faeces	Non-human	TnEcp1.1-like (MF062700)	0.115972	NA	0.450273	0.430244	0.477614	0.118994	0.586479
X1266T	Cattle faeces	Non-human	Tn6320-like (MF062700)	NA	0.496104	0.607306	0.662566	0.655286	0.0275913	0.530582
X1267T	Cattle faeces	Non-human	TnEcp1.1-like (MF062700)	NA	NA	0.313064	0.354993	0.272298	0.0893257	0.869769
X1270T	Cattle faeces	Non-human	TnEcp1.1-like (MF062700)	NA	NA	0.352155	0.339823	0.313763	0.114147	0.832602

## Sheet: S7
Table S7. Predicted adjacent IS element
ID	IS_element	One Health sector	SEQUENCE	isBegin	isEnd	GENE
C2322T	IS6	Chicken faeces	NODE_123_length_3579_cov_41.449015	2480	3556	blaCTX-M-55
C2324T	IS5	Chicken faeces	NODE_90_length_4257_cov_20.140678	25	2361	blaCTX-M-65
C2325T	IS5	Chicken faeces	NODE_94_length_4257_cov_14.854237	25	2361	blaCTX-M-65
C2327T	IS5	Chicken faeces	NODE_91_length_4077_cov_41.420506	24	1726	blaCTX-M-65
C2328T	IS5	Chicken faeces	NODE_88_length_4257_cov_24.430266	25	2361	blaCTX-M-65
C2329T	IS5	Chicken faeces	NODE_94_length_4257_cov_13.395400	1897	4233	blaCTX-M-65
C2332T	IS5	Chicken faeces	NODE_95_length_4257_cov_26.304116	25	2361	blaCTX-M-65
C2335T	IS5	Chicken faeces	NODE_19_length_99365_cov_18.262399	96129	97185	blaCTX-M-65
C2336T	IS6	Chicken faeces	NODE_24_length_79130_cov_36.733681	1	283	blaCTX-M-65
C2337T	IS5	Chicken faeces	NODE_91_length_4257_cov_24.538499	1897	4233	blaCTX-M-65
C2339T	IS5	Chicken faeces	NODE_96_length_4257_cov_20.427845	1897	4233	blaCTX-M-65
C2340T	IS5	Chicken faeces	NODE_92_length_4257_cov_21.381840	1897	4233	blaCTX-M-65
C2341T	IS6	Chicken faeces	NODE_24_length_79130_cov_24.809665	1	283	blaCTX-M-65
C2342T	IS5	Chicken faeces	NODE_95_length_5937_cov_43.400861	2281	4848	blaCTX-M-65
C2343T	IS5	Chicken faeces	NODE_117_length_4983_cov_16.871293	132	2374	blaCTX-M-65
C2344T	IS5	Chicken faeces	NODE_99_length_4153_cov_28.344262	25	2257	blaCTX-M-65
C2345T	IS6	Chicken faeces	NODE_120_length_3579_cov_45.578795	2480	3556	blaCTX-M-55
C2346T	IS5	Chicken faeces	NODE_95_length_4257_cov_22.246489	25	2361	blaCTX-M-65
C2347T	IS1380	Chicken faeces	NODE_32_length_41617_cov_38.442010	20065	21436	blaCTX-M-55
C2348T	IS5	Chicken faeces	NODE_114_length_4983_cov_30.548806	2610	4852	blaCTX-M-65
C2349T	IS5	Chicken faeces	NODE_93_length_4257_cov_30.904116	1897	4233	blaCTX-M-65
C2353T	IS5	Chicken faeces	NODE_119_length_5661_cov_48.391399	486	3148	blaCTX-M-65
C2354T	IS1380	Chicken faeces	NODE_15_length_110891_cov_20.090806	49371	51184	blaCTX-M-55
C2375T	IS5	Chicken faeces	NODE_132_length_3119_cov_27.306818	2354	3096	blaCTX-M-65
C2383T	IS5	Chicken faeces	NODE_97_length_4257_cov_25.833414	1897	4233	blaCTX-M-65
C2385T	IS6	Chicken faeces	NODE_120_length_3098_cov_18.382026	1	152	blaCTX-M-55
C2387T	IS6	Chicken faeces	NODE_128_length_3098_cov_59.898687	2947	3098	blaCTX-M-55
C2389T	IS6	Chicken faeces	NODE_119_length_3579_cov_29.015643	24	1100	blaCTX-M-55
C2392T	IS5	Chicken faeces	NODE_116_length_4983_cov_28.737232	2610	4852	blaCTX-M-65
C2394T	IS5	Chicken faeces	NODE_125_length_4983_cov_16.621499	2610	4852	blaCTX-M-65
C2397T	IS5	Chicken faeces	NODE_84_length_4257_cov_29.183777	25	2361	blaCTX-M-65
C2398T	IS5	Chicken faeces	NODE_114_length_4983_cov_18.952842	132	2374	blaCTX-M-65
C2402T	IS5	Chicken faeces	NODE_60_length_4987_cov_28.384156	132	2374	blaCTX-M-65
C2404T	IS1380	Chicken faeces	NODE_14_length_118077_cov_19.494125	56557	58370	blaCTX-M-55
C2405T	IS91	Chicken faeces	NODE_8_length_265763_cov_39.973407	19	528	blaCTX-M-65
C2406T	IS1380	Chicken faeces	NODE_13_length_110922_cov_33.167508	49372	51185	blaCTX-M-55
C2407T	IS5	Chicken faeces	NODE_74_length_4151_cov_54.862078	24	2858	blaCTX-M-14
C2408T	IS5	Chicken faeces	NODE_131_length_2815_cov_31.096726	1	146	blaCTX-M-65
C2408T	IS91	Chicken faeces	NODE_96_length_8619_cov_22.025671	1	206	blaCTX-M-55
C2412T	IS1380	Chicken faeces	NODE_51_length_2830_cov_36.515353	1150	2521	blaCTX-M-14
C2414T	IS5	Chicken faeces	NODE_31_length_5936_cov_28.402135	762	3424	blaCTX-M-65
C2415T	IS5	Chicken faeces	NODE_111_length_3372_cov_15.188054	1938	2128	blaCTX-M-14
C2416T	IS5	Chicken faeces	NODE_45_length_5375_cov_22.082127	24	3022	blaCTX-M-65
C2417T	IS5	Chicken faeces	NODE_48_length_5375_cov_19.540015	2354	5352	blaCTX-M-65
C2420T	IS1380	Chicken faeces	NODE_7_length_265763_cov_37.747067	255201	256572	blaCTX-M-65
ERR10438197	IS1380	Human	NODE_28_length_63647_cov_111.859242	38325	39447	blaCTX-M-14
ERR10438198	IS1380	Human	NODE_51_length_27708_cov_51.245883	4536	5894	blaCTX-M-55
ERR10438211	IS1380	Human	NODE_141_length_3837_cov_13.312468	1	180	blaCTX-M-27
ERR10438220	IS5	Human	NODE_11_length_135492_cov_35.251959	845	2552	blaCTX-M-14
ERR10438280	IS5	Human	NODE_68_length_4571_cov_135.894749	2747	3523	blaCTX-M-14
ERR10438305	IS1380	Human	NODE_43_length_17893_cov_36.471374	3842	5213	blaCTX-M-15
ERR10438307	IS1380	Human	NODE_71_length_3051_cov_90.531607	1140	2956	blaCTX-M-15
FC13E1	IS1380	Chicken meat	NODE_38_length_22321_cov_29.421330	14517	15888	blaCTX-M-55
FC145E2	IS5	Chicken meat	NODE_70_length_4782_cov_31.594629	22	2887	blaCTX-M-65
FC146E1	IS5	Chicken meat	NODE_41_length_14193_cov_48.312882	289	2951	blaCTX-M-27
FC156E1	IS1380	Chicken meat	NODE_35_length_31071_cov_39.324134	2456	4115	blaCTX-M-1
FC160E1	IS1380	Chicken meat	NODE_54_length_20704_cov_33.755990	9266	11079	blaCTX-M-55
FC162E1	IS1380	Chicken meat	NODE_36_length_17370_cov_27.528562	12302	13673	blaCTX-M-55
FC164E1	IS5	Chicken meat	NODE_49_length_3800_cov_54.303022	132	2374	blaCTX-M-65
FC166E1	IS5	Chicken meat	NODE_35_length_5660_cov_42.472438	486	3148	blaCTX-M-65
FC16E1	IS1380	Chicken meat	NODE_74_length_3558_cov_53.539784	46	389	blaCTX-M-55
FC172E1	IS5	Chicken meat	NODE_56_length_21565_cov_25.608079	999	2174	blaCTX-M-14
FC17E2	IS3	Chicken meat	NODE_65_length_6123_cov_51.553035	1	144	blaCTX-M-55
FC181E1	IS1380	Chicken meat	NODE_35_length_23301_cov_46.483473	3342	5158	blaCTX-M-55
FC18E1	IS5	Chicken meat	NODE_73_length_5683_cov_58.101033	636	3298	blaCTX-M-65
FC195E1	IS5	Chicken meat	NODE_66_length_5935_cov_34.930613	2279	4846	blaCTX-M-65
FC200E2	IS1380	Chicken meat	NODE_34_length_43126_cov_29.831159	38114	39236	blaCTX-M-65
FC201E2	IS1380	Chicken meat	NODE_44_length_22015_cov_38.998858	2975	4346	blaCTX-M-55
FC204E2	IS5	Chicken meat	NODE_73_length_4986_cov_51.801399	2613	4855	blaCTX-M-65
FC205E1	IS5	Chicken meat	NODE_118_length_5937_cov_39.472461	2281	4848	blaCTX-M-65
FC206E1	IS5	Chicken meat	NODE_124_length_5660_cov_43.766853	486	3148	blaCTX-M-65
FC214E1	IS1380	Chicken meat	NODE_35_length_31149_cov_76.431436	2536	4195	blaCTX-M-1
FC215E1	IS1380	Chicken meat	NODE_35_length_31071_cov_55.551319	27141	28512	blaCTX-M-1
FC219E2	IS5	Chicken meat	NODE_53_length_5660_cov_41.384240	2281	4848	blaCTX-M-65
FC226E1	IS1380	Chicken meat	NODE_30_length_51339_cov_37.625459	29805	31464	blaCTX-M-1
FC22E2	IS5	Chicken meat	NODE_117_length_5937_cov_37.984854	2281	4848	blaCTX-M-65
FC231E1	IS1380	Chicken meat	NODE_43_length_28953_cov_55.483765	26606	28265	blaCTX-M-1
FC23E2	IS5	Chicken meat	NODE_69_length_4987_cov_51.416049	132	2374	blaCTX-M-65
FC241E1	IS5	Chicken meat	NODE_39_length_5030_cov_58.935346	2657	4899	blaCTX-M-65
FC259E1	IS1380	Chicken meat	NODE_36_length_31071_cov_36.764478	27141	28512	blaCTX-M-1
FC26E1	IS1380	Chicken meat	NODE_11_length_125835_cov_35.003524	10463	12276	blaCTX-M-123
FC27E2	IS5	Chicken meat	NODE_89_length_4919_cov_53.983306	2354	4895	blaCTX-M-65
FC289E1	IS1380	Chicken meat	NODE_26_length_75394_cov_35.088246	19474	20596	blaCTX-M-1
FC290E1	IS1380	Chicken meat	NODE_24_length_87242_cov_78.001435	1848	3507	blaCTX-M-1
FC292E1	IS1380	Chicken meat	NODE_27_length_72941_cov_59.405458	18973	20095	blaCTX-M-1
FC295E1	IS1380	Chicken meat	NODE_26_length_35379_cov_53.263106	3342	5158	blaCTX-M-55
FC303E1	IS1380	Chicken meat	NODE_58_length_27904_cov_32.735141	3650	5498	blaCTX-M-1
FC306E1	IS1380	Chicken meat	NODE_18_length_35378_cov_54.833139	3341	5157	blaCTX-M-55
FC307E1	IS1380	Chicken meat	NODE_47_length_4618_cov_63.487642	1322	2693	blaCTX-M-1
FC308E1	IS1380	Chicken meat	NODE_26_length_35379_cov_42.441195	3342	5158	blaCTX-M-55
FC30E1	IS5	Chicken meat	NODE_45_length_4659_cov_84.783760	691	3258	blaCTX-M-65
FC318E1	IS5	Chicken meat	NODE_85_length_5481_cov_37.128129	24	3127	blaCTX-M-65
FC31E2	IS1380	Chicken meat	NODE_16_length_111140_cov_50.800411	98517	100330	blaCTX-M-55
FC323E1	IS1380	Chicken meat	NODE_121_length_4973_cov_43.600083	48	391	blaCTX-M-55
FC33E2	IS5	Chicken meat	NODE_63_length_4844_cov_42.071232	2487	4835	blaCTX-M-65
FC35E1	IS5	Chicken meat	NODE_64_length_5506_cov_49.938836	2397	5482	blaCTX-M-65
FC39E1	IS5	Chicken meat	NODE_93_length_4987_cov_55.113374	132	2374	blaCTX-M-65
FC43E2	IS5	Chicken meat	NODE_39_length_5788_cov_49.679209	614	3276	blaCTX-M-65
FC44E1	IS5	Chicken meat	NODE_42_length_7376_cov_61.771555	1075	3737	blaCTX-M-65
FC50E1	IS5	Chicken meat	NODE_21_length_69912_cov_54.646056	37	221	blaCTX-M-55
FC55E1	IS1380	Chicken meat	NODE_37_length_23300_cov_62.589911	18232	19603	blaCTX-M-55
FC57E1	IS1380	Chicken meat	NODE_9_length_193891_cov_33.642230	2713	4529	blaCTX-M-15
FC58E1	IS5	Chicken meat	NODE_62_length_5937_cov_50.968675	2281	4848	blaCTX-M-65
FC62E1	IS91	Chicken meat	NODE_29_length_35800_cov_58.458778	14208	15525	blaCTX-M-123
FC63E1	IS5	Chicken meat	NODE_48_length_5937_cov_38.290017	763	3425	blaCTX-M-65
FC66E1	IS5	Chicken meat	NODE_71_length_3538_cov_50.120786	22	3107	blaCTX-M-65
FC78E1	IS5	Chicken meat	NODE_11_length_122345_cov_37.409154	119848	120908	blaCTX-M-65
FC79E2	IS5	Chicken meat	NODE_87_length_6043_cov_62.140805	2396	4881	blaCTX-M-14
FC84E1	IS1380	Chicken meat	NODE_38_length_22010_cov_53.405337	16941	18312	blaCTX-M-55
FC93E1	IS3	Chicken meat	NODE_70_length_10826_cov_73.514441	1	204	blaCTX-M-65
FC99E2	IS5	Chicken meat	NODE_123_length_4428_cov_28.184143	2256	3431	blaCTX-M-14
FC9E2	IS1380	Chicken meat	NODE_11_length_125835_cov_28.626372	10463	12276	blaCTX-M-123
FP111E1	IS3	Pork meat	NODE_68_length_7732_cov_44.221565	649	1071	blaCTX-M-55
FP119E1	IS5	Pork meat	NODE_36_length_10781_cov_55.185940	3496	5928	blaCTX-M-27
FP120E2	IS5	Pork meat	NODE_17_length_97441_cov_58.251310	90903	93388	blaCTX-M-14
FP12E1-S	IS6	Pork meat	NODE_32_length_11059_cov_69.107391	1	283	blaCTX-M-65
FP13E1	IS5	Pork meat	NODE_25_length_73580_cov_71.709256	22546	25192	blaCTX-M-24
FP149E1	IS1380	Pork meat	NODE_32_length_34188_cov_83.795661	30057	31627	blaCTX-M-14
FP150E2	IS1380	Pork meat	NODE_33_length_23522_cov_130.455567	901	2796	blaCTX-M-3
FP151E2	IS1380	Pork meat	NODE_42_length_26604_cov_83.594743	20531	21902	blaCTX-M-55
FP152E1	IS1380	Pork meat	NODE_41_length_36099_cov_90.727121	20531	21902	blaCTX-M-55
FP154E1	IS3	Pork meat	NODE_98_length_9894_cov_33.278694	1689	2111	blaCTX-M-55
FP155E1	IS5	Pork meat	NODE_95_length_3726_cov_229.279244	70	2276	blaCTX-M-65
FP156E2	IS5	Pork meat	NODE_44_length_5707_cov_83.254839	2527	5094	blaCTX-M-65
FP15E1	IS5	Pork meat	NODE_20_length_95948_cov_65.909571	66097	67293	blaCTX-M-55
FP160E1	IS1380	Pork meat	NODE_31_length_6691_cov_59.720445	1484	2855	blaCTX-M-14
FP162E1	IS1380	Pork meat	NODE_82_length_2453_cov_143.137145	87	472	blaCTX-M-27
FP168E1	IS1380	Pork meat	NODE_6_length_239179_cov_55.460197	134	1079	blaCTX-M-24
FP170E1	IS5	Pork meat	NODE_37_length_38789_cov_29.010320	10709	12238	blaCTX-M-14
FP172E2	IS1380	Pork meat	NODE_6_length_230331_cov_47.478089	132303	132458	blaCTX-M-15
FP184E3	IS5	Pork meat	NODE_81_length_5830_cov_20.854813	763	3425	blaCTX-M-65
FP1E1	IS5	Pork meat	NODE_70_length_3783_cov_75.549234	139	2706	blaCTX-M-27
FP22E1	IS6	Pork meat	NODE_45_length_12770_cov_27.924227	1	75	blaCTX-M-14b
FP23E1	IS1380	Pork meat	NODE_21_length_95864_cov_20.398485	27552	28931	blaCTX-M-55
FP29E1	IS5	Pork meat	NODE_40_length_12466_cov_32.647135	3940	6507	blaCTX-M-65
FP30E1	IS5	Pork meat	NODE_63_length_3626_cov_27.126893	1372	1562	blaCTX-M-14
FP31E1	IS1380	Pork meat	NODE_71_length_8634_cov_47.203715	460	1218	blaCTX-M-24
FP32E1	IS5	Pork meat	NODE_49_length_10736_cov_45.885286	1	146	blaCTX-M-65
FP37E2	IS1380	Pork meat	NODE_98_length_3006_cov_56.357068	48	391	blaCTX-M-55
FP39E2	IS1380	Pork meat	NODE_18_length_91908_cov_25.993179	31220	32591	blaCTX-M-14
FP41E2	IS5	Pork meat	NODE_62_length_5005_cov_29.374334	1897	4982	blaCTX-M-65
FP42E2	IS1380	Pork meat	NODE_17_length_84989_cov_24.145684	3078	4605	blaCTX-M-55
FP45E2	IS1380	Pork meat	NODE_22_length_86290_cov_36.685538	19975	21346	blaCTX-M-55
FP4E1	IS1380	Pork meat	NODE_23_length_85065_cov_37.939756	20082	21453	blaCTX-M-55
FP52E1	IS1380	Pork meat	NODE_30_length_18929_cov_20.651207	15875	17246	blaCTX-M-14
FP53E1	IS1380	Pork meat	NODE_22_length_85033_cov_53.544814	20082	21453	blaCTX-M-55
FP55E2	IS5	Pork meat	NODE_12_length_86928_cov_35.063778	6955	9389	blaCTX-M-14
FP57E2	IS5	Pork meat	NODE_33_length_15399_cov_39.118059	2325	4892	blaCTX-M-65
FP58E1	IS5	Pork meat	NODE_9_length_129074_cov_32.048066	292	2954	blaCTX-M-27
FP59E2	IS1380	Pork meat	NODE_15_length_96306_cov_90.206760	42434	43556	blaCTX-M-14
FP64E1	IS5	Pork meat	NODE_30_length_54090_cov_84.666549	2619	5265	blaCTX-M-24
FP7E1	IS5	Pork meat	NODE_21_length_95798_cov_29.105319	65627	66823	blaCTX-M-55
FP84E1	IS5	Pork meat	NODE_67_length_11157_cov_41.666183	1	146	blaCTX-M-14
FP8E1	IS5	Pork meat	NODE_92_length_4090_cov_33.203634	1466	3951	blaCTX-M-27
FP94E1	IS3	Pork meat	NODE_93_length_8496_cov_25.143625	1150	1572	blaCTX-M-55
FP9E1	IS1380	Pork meat	NODE_72_length_8634_cov_117.649348	460	1218	blaCTX-M-24
FX119E1	IS5	Beef meat	NODE_117_length_5005_cov_33.232062	1897	4982	blaCTX-M-65
FX11E1	IS1380	Beef meat	NODE_15_length_110990_cov_35.879274	53393	55206	blaCTX-M-55
FX149E1	IS5	Beef meat	NODE_49_length_35284_cov_29.031857	999	2174	blaCTX-M-14
FX14E2	IS1380	Beef meat	NODE_17_length_101724_cov_39.400780	49443	50814	blaCTX-M-15
FX16E1	IS1380	Beef meat	NODE_18_length_102049_cov_56.454544	22875	24246	blaCTX-M-15
FX182E1	IS200/IS605	Beef meat	NODE_21_length_64815_cov_64.476472	41616	42874	blaCTX-M-132
FX18E1	IS5	Beef meat	NODE_19_length_111319_cov_54.004785	25	2450	blaCTX-M-14
FX20E1	IS5	Beef meat	NODE_70_length_5936_cov_29.116888	2281	4848	blaCTX-M-65
FX218E1	IS3	Beef meat	NODE_4_length_184297_cov_23.096291	163363	164672	blaCTX-M-55
FX21E1	IS1380	Beef meat	NODE_17_length_102048_cov_38.735167	47512	49328	blaCTX-M-15
FX227E1	IS5	Beef meat	NODE_73_length_6261_cov_40.280893	1087	3749	blaCTX-M-65
FX229E1	IS1380	Beef meat	NODE_92_length_11280_cov_41.177889	88	1139	blaCTX-M-55
FX24E1	IS1380	Beef meat	NODE_33_length_3418_cov_45.566393	3029	3372	blaCTX-M-55
FX253E1	IS5	Beef meat	NODE_109_length_3420_cov_15.482842	2065	2255	blaCTX-M-14
FX25E1	IS1380	Beef meat	NODE_33_length_3418_cov_47.343057	3029	3372	blaCTX-M-55
FX26E1	IS5	Beef meat	NODE_69_length_4821_cov_26.355773	25	2469	blaCTX-M-65
FX27E1	IS1380	Beef meat	NODE_16_length_102049_cov_39.137978	84224	86040	blaCTX-M-15
FX28E1	IS1380	Beef meat	NODE_51_length_2066_cov_47.130480	1676	2019	blaCTX-M-55
FX33E1	IS1380	Beef meat	NODE_78_length_4600_cov_55.897608	35	793	blaCTX-M-27
FX37E1	IS1380	Beef meat	NODE_16_length_102049_cov_55.960058	2957	4328	blaCTX-M-15
FX38E1	IS1380	Beef meat	NODE_5_length_319911_cov_58.731100	45430	47246	blaCTX-M-55
FX41E1	IS1380	Beef meat	NODE_16_length_102049_cov_25.676252	20854	22670	blaCTX-M-15
FX6E1	IS1380	Beef meat	NODE_32_length_3418_cov_36.980857	3029	3372	blaCTX-M-55
FX8E1	IS5	Beef meat	NODE_9_length_191316_cov_30.481163	1	146	blaCTX-M-14
GCA_009647845.1	IS110	Human	WJFM01000017.1	3015	4561	blaCTX-M-55
GCA_026310555.1	IS1380	Human	DAJZQZ010000050.1	4584	5942	blaCTX-M-55
GCA_026310555.1	IS91	Human	DAJZQZ010000181.1	7	1203	blaCTX-M-55
GCA_026310615.1	IS1380	Human	DAJZQS010000062.1	163	1534	blaCTX-M-15
GCA_026310615.1	IS1380	Human	DAJZQS010000115.1	184	1555	blaCTX-M-15
GCA_026311395.1	IS1380	Human	DAJZSI010000068.1	1	179	blaCTX-M-27
GCA_026311435.1	IS1380	Human	DAJZSL010000024.1	7864	8986	blaCTX-M-14
GCA_026311435.1	IS1380	Human	DAJZSL010000113.1	6800	7922	blaCTX-M-14
GCA_026332335.1	IS1380	Human	DAKAZG010000043.1	13618	15117	blaCTX-M-15
GCA_026332335.1	IS1380	Human	DAKAZG010000111.1	1936	3307	blaCTX-M-15
GCA_026332455.1	IS5	Human	DAKAZN010000060.1	971	1747	blaCTX-M-14
GCA_026332455.1	IS5	Human	DAKAZN010000117.1	1012	1788	blaCTX-M-14
GCA_026333015.1	IS5	Human	DAKBAL010000084.1	55	576	blaCTX-M-14
GCA_026333015.1	IS5	Human	DAKBAL010000106.1	868	1389	blaCTX-M-14
GCA_026333075.1	IS1380	Human	DAKBAP010000227.1	1	179	blaCTX-M-27
GCA_026333075.1	IS1380	Human	DAKBAP010000391.1	1	220	blaCTX-M-27
H007_E	IS1380	Surface	NODE_10_length_183872_cov_46.743498	160225	161347	blaCTX-M-55
H078_E	IS5	Surface	NODE_39_length_10058_cov_38.659652	2773	5205	blaCTX-M-27
KWH1901	ISKRA4	Human	NODE_6_length_256181_cov_31.158346	165152	167318	blaCTX-M-15
KWH1904	IS5	Human	NODE_71_length_3119_cov_62.865642	234	511	blaCTX-M-14
KWH1905	IS5	Human	NODE_21_length_85830_cov_79.058796	976	2244	blaCTX-M-191
KWH1905	IS6	Human	NODE_46_length_3813_cov_63.800054	3738	3813	blaCTX-M-55
KWH1906	IS1380	Human	NODE_49_length_3415_cov_39.893248	86	428	blaCTX-M-15
KWH1907	IS5	Human	NODE_27_length_31559_cov_126.300076	103	865	blaCTX-M-14
KWH1908	IS1380	Human	NODE_50_length_3415_cov_41.135949	86	428	blaCTX-M-15
KWH1911	IS1380	Human	NODE_42_length_2851_cov_65.982012	938	2754	blaCTX-M-15
KWH1912	IS1380	Human	NODE_45_length_3415_cov_69.664234	86	428	blaCTX-M-15
KWH2002	IS5	Human	NODE_16_length_121493_cov_30.457311	691	3258	blaCTX-M-14
KWH2003	IS5	Human	NODE_532_length_1752_cov_8.316308	627	1424	blaCTX-M-14
KWH2004	IS6	Human	NODE_47_length_4035_cov_79.890737	1	76	blaCTX-M-27
KWH2006	IS5	Human	NODE_31_length_15276_cov_28.398838	9090	14647	blaCTX-M-27
KWH2008	IS1380	Human	NODE_76_length_1796_cov_90.617136	132	229	blaCTX-M-14
KWH2009	IS5	Human	NODE_34_length_15276_cov_33.838669	9090	14647	blaCTX-M-27
KWH2010	IS1380	Human	NODE_66_length_1734_cov_28.316117	86	471	blaCTX-M-27
KWH2012	IS5	Human	NODE_33_length_15276_cov_32.281339	732	3171	blaCTX-M-27
P1060T	IS5	Pig faeces	NODE_19_length_48963_cov_34.250410	1	196	blaCTX-M-14
P1063T	IS1380	Pig faeces	NODE_26_length_67737_cov_26.972120	31260	32382	blaCTX-M-14
P1071T	IS5	Pig faeces	NODE_65_length_5935_cov_32.264979	2280	4847	blaCTX-M-65
P1072T	IS1380	Pig faeces	NODE_20_length_86651_cov_51.605370	4740	6267	blaCTX-M-55
P1073T	IS5	Pig faeces	NODE_71_length_5935_cov_22.149966	762	3424	blaCTX-M-65
P1077T	IS5	Pig faeces	NODE_98_length_3372_cov_15.019720	1245	1435	blaCTX-M-14
P1080T	IS5	Pig faeces	NODE_26_length_72465_cov_18.535279	2221	4353	blaCTX-M-27
P1082T	IS5	Pig faeces	NODE_23_length_84249_cov_59.747189	1	196	blaCTX-M-14
P1084T	IS1380	Pig faeces	NODE_61_length_21632_cov_51.390002	47	1335	blaCTX-M-55
P1087T	IS1380	Pig faeces	NODE_51_length_1673_cov_32.413972	87	429	blaCTX-M-14
P1089T	IS5	Pig faeces	NODE_61_length_3372_cov_33.008288	1245	1435	blaCTX-M-14
P1090T	IS1380	Pig faeces	NODE_66_length_3485_cov_19.515783	86	428	blaCTX-M-14
P1094T	IS1380	Pig faeces	NODE_29_length_7856_cov_47.051106	4712	5137	blaCTX-M-14
P1096T	IS1380	Pig faeces	NODE_38_length_4765_cov_102.086244	1621	2046	blaCTX-M-14
P1099T	IS1380	Pig faeces	NODE_64_length_4407_cov_23.486449	2738	3496	blaCTX-M-27
P1101T	IS5	Pig faeces	NODE_19_length_48963_cov_35.668359	1	196	blaCTX-M-14
P1104T	IS5	Pig faeces	NODE_61_length_13369_cov_43.215602	2324	4891	blaCTX-M-65
P1110T	IS1380	Pig faeces	NODE_73_length_7817_cov_36.874252	87	429	blaCTX-M-14
P1111T	IS1380	Pig faeces	NODE_49_length_7812_cov_30.489915	4712	5137	blaCTX-M-14
P1118T	IS1380	Pig faeces	NODE_21_length_86290_cov_37.471304	20083	21454	blaCTX-M-55
P1119T	IS5	Pig faeces	NODE_67_length_4056_cov_24.188852	53	2471	blaCTX-M-65
P1123T	IS1380	Pig faeces	NODE_25_length_58503_cov_63.248270	27467	28846	blaCTX-M-55
P1125T	IS5	Pig faeces	NODE_33_length_4987_cov_35.753909	2614	4856	blaCTX-M-65
PC001_E	IS1380	Surface	NODE_10_length_183950_cov_41.823493	160303	161425	blaCTX-M-55
PC003E1	IS1380	Surface	NODE_84_length_5819_cov_122.848659	665	2036	blaCTX-M-15
PC004_E	IS5	Surface	NODE_44_length_4031_cov_51.968750	23	2759	blaCTX-M-14
PW001_E	IS1380	Surface	NODE_10_length_183950_cov_39.619961	160303	161425	blaCTX-M-55
PW003_E2	IS5	Surface	NODE_71_length_5937_cov_47.440275	763	3425	blaCTX-M-65
PW004_E	IS1380	Surface	NODE_42_length_40235_cov_40.223796	31779	33150	blaCTX-M-55
QMH1901	IS1380	Human	NODE_36_length_9909_cov_24.509201	8427	9549	blaCTX-M-55
QMH1903	IS5	Human	NODE_66_length_4091_cov_30.764127	140	2625	blaCTX-M-27
QMH1905	IS5	Human	NODE_81_length_3626_cov_46.434696	1372	1562	blaCTX-M-14
QMH1906	IS1380	Human	NODE_25_length_72501_cov_32.777959	29281	30403	blaCTX-M-14
QMH1908	IS5	Human	NODE_25_length_56931_cov_32.007499	20	2926	blaCTX-M-65
QMH1909	IS5	Human	NODE_36_length_3372_cov_39.940269	1245	1435	blaCTX-M-14
QMH1910	IS1380	Human	NODE_110_length_2699_cov_73.931960	786	2602	blaCTX-M-15
QMH1911	IS5	Human	NODE_65_length_1513_cov_39.321951	1244	1434	blaCTX-M-27
QMH1912	IS1380	Human	NODE_68_length_4722_cov_54.902067	88	430	blaCTX-M-14
QMH2001	IS1380	Human	NODE_26_length_57196_cov_46.906622	31260	32382	blaCTX-M-14
QMH2002	IS5	Human	NODE_55_length_1793_cov_44.112845	11	670	blaCTX-M-27
QMH2003	IS1380	Human	NODE_48_length_3061_cov_56.084526	184	1555	blaCTX-M-14
QMH2005	IS5	Human	NODE_48_length_2251_cov_48.320151	10	968	blaCTX-M-27
QMH2006	IS1380	Human	NODE_62_length_4341_cov_56.485999	1	191	blaCTX-M-65
QMH2007	IS5	Human	NODE_57_length_1513_cov_53.552439	80	270	blaCTX-M-27
QMH2009	IS5	Human	NODE_73_length_1605_cov_37.359269	1104	1596	blaCTX-M-27
QMH2010	IS5	Human	NODE_56_length_1782_cov_102.995166	103	865	blaCTX-M-14
QMH2012	IS1380	Human	NODE_21_length_51221_cov_54.310193	7992	9114	blaCTX-M-14
RTE1112E1	IS1380	RTE food	NODE_25_length_66718_cov_66.283747	61890	63540	blaCTX-M-199
RTE1178E1	IS5	RTE food	NODE_61_length_3372_cov_73.773650	1938	2128	blaCTX-M-14
RTE1225E1	IS5	RTE food	NODE_30_length_46175_cov_27.859907	13882	15418	blaCTX-M-64
RTE1226E1	IS1380	RTE food	NODE_102_length_3995_cov_29.296536	699	2388	blaCTX-M-55
RTE1232E1	IS5	RTE food	NODE_54_length_3380_cov_31.180449	1374	1564	blaCTX-M-14
RTE1428E2	IS6	RTE food	NODE_60_length_3783_cov_55.298414	1	75	blaCTX-M-27
RTE1555E1	IS5	RTE food	NODE_33_length_15276_cov_37.787181	9090	14647	blaCTX-M-27
RTE1988E2	IS5	RTE food	NODE_93_length_8758_cov_42.030819	1228	3713	blaCTX-M-27
SRR12517417	IS1380	Human	NODE_335_length_2493_cov_34.887997	97	987	blaCTX-M-15
SRR12517422	IS5	Human	NODE_36_length_33500_cov_9.063375	31518	32360	blaCTX-M-14
SRR12517423	IS5	Human	NODE_62_length_26568_cov_68.732574	718	1927	blaCTX-M-14
SRR12517428	IS1	Human	NODE_86_length_4896_cov_29.550640	1	136	blaCTX-M-55
SRR12517431	IS5	Human	NODE_403_length_1225_cov_44.403461	1	146	blaCTX-M-14
SRR12517433	IS1380	Human	NODE_87_length_4896_cov_44.935626	48	391	blaCTX-M-55
SRR12517447	IS1380	Human	NODE_91_length_4164_cov_193.218545	3809	4151	blaCTX-M-15
SRR12517450	IS1380	Human	NODE_122_length_5222_cov_91.786143	133	1504	blaCTX-M-15
SRR12517473	IS5	Human	NODE_153_length_1253_cov_176.996661	3	246	blaCTX-M-27
SRR12517495	IS5	Human	NODE_81_length_9694_cov_158.394128	111	632	blaCTX-M-14
SRR12517504	IS1380	Human	NODE_110_length_5493_cov_139.443545	3598	5287	blaCTX-M-15
SRR12517541	IS5	Human	NODE_213_length_3061_cov_17.673257	56	577	blaCTX-M-14
SRR12517546	ISKRA4	Human	NODE_199_length_6167_cov_49.081609	1075	3241	blaCTX-M-24
SRR12517571	IS1380	Human	NODE_250_length_4394_cov_11.472087	38	558	blaCTX-M-55
SRR12517574	IS1380	Human	NODE_124_length_1620_cov_16.577447	1243	1585	blaCTX-M-14
SRR12517578	IS1380	Human	NODE_109_length_2946_cov_157.913525	14	356	blaCTX-M-15
SRR12517579	IS91	Human	NODE_90_length_10487_cov_17.541402	5669	7823	blaCTX-M-14b
SRR12517581	IS1380	Human	NODE_105_length_5220_cov_128.166893	133	1504	blaCTX-M-15
SRR14868220	ISKRA4	Human	NODE_48_length_15059_cov_41.074289	1075	3241	blaCTX-M-15
SRR14868221	IS1380	Human	NODE_3_length_112088_cov_48.040398	27602	28973	blaCTX-M-15
SRR14868232	IS6	Human	NODE_17_length_93283_cov_50.619027	27	478	blaCTX-M-15
SRR14868235	IS3	Human	NODE_47_length_15676_cov_54.482723	9475	10344	blaCTX-M-15
SRR14868236	ISKRA4	Human	NODE_17_length_92909_cov_42.051071	1075	3241	blaCTX-M-15
SRR14868246	ISKRA4	Human	NODE_48_length_15058_cov_45.746946	1075	3241	blaCTX-M-15
SRR14868252	IS5	Human	NODE_24_length_64428_cov_59.585072	35893	37161	blaCTX-M-14
SRR14868257	ISKRA4	Human	NODE_30_length_59758_cov_55.496573	1075	3241	blaCTX-M-15
X1226T	IS1380	Cattle faeces	NODE_2_length_444438_cov_35.909223	386194	387922	blaCTX-M-55
X1227T	IS3	Cattle faeces	NODE_39_length_5008_cov_22.417947	4027	4896	blaCTX-M-55
X1228T	IS5	Cattle faeces	NODE_56_length_5937_cov_29.416867	763	3425	blaCTX-M-65
X1229T	IS1380	Cattle faeces	NODE_49_length_2065_cov_27.710526	47	390	blaCTX-M-55
X1230T	IS1380	Cattle faeces	NODE_41_length_2065_cov_36.289990	47	390	blaCTX-M-55
X1239T	IS5	Cattle faeces	NODE_58_length_4124_cov_26.173880	985	3552	blaCTX-M-65
X1244T	IS3	Cattle faeces	NODE_70_length_11287_cov_20.012097	1	144	blaCTX-M-55
X1245T	IS3	Cattle faeces	NODE_70_length_11287_cov_26.749821	1	144	blaCTX-M-55
X1246T	IS5	Cattle faeces	NODE_37_length_3626_cov_51.648757	1372	1562	blaCTX-M-14
X1251T	IS6	Cattle faeces	NODE_51_length_3131_cov_44.615180	2936	3131	blaCTX-M-55
X1253T	IS4	Cattle faeces	NODE_35_length_3897_cov_42.875000	7	294	blaCTX-M-14
X1255T	IS1380	Cattle faeces	NODE_13_length_136013_cov_45.915252	124128	125250	blaCTX-M-15
X1259T	IS5	Cattle faeces	NODE_141_length_4987_cov_39.155967	2614	4856	blaCTX-M-65
X1266T	IS1380	Cattle faeces	NODE_62_length_2065_cov_28.255418	1676	2019	blaCTX-M-55

## Sheet: S8
Table S8. Construction of dissemination mode
sample1	sample2	cross-sector	Chain2	CTX-M	Mode	plasmid1	plasmid2	Tn1	Tn2
FP74E2	FC11E1	Chicken meat-Pork meat	Non-human chain	CTX-M-55	Plasmid	C1	C1	Tn6375-like (KY978631)	Tn6339-like (MF344565)
FP74E2	C2338T	Chicken faeces-Pork meat	Non-human chain	CTX-M-55	Plasmid	C1	C1	Tn6375-like (KY978631)	Tn6339-like (MF344565)
FP74E2	C2382T	Chicken faeces-Pork meat	Non-human chain	CTX-M-55	Plasmid	C1	C1	Tn6375-like (KY978631)	Tn6339-like (MF344565)
FP74E2	C2355T	Chicken faeces-Pork meat	Non-human chain	CTX-M-55	Plasmid	C1	C1	Tn6375-like (KY978631)	TnEcp1.1-like (MF062700)
FP74E2	C2400T	Chicken faeces-Pork meat	Non-human chain	CTX-M-55	Plasmid	C1	C1	Tn6375-like (KY978631)	TnEcp1.1-like (MF062700)
FP74E2	C2395T	Chicken faeces-Pork meat	Non-human chain	CTX-M-55	Plasmid	C1	C1	Tn6375-like (KY978631)	TnEcp1.1-like (MF062700)
FP74E2	C2381T	Chicken faeces-Pork meat	Non-human chain	CTX-M-55	Plasmid	C1	C1	Tn6375-like (KY978631)	TnEcp1.1-like (MF062700)
FP74E2	FC32E1	Chicken meat-Pork meat	Non-human chain	CTX-M-55	Plasmid	C1	C1	Tn6375-like (KY978631)	Tn6339-like (MF344565)
FP74E2	C2333T	Chicken faeces-Pork meat	Non-human chain	CTX-M-55	Plasmid	C1	C1	Tn6375-like (KY978631)	Tn6339-like (MF344565)
FP74E2	FC69E1	Chicken meat-Pork meat	Non-human chain	CTX-M-55	Plasmid	C1	C1	Tn6375-like (KY978631)	Tn6339-like (MF344565)
FP74E2	FC319E1	Chicken meat-Pork meat	Non-human chain	CTX-M-55	Plasmid	C1	C1	Tn6375-like (KY978631)	TnEcp1.1-like (MF062700)
FP74E2	P1091T	Pig faeces-Pork meat	Non-human chain	CTX-M-55	Plasmid	C1	C1	Tn6375-like (KY978631)	Tn6339-like (MF344565)
FP74E2	P1065T	Pig faeces-Pork meat	Non-human chain	CTX-M-55	Plasmid	C1	C1	Tn6375-like (KY978631)	Tn6339-like (MF344565)
FP74E2	X1251T	Cattle faeces-Pork meat	Non-human chain	CTX-M-55	Plasmid	C1	C1	Tn6375-like (KY978631)	TnEcp1.1-like (MF062700)
FP74E2	P1112T	Pig faeces-Pork meat	Non-human chain	CTX-M-55	Plasmid	C1	C1	Tn6375-like (KY978631)	Tn6339-like (MF344565)
FP74E2	X1263T	Cattle faeces-Pork meat	Non-human chain	CTX-M-55	Plasmid	C1	C1	Tn6375-like (KY978631)	TnEcp1.1-like (MF062700)
FP74E2	C2390T	Chicken faeces-Pork meat	Non-human chain	CTX-M-55	Plasmid	C1	C1	Tn6375-like (KY978631)	TnEcp1.1-like (MF062700)
FP74E2	C2345T	Chicken faeces-Pork meat	Non-human chain	CTX-M-55	Plasmid	C1	C1	Tn6375-like (KY978631)	Tn6339-like (MF344565)
FP74E2	C2322T	Chicken faeces-Pork meat	Non-human chain	CTX-M-55	Plasmid	C1	C1	Tn6375-like (KY978631)	Tn6339-like (MF344565)
FP74E2	C2385T	Chicken faeces-Pork meat	Non-human chain	CTX-M-55	Plasmid	C1	C1	Tn6375-like (KY978631)	Tn6339-like (MF344565)
FP74E2	C2389T	Chicken faeces-Pork meat	Non-human chain	CTX-M-55	Plasmid	C1	C1	Tn6375-like (KY978631)	Tn6339-like (MF344565)
FP74E2	KWH2007	Human-Pork meat	Human chain	CTX-M-55	Plasmid	C1	C1	Tn6375-like (KY978631)	Tn6339-like (MF344565)
FP74E2	C2387T	Chicken faeces-Pork meat	Non-human chain	CTX-M-55	Plasmid	C1	C1	Tn6375-like (KY978631)	Tn6339-like (MF344565)
FP74E2	FC59E1	Chicken meat-Pork meat	Non-human chain	CTX-M-55	Plasmid	C1	C1	Tn6375-like (KY978631)	Tn6339-like (MF344565)
FP74E2	P1121T	Pig faeces-Pork meat	Non-human chain	CTX-M-55	Plasmid	C1	C1	Tn6375-like (KY978631)	TnEcp1.1-like (MF062700)
FP74E2	RTE1246E1	Pork meat-RTE food	Non-human chain	CTX-M-55	Plasmid	C1	C1	Tn6375-like (KY978631)	Tn6339-like (MF344565)
FP74E2	FX242E1	Beef meat-Pork meat	Non-human chain	CTX-M-55	Plasmid	C1	C1	Tn6375-like (KY978631)	TnEcp1.1-like (MF062700)
FP74E2	C2396T	Chicken faeces-Pork meat	Non-human chain	CTX-M-55	Plasmid	C1	C1	Tn6375-like (KY978631)	Tn6339-like (MF344565)
FP74E2	C2384T	Chicken faeces-Pork meat	Non-human chain	CTX-M-55	Plasmid	C1	C1	Tn6375-like (KY978631)	Tn6339-like (MF344565)
FP74E2	C2334T	Chicken faeces-Pork meat	Non-human chain	CTX-M-55	Plasmid	C1	C1	Tn6375-like (KY978631)	Tn6339-like (MF344565)
FP74E2	FC41E2	Chicken meat-Pork meat	Non-human chain	CTX-M-55	Plasmid	C1	C1	Tn6375-like (KY978631)	Tn6339-like (MF344565)
FP74E2	FC165E1	Chicken meat-Pork meat	Non-human chain	CTX-M-55	Plasmid	C1	C1	Tn6375-like (KY978631)	Tn6339-like (MF344565)
FP74E2	FC61E1	Chicken meat-Pork meat	Non-human chain	CTX-M-55	Plasmid	C1	C1	Tn6375-like (KY978631)	TnEcp1.1-like (MF062700)
FP74E2	FC68E1	Chicken meat-Pork meat	Non-human chain	CTX-M-55	Plasmid	C1	C1	Tn6375-like (KY978631)	Tn6339-like (MF344565)
FP74E2	FC8E1	Chicken meat-Pork meat	Non-human chain	CTX-M-55	Plasmid	C1	C1	Tn6375-like (KY978631)	TnEcp1.1-like (MF062700)
FP74E2	C2356T	Chicken faeces-Pork meat	Non-human chain	CTX-M-55	Plasmid	C1	C1	Tn6375-like (KY978631)	TnEcp1.1-like (MF062700)
FP74E2	FC29E2	Chicken meat-Pork meat	Non-human chain	CTX-M-55	Plasmid	C1	C1	Tn6375-like (KY978631)	TnEcp1.1-like (MF062700)
FP74E2	P1069T	Pig faeces-Pork meat	Non-human chain	CTX-M-55	Plasmid	C1	C1	Tn6375-like (KY978631)	TnEcp1.1-like (MF062700)
FP74E2	FC19E2	Chicken meat-Pork meat	Non-human chain	CTX-M-55	Plasmid	C1	C1	Tn6375-like (KY978631)	TnEcp1.1-like (MF062700)
FP74E2	FC20E1	Chicken meat-Pork meat	Non-human chain	CTX-M-55	Plasmid	C1	C1	Tn6375-like (KY978631)	Tn6339-like (MF344565)
FP74E2	FC36E2	Chicken meat-Pork meat	Non-human chain	CTX-M-55	Plasmid	C1	C1	Tn6375-like (KY978631)	TnEcp1.1-like (MF062700)
FP74E2	FX22E1	Beef meat-Pork meat	Non-human chain	CTX-M-55	Plasmid	C1	C1	Tn6375-like (KY978631)	TnEcp1.1-like (MF062700)
FP74E2	FX31E1	Beef meat-Pork meat	Non-human chain	CTX-M-55	Plasmid	C1	C1	Tn6375-like (KY978631)	TnEcp1.1-like (MF062700)
FP74E2	FC37E1	Chicken meat-Pork meat	Non-human chain	CTX-M-55	Plasmid	C1	C1	Tn6375-like (KY978631)	Tn6339-like (MF344565)
FP74E2	C2326T	Chicken faeces-Pork meat	Non-human chain	CTX-M-55	Plasmid	C1	C1	Tn6375-like (KY978631)	Tn6339-like (MF344565)
FP74E2	C2323T	Chicken faeces-Pork meat	Non-human chain	CTX-M-55	Plasmid	C1	C1	Tn6375-like (KY978631)	Tn6339-like (MF344565)
FP74E2	P1078T	Pig faeces-Pork meat	Non-human chain	CTX-M-55	Plasmid	C1	C1	Tn6375-like (KY978631)	TnEcp1.1-like (MF062700)
FP74E2	FC24E1	Chicken meat-Pork meat	Non-human chain	CTX-M-55	Plasmid	C1	C1	Tn6375-like (KY978631)	TnEcp1.1-like (MF062700)
FP74E2	FC54E1	Chicken meat-Pork meat	Non-human chain	CTX-M-55	Plasmid	C1	C1	Tn6375-like (KY978631)	Tn6339-like (MF344565)
FC11E1	C2338T	Chicken faeces-Chicken meat	Non-human chain	CTX-M-55	Plasmid	C1	C1	Tn6339-like (MF344565)	Tn6339-like (MF344565)
FC11E1	C2382T	Chicken faeces-Chicken meat	Non-human chain	CTX-M-55	Plasmid	C1	C1	Tn6339-like (MF344565)	Tn6339-like (MF344565)
FC11E1	C2355T	Chicken faeces-Chicken meat	Non-human chain	CTX-M-55	Plasmid	C1	C1	Tn6339-like (MF344565)	TnEcp1.1-like (MF062700)
FC11E1	C2400T	Chicken faeces-Chicken meat	Non-human chain	CTX-M-55	Plasmid	C1	C1	Tn6339-like (MF344565)	TnEcp1.1-like (MF062700)
FC11E1	C2395T	Chicken faeces-Chicken meat	Non-human chain	CTX-M-55	Plasmid	C1	C1	Tn6339-like (MF344565)	TnEcp1.1-like (MF062700)
FC11E1	C2381T	Chicken faeces-Chicken meat	Non-human chain	CTX-M-55	Plasmid	C1	C1	Tn6339-like (MF344565)	TnEcp1.1-like (MF062700)
FC11E1	FP158E2	Chicken meat-Pork meat	Non-human chain	CTX-M-55	Plasmid	C1	C1	Tn6339-like (MF344565)	TnEcp1.1-like (MF062700)
FC11E1	C2333T	Chicken faeces-Chicken meat	Non-human chain	CTX-M-55	Plasmid	C1	C1	Tn6339-like (MF344565)	Tn6339-like (MF344565)
FC11E1	FP5E1	Chicken meat-Pork meat	Non-human chain	CTX-M-55	Plasmid	C1	C1	Tn6339-like (MF344565)	Undetermined
FC11E1	P1091T	Chicken meat-Pig faeces	Non-human chain	CTX-M-55	Plasmid	C1	C1	Tn6339-like (MF344565)	Tn6339-like (MF344565)
FC11E1	FP185E2	Chicken meat-Pork meat	Non-human chain	CTX-M-55	Plasmid	C1	C1	Tn6339-like (MF344565)	TnEcp1.1-like (MF062700)
FC11E1	P1065T	Chicken meat-Pig faeces	Non-human chain	CTX-M-55	Plasmid	C1	C1	Tn6339-like (MF344565)	Tn6339-like (MF344565)
FC11E1	FP153E1	Chicken meat-Pork meat	Non-human chain	CTX-M-55	Plasmid	C1	C1	Tn6339-like (MF344565)	Tn6339-like (MF344565)
FC11E1	X1251T	Cattle faeces-Chicken meat	Non-human chain	CTX-M-55	Plasmid	C1	C1	Tn6339-like (MF344565)	TnEcp1.1-like (MF062700)
FC11E1	FP21E1	Chicken meat-Pork meat	Non-human chain	CTX-M-55	Plasmid	C1	C1	Tn6339-like (MF344565)	TnEcp1.1-like (MF062700)
FC11E1	P1112T	Chicken meat-Pig faeces	Non-human chain	CTX-M-55	Plasmid	C1	C1	Tn6339-like (MF344565)	Tn6339-like (MF344565)
FC11E1	X1263T	Cattle faeces-Chicken meat	Non-human chain	CTX-M-55	Plasmid	C1	C1	Tn6339-like (MF344565)	TnEcp1.1-like (MF062700)
FC11E1	C2390T	Chicken faeces-Chicken meat	Non-human chain	CTX-M-55	Plasmid	C1	C1	Tn6339-like (MF344565)	TnEcp1.1-like (MF062700)
FC11E1	FP112E1	Chicken meat-Pork meat	Non-human chain	CTX-M-55	Plasmid	C1	C1	Tn6339-like (MF344565)	TnEcp1.1-like (MF062700)
FC11E1	C2345T	Chicken faeces-Chicken meat	Non-human chain	CTX-M-55	Plasmid	C1	C1	Tn6339-like (MF344565)	Tn6339-like (MF344565)
FC11E1	C2322T	Chicken faeces-Chicken meat	Non-human chain	CTX-M-55	Plasmid	C1	C1	Tn6339-like (MF344565)	Tn6339-like (MF344565)
FC11E1	C2385T	Chicken faeces-Chicken meat	Non-human chain	CTX-M-55	Plasmid	C1	C1	Tn6339-like (MF344565)	Tn6339-like (MF344565)
FC11E1	C2389T	Chicken faeces-Chicken meat	Non-human chain	CTX-M-55	Plasmid	C1	C1	Tn6339-like (MF344565)	Tn6339-like (MF344565)
FC11E1	KWH2007	Chicken meat-Human	Human chain	CTX-M-55	Plasmid	C1	C1	Tn6339-like (MF344565)	Tn6339-like (MF344565)
FC11E1	C2387T	Chicken faeces-Chicken meat	Non-human chain	CTX-M-55	Plasmid	C1	C1	Tn6339-like (MF344565)	Tn6339-like (MF344565)
FC11E1	P1121T	Chicken meat-Pig faeces	Non-human chain	CTX-M-55	Plasmid	C1	C1	Tn6339-like (MF344565)	TnEcp1.1-like (MF062700)
FC11E1	RTE1246E1	Chicken meat-RTE food	Non-human chain	CTX-M-55	Plasmid	C1	C1	Tn6339-like (MF344565)	Tn6339-like (MF344565)
FC11E1	FP159E1	Chicken meat-Pork meat	Non-human chain	CTX-M-55	Plasmid	C1	C1	Tn6339-like (MF344565)	TnEcp1.1-like (MF062700)
FC11E1	FX242E1	Beef meat-Chicken meat	Non-human chain	CTX-M-55	Plasmid	C1	C1	Tn6339-like (MF344565)	TnEcp1.1-like (MF062700)
FC11E1	C2396T	Chicken faeces-Chicken meat	Non-human chain	CTX-M-55	Plasmid	C1	C1	Tn6339-like (MF344565)	Tn6339-like (MF344565)
FC11E1	C2384T	Chicken faeces-Chicken meat	Non-human chain	CTX-M-55	Plasmid	C1	C1	Tn6339-like (MF344565)	Tn6339-like (MF344565)
FC11E1	FP156E1	Chicken meat-Pork meat	Non-human chain	CTX-M-55	Plasmid	C1	C1	Tn6339-like (MF344565)	TnEcp1.1-like (MF062700)
FC11E1	C2334T	Chicken faeces-Chicken meat	Non-human chain	CTX-M-55	Plasmid	C1	C1	Tn6339-like (MF344565)	Tn6339-like (MF344565)
FC11E1	FP3E1	Chicken meat-Pork meat	Non-human chain	CTX-M-55	Plasmid	C1	C1	Tn6339-like (MF344565)	Undetermined
FC11E1	FP40E2	Chicken meat-Pork meat	Non-human chain	CTX-M-55	Plasmid	C1	C1	Tn6339-like (MF344565)	TnEcp1.1-like (MF062700)
FC11E1	FP77E1	Chicken meat-Pork meat	Non-human chain	CTX-M-55	Plasmid	C1	C1	Tn6339-like (MF344565)	Tn6339-like (MF344565)
FC11E1	C2356T	Chicken faeces-Chicken meat	Non-human chain	CTX-M-55	Plasmid	C1	C1	Tn6339-like (MF344565)	TnEcp1.1-like (MF062700)
FC11E1	P1069T	Chicken meat-Pig faeces	Non-human chain	CTX-M-55	Plasmid	C1	C1	Tn6339-like (MF344565)	TnEcp1.1-like (MF062700)
FC11E1	FP166E3	Chicken meat-Pork meat	Non-human chain	CTX-M-55	Plasmid	C1	C1	Tn6339-like (MF344565)	Tn6339-like (MF344565)
FC11E1	FP192E1	Chicken meat-Pork meat	Non-human chain	CTX-M-55	Plasmid	C1	C1	Tn6339-like (MF344565)	Tn6339-like (MF344565)
FC11E1	FP175E3	Chicken meat-Pork meat	Non-human chain	CTX-M-55	Plasmid	C1	C1	Tn6339-like (MF344565)	Tn6339-like (MF344565)
FC11E1	FP180E1	Chicken meat-Pork meat	Non-human chain	CTX-M-55	Plasmid	C1	C1	Tn6339-like (MF344565)	TnEcp1.1-like (MF062700)
FC11E1	FX22E1	Beef meat-Chicken meat	Non-human chain	CTX-M-55	Plasmid	C1	C1	Tn6339-like (MF344565)	TnEcp1.1-like (MF062700)
FC11E1	FP10E1	Chicken meat-Pork meat	Non-human chain	CTX-M-55	Plasmid	C1	C1	Tn6339-like (MF344565)	TnEcp1.1-like (MF062700)
FC11E1	FP178E1	Chicken meat-Pork meat	Non-human chain	CTX-M-55	Plasmid	C1	C1	Tn6339-like (MF344565)	Tn6339-like (MF344565)
FC11E1	FP56E1	Chicken meat-Pork meat	Non-human chain	CTX-M-55	Plasmid	C1	C1	Tn6339-like (MF344565)	Tn6339-like (MF344565)
FC11E1	FP50E1	Chicken meat-Pork meat	Non-human chain	CTX-M-55	Plasmid	C1	C1	Tn6339-like (MF344565)	TnEcp1.1-like (MF062700)
FC11E1	FX31E1	Beef meat-Chicken meat	Non-human chain	CTX-M-55	Plasmid	C1	C1	Tn6339-like (MF344565)	TnEcp1.1-like (MF062700)
FC11E1	FP162E2	Chicken meat-Pork meat	Non-human chain	CTX-M-55	Plasmid	C1	C1	Tn6339-like (MF344565)	TnEcp1.1-like (MF062700)
FC11E1	FP161E1	Chicken meat-Pork meat	Non-human chain	CTX-M-55	Plasmid	C1	C1	Tn6339-like (MF344565)	TnEcp1.1-like (MF062700)
FC11E1	C2326T	Chicken faeces-Chicken meat	Non-human chain	CTX-M-55	Plasmid	C1	C1	Tn6339-like (MF344565)	Tn6339-like (MF344565)
FC11E1	C2323T	Chicken faeces-Chicken meat	Non-human chain	CTX-M-55	Plasmid	C1	C1	Tn6339-like (MF344565)	Tn6339-like (MF344565)
FC11E1	FP51E1	Chicken meat-Pork meat	Non-human chain	CTX-M-55	Plasmid	C1	C1	Tn6339-like (MF344565)	Tn6339-like (MF344565)
FC11E1	FP163E1	Chicken meat-Pork meat	Non-human chain	CTX-M-55	Plasmid	C1	C1	Tn6339-like (MF344565)	TnEcp1.1-like (MF062700)
FC11E1	P1078T	Chicken meat-Pig faeces	Non-human chain	CTX-M-55	Plasmid	C1	C1	Tn6339-like (MF344565)	TnEcp1.1-like (MF062700)
FC11E1	FP48E2	Chicken meat-Pork meat	Non-human chain	CTX-M-55	Plasmid	C1	C1	Tn6339-like (MF344565)	Tn6339-like (MF344565)
FC11E1	FP94E1	Chicken meat-Pork meat	Non-human chain	CTX-M-55	Tn	C1	C9	Tn6339-like (MF344565)	Tn6339-like (MF344565)
FC11E1	FX19E1	Beef meat-Chicken meat	Non-human chain	CTX-M-55	Tn	C1	C3	Tn6339-like (MF344565)	Tn6339-like (MF344565)
FC11E1	X1227T	Cattle faeces-Chicken meat	Non-human chain	CTX-M-55	Tn	C1	C3	Tn6339-like (MF344565)	Tn6339-like (MF344565)
FC11E1	SRR12517452	Chicken meat-Human	Human chain	CTX-M-55	Tn	C1	C3	Tn6339-like (MF344565)	Tn6339-like (MF344565)
FC11E1	P1088T	Chicken meat-Pig faeces	Non-human chain	CTX-M-55	Tn	C1	C2	Tn6339-like (MF344565)	Tn6339-like (MF344565)
FC11E1	C2330T	Chicken faeces-Chicken meat	Non-human chain	CTX-M-55	Tn	C1	C2	Tn6339-like (MF344565)	Tn6339-like (MF344565)
FC11E1	SRR12517428	Chicken meat-Human	Human chain	CTX-M-55	Tn	C1	C2	Tn6339-like (MF344565)	Tn6339-like (MF344565)
FC11E1	SRR12517433	Chicken meat-Human	Human chain	CTX-M-55	Tn	C1	C2	Tn6339-like (MF344565)	Tn6339-like (MF344565)
FC11E1	P1109T	Chicken meat-Pig faeces	Non-human chain	CTX-M-55	Tn	C1	C4	Tn6339-like (MF344565)	Tn6339-like (MF344565)
FC11E1	FP37E2	Chicken meat-Pork meat	Non-human chain	CTX-M-55	Tn	C1	C4	Tn6339-like (MF344565)	Tn6339-like (MF344565)
FC11E1	C2371T	Chicken faeces-Chicken meat	Non-human chain	CTX-M-55	Tn	C1	C8	Tn6339-like (MF344565)	Tn6339-like (MF344565)
FC11E1	C2364T	Chicken faeces-Chicken meat	Non-human chain	CTX-M-55	Tn	C1	C8	Tn6339-like (MF344565)	Tn6339-like (MF344565)
FC11E1	C2379T	Chicken faeces-Chicken meat	Non-human chain	CTX-M-55	Tn	C1	C8	Tn6339-like (MF344565)	Tn6339-like (MF344565)
FC11E1	C2366T	Chicken faeces-Chicken meat	Non-human chain	CTX-M-55	Tn	C1	C8	Tn6339-like (MF344565)	Tn6339-like (MF344565)
FC11E1	C2413T	Chicken faeces-Chicken meat	Non-human chain	CTX-M-55	Tn	C1	C8	Tn6339-like (MF344565)	Tn6339-like (MF344565)
FC11E1	C2351T	Chicken faeces-Chicken meat	Non-human chain	CTX-M-55	Tn	C1	C8	Tn6339-like (MF344565)	Tn6339-like (MF344565)
FC11E1	C2411T	Chicken faeces-Chicken meat	Non-human chain	CTX-M-55	Tn	C1	C8	Tn6339-like (MF344565)	Tn6339-like (MF344565)
FC11E1	C2352T	Chicken faeces-Chicken meat	Non-human chain	CTX-M-55	Tn	C1	C8	Tn6339-like (MF344565)	Tn6339-like (MF344565)
FC11E1	C2363T	Chicken faeces-Chicken meat	Non-human chain	CTX-M-55	Tn	C1	C8	Tn6339-like (MF344565)	Tn6339-like (MF344565)
FC11E1	C2376T	Chicken faeces-Chicken meat	Non-human chain	CTX-M-55	Tn	C1	C8	Tn6339-like (MF344565)	Tn6339-like (MF344565)
FC11E1	C2357T	Chicken faeces-Chicken meat	Non-human chain	CTX-M-55	Tn	C1	C8	Tn6339-like (MF344565)	Tn6339-like (MF344565)
FC11E1	C2359T	Chicken faeces-Chicken meat	Non-human chain	CTX-M-55	Tn	C1	C8	Tn6339-like (MF344565)	Tn6339-like (MF344565)
FC11E1	C2358T	Chicken faeces-Chicken meat	Non-human chain	CTX-M-55	Tn	C1	C8	Tn6339-like (MF344565)	Tn6339-like (MF344565)
FC11E1	C2377T	Chicken faeces-Chicken meat	Non-human chain	CTX-M-55	Tn	C1	C8	Tn6339-like (MF344565)	Tn6339-like (MF344565)
FC11E1	C2409T	Chicken faeces-Chicken meat	Non-human chain	CTX-M-55	Tn	C1	C8	Tn6339-like (MF344565)	Tn6339-like (MF344565)
FC11E1	C2365T	Chicken faeces-Chicken meat	Non-human chain	CTX-M-55	Tn	C1	C8	Tn6339-like (MF344565)	Tn6339-like (MF344565)
FC11E1	C2419T	Chicken faeces-Chicken meat	Non-human chain	CTX-M-55	Tn	C1	C8	Tn6339-like (MF344565)	Tn6339-like (MF344565)
FC11E1	C2378T	Chicken faeces-Chicken meat	Non-human chain	CTX-M-55	Tn	C1	C8	Tn6339-like (MF344565)	Tn6339-like (MF344565)
FC11E1	C2373T	Chicken faeces-Chicken meat	Non-human chain	CTX-M-55	Tn	C1	C8	Tn6339-like (MF344565)	Tn6339-like (MF344565)
FC11E1	RTE1009E1	Chicken meat-RTE food	Non-human chain	CTX-M-55	Tn	C1	C8	Tn6339-like (MF344565)	Tn6339-like (MF344565)
FC11E1	FP43E3	Chicken meat-Pork meat	Non-human chain	CTX-M-55	Tn	C1	C8	Tn6339-like (MF344565)	Tn6339-like (MF344565)
FC11E1	FP154E1	Chicken meat-Pork meat	Non-human chain	CTX-M-55	Tn	C1	C8	Tn6339-like (MF344565)	Tn6339-like (MF344565)
FC11E1	SRR13342174	Chicken meat-Human	Human chain	CTX-M-55	Tn	C1	C5	Tn6339-like (MF344565)	Tn6339-like (MF344565)
FC11E1	FP176E1	Chicken meat-Pork meat	Non-human chain	CTX-M-55	Tn	C1	C6	Tn6339-like (MF344565)	Tn6339-like (MF344565)
FC11E1	C2321T	Chicken faeces-Chicken meat	Non-human chain	CTX-M-55	Tn	C1	NA	Tn6339-like (MF344565)	Tn6339-like (MF344565)
FC11E1	PW004_E	Chicken meat-Surface	Non-human chain	CTX-M-55	Tn	C1	NA	Tn6339-like (MF344565)	Tn6339-like (MF344565)
C2338T	FC32E1	Chicken faeces-Chicken meat	Non-human chain	CTX-M-55	Plasmid	C1	C1	Tn6339-like (MF344565)	Tn6339-like (MF344565)
C2338T	FP158E2	Chicken faeces-Pork meat	Non-human chain	CTX-M-55	Plasmid	C1	C1	Tn6339-like (MF344565)	TnEcp1.1-like (MF062700)
C2338T	FC69E1	Chicken faeces-Chicken meat	Non-human chain	CTX-M-55	Plasmid	C1	C1	Tn6339-like (MF344565)	Tn6339-like (MF344565)
C2338T	FP5E1	Chicken faeces-Pork meat	Non-human chain	CTX-M-55	Plasmid	C1	C1	Tn6339-like (MF344565)	Undetermined
C2338T	FC319E1	Chicken faeces-Chicken meat	Non-human chain	CTX-M-55	Plasmid	C1	C1	Tn6339-like (MF344565)	TnEcp1.1-like (MF062700)
C2338T	P1091T	Chicken faeces-Pig faeces	Non-human chain	CTX-M-55	Plasmid	C1	C1	Tn6339-like (MF344565)	Tn6339-like (MF344565)
C2338T	FP185E2	Chicken faeces-Pork meat	Non-human chain	CTX-M-55	Plasmid	C1	C1	Tn6339-like (MF344565)	TnEcp1.1-like (MF062700)
C2338T	P1065T	Chicken faeces-Pig faeces	Non-human chain	CTX-M-55	Plasmid	C1	C1	Tn6339-like (MF344565)	Tn6339-like (MF344565)
C2338T	FP153E1	Chicken faeces-Pork meat	Non-human chain	CTX-M-55	Plasmid	C1	C1	Tn6339-like (MF344565)	Tn6339-like (MF344565)
C2338T	X1251T	Cattle faeces-Chicken faeces	Non-human chain	CTX-M-55	Plasmid	C1	C1	Tn6339-like (MF344565)	TnEcp1.1-like (MF062700)
C2338T	FP21E1	Chicken faeces-Pork meat	Non-human chain	CTX-M-55	Plasmid	C1	C1	Tn6339-like (MF344565)	TnEcp1.1-like (MF062700)
C2338T	P1112T	Chicken faeces-Pig faeces	Non-human chain	CTX-M-55	Plasmid	C1	C1	Tn6339-like (MF344565)	Tn6339-like (MF344565)
C2338T	X1263T	Cattle faeces-Chicken faeces	Non-human chain	CTX-M-55	Plasmid	C1	C1	Tn6339-like (MF344565)	TnEcp1.1-like (MF062700)
C2338T	FP112E1	Chicken faeces-Pork meat	Non-human chain	CTX-M-55	Plasmid	C1	C1	Tn6339-like (MF344565)	TnEcp1.1-like (MF062700)
C2338T	KWH2007	Chicken faeces-Human	Human chain	CTX-M-55	Plasmid	C1	C1	Tn6339-like (MF344565)	Tn6339-like (MF344565)
C2338T	FC59E1	Chicken faeces-Chicken meat	Non-human chain	CTX-M-55	Plasmid	C1	C1	Tn6339-like (MF344565)	Tn6339-like (MF344565)
C2338T	P1121T	Chicken faeces-Pig faeces	Non-human chain	CTX-M-55	Plasmid	C1	C1	Tn6339-like (MF344565)	TnEcp1.1-like (MF062700)
C2338T	RTE1246E1	Chicken faeces-RTE food	Non-human chain	CTX-M-55	Plasmid	C1	C1	Tn6339-like (MF344565)	Tn6339-like (MF344565)
C2338T	FP159E1	Chicken faeces-Pork meat	Non-human chain	CTX-M-55	Plasmid	C1	C1	Tn6339-like (MF344565)	TnEcp1.1-like (MF062700)
C2338T	FX242E1	Beef meat-Chicken faeces	Non-human chain	CTX-M-55	Plasmid	C1	C1	Tn6339-like (MF344565)	TnEcp1.1-like (MF062700)
C2338T	FP156E1	Chicken faeces-Pork meat	Non-human chain	CTX-M-55	Plasmid	C1	C1	Tn6339-like (MF344565)	TnEcp1.1-like (MF062700)
C2338T	FC41E2	Chicken faeces-Chicken meat	Non-human chain	CTX-M-55	Plasmid	C1	C1	Tn6339-like (MF344565)	Tn6339-like (MF344565)
C2338T	FP3E1	Chicken faeces-Pork meat	Non-human chain	CTX-M-55	Plasmid	C1	C1	Tn6339-like (MF344565)	Undetermined
C2338T	FP40E2	Chicken faeces-Pork meat	Non-human chain	CTX-M-55	Plasmid	C1	C1	Tn6339-like (MF344565)	TnEcp1.1-like (MF062700)
C2338T	FC165E1	Chicken faeces-Chicken meat	Non-human chain	CTX-M-55	Plasmid	C1	C1	Tn6339-like (MF344565)	Tn6339-like (MF344565)
C2338T	FP77E1	Chicken faeces-Pork meat	Non-human chain	CTX-M-55	Plasmid	C1	C1	Tn6339-like (MF344565)	Tn6339-like (MF344565)
C2338T	FC61E1	Chicken faeces-Chicken meat	Non-human chain	CTX-M-55	Plasmid	C1	C1	Tn6339-like (MF344565)	TnEcp1.1-like (MF062700)
C2338T	FC68E1	Chicken faeces-Chicken meat	Non-human chain	CTX-M-55	Plasmid	C1	C1	Tn6339-like (MF344565)	Tn6339-like (MF344565)
C2338T	FC8E1	Chicken faeces-Chicken meat	Non-human chain	CTX-M-55	Plasmid	C1	C1	Tn6339-like (MF344565)	TnEcp1.1-like (MF062700)
C2338T	FC29E2	Chicken faeces-Chicken meat	Non-human chain	CTX-M-55	Plasmid	C1	C1	Tn6339-like (MF344565)	TnEcp1.1-like (MF062700)
C2338T	P1069T	Chicken faeces-Pig faeces	Non-human chain	CTX-M-55	Plasmid	C1	C1	Tn6339-like (MF344565)	TnEcp1.1-like (MF062700)
C2338T	FC19E2	Chicken faeces-Chicken meat	Non-human chain	CTX-M-55	Plasmid	C1	C1	Tn6339-like (MF344565)	TnEcp1.1-like (MF062700)
C2338T	FC20E1	Chicken faeces-Chicken meat	Non-human chain	CTX-M-55	Plasmid	C1	C1	Tn6339-like (MF344565)	Tn6339-like (MF344565)
C2338T	FP166E3	Chicken faeces-Pork meat	Non-human chain	CTX-M-55	Plasmid	C1	C1	Tn6339-like (MF344565)	Tn6339-like (MF344565)
C2338T	FP192E1	Chicken faeces-Pork meat	Non-human chain	CTX-M-55	Plasmid	C1	C1	Tn6339-like (MF344565)	Tn6339-like (MF344565)
C2338T	FP175E3	Chicken faeces-Pork meat	Non-human chain	CTX-M-55	Plasmid	C1	C1	Tn6339-like (MF344565)	Tn6339-like (MF344565)
C2338T	FC36E2	Chicken faeces-Chicken meat	Non-human chain	CTX-M-55	Plasmid	C1	C1	Tn6339-like (MF344565)	TnEcp1.1-like (MF062700)
C2338T	FP180E1	Chicken faeces-Pork meat	Non-human chain	CTX-M-55	Plasmid	C1	C1	Tn6339-like (MF344565)	TnEcp1.1-like (MF062700)
C2338T	FX22E1	Beef meat-Chicken faeces	Non-human chain	CTX-M-55	Plasmid	C1	C1	Tn6339-like (MF344565)	TnEcp1.1-like (MF062700)
C2338T	FP10E1	Chicken faeces-Pork meat	Non-human chain	CTX-M-55	Plasmid	C1	C1	Tn6339-like (MF344565)	TnEcp1.1-like (MF062700)
C2338T	FP178E1	Chicken faeces-Pork meat	Non-human chain	CTX-M-55	Plasmid	C1	C1	Tn6339-like (MF344565)	Tn6339-like (MF344565)
C2338T	FP56E1	Chicken faeces-Pork meat	Non-human chain	CTX-M-55	Plasmid	C1	C1	Tn6339-like (MF344565)	Tn6339-like (MF344565)
C2338T	FP50E1	Chicken faeces-Pork meat	Non-human chain	CTX-M-55	Plasmid	C1	C1	Tn6339-like (MF344565)	TnEcp1.1-like (MF062700)
C2338T	FX31E1	Beef meat-Chicken faeces	Non-human chain	CTX-M-55	Plasmid	C1	C1	Tn6339-like (MF344565)	TnEcp1.1-like (MF062700)
C2338T	FP162E2	Chicken faeces-Pork meat	Non-human chain	CTX-M-55	Plasmid	C1	C1	Tn6339-like (MF344565)	TnEcp1.1-like (MF062700)
C2338T	FC37E1	Chicken faeces-Chicken meat	Non-human chain	CTX-M-55	Plasmid	C1	C1	Tn6339-like (MF344565)	Tn6339-like (MF344565)
C2338T	FP161E1	Chicken faeces-Pork meat	Non-human chain	CTX-M-55	Plasmid	C1	C1	Tn6339-like (MF344565)	TnEcp1.1-like (MF062700)
C2338T	FP51E1	Chicken faeces-Pork meat	Non-human chain	CTX-M-55	Plasmid	C1	C1	Tn6339-like (MF344565)	Tn6339-like (MF344565)
C2338T	FP163E1	Chicken faeces-Pork meat	Non-human chain	CTX-M-55	Plasmid	C1	C1	Tn6339-like (MF344565)	TnEcp1.1-like (MF062700)
C2338T	P1078T	Chicken faeces-Pig faeces	Non-human chain	CTX-M-55	Plasmid	C1	C1	Tn6339-like (MF344565)	TnEcp1.1-like (MF062700)
C2338T	FP48E2	Chicken faeces-Pork meat	Non-human chain	CTX-M-55	Plasmid	C1	C1	Tn6339-like (MF344565)	Tn6339-like (MF344565)
C2338T	FC24E1	Chicken faeces-Chicken meat	Non-human chain	CTX-M-55	Plasmid	C1	C1	Tn6339-like (MF344565)	TnEcp1.1-like (MF062700)
C2338T	FC54E1	Chicken faeces-Chicken meat	Non-human chain	CTX-M-55	Plasmid	C1	C1	Tn6339-like (MF344565)	Tn6339-like (MF344565)
C2338T	FP94E1	Chicken faeces-Pork meat	Non-human chain	CTX-M-55	Tn	C1	C9	Tn6339-like (MF344565)	Tn6339-like (MF344565)
C2338T	FC16E1	Chicken faeces-Chicken meat	Non-human chain	CTX-M-55	Tn	C1	C3	Tn6339-like (MF344565)	Tn6339-like (MF344565)
C2338T	FX19E1	Beef meat-Chicken faeces	Non-human chain	CTX-M-55	Tn	C1	C3	Tn6339-like (MF344565)	Tn6339-like (MF344565)
C2338T	X1227T	Cattle faeces-Chicken faeces	Non-human chain	CTX-M-55	Tn	C1	C3	Tn6339-like (MF344565)	Tn6339-like (MF344565)
C2338T	FC98E2	Chicken faeces-Chicken meat	Non-human chain	CTX-M-55	Tn	C1	C3	Tn6339-like (MF344565)	Tn6339-like (MF344565)
C2338T	FC17E2	Chicken faeces-Chicken meat	Non-human chain	CTX-M-55	Tn	C1	C3	Tn6339-like (MF344565)	Tn6339-like (MF344565)
C2338T	SRR12517452	Chicken faeces-Human	Human chain	CTX-M-55	Tn	C1	C3	Tn6339-like (MF344565)	Tn6339-like (MF344565)
C2338T	SRR12517428	Chicken faeces-Human	Human chain	CTX-M-55	Tn	C1	C2	Tn6339-like (MF344565)	Tn6339-like (MF344565)
C2338T	SRR12517433	Chicken faeces-Human	Human chain	CTX-M-55	Tn	C1	C2	Tn6339-like (MF344565)	Tn6339-like (MF344565)
C2338T	FC189E1	Chicken faeces-Chicken meat	Non-human chain	CTX-M-55	Tn	C1	C4	Tn6339-like (MF344565)	Tn6339-like (MF344565)
C2338T	P1109T	Chicken faeces-Pig faeces	Non-human chain	CTX-M-55	Tn	C1	C4	Tn6339-like (MF344565)	Tn6339-like (MF344565)
C2338T	FC242E1	Chicken faeces-Chicken meat	Non-human chain	CTX-M-55	Tn	C1	C4	Tn6339-like (MF344565)	Tn6339-like (MF344565)
C2338T	FC323E1	Chicken faeces-Chicken meat	Non-human chain	CTX-M-55	Tn	C1	C4	Tn6339-like (MF344565)	Tn6339-like (MF344565)
C2338T	FP37E2	Chicken faeces-Pork meat	Non-human chain	CTX-M-55	Tn	C1	C4	Tn6339-like (MF344565)	Tn6339-like (MF344565)
C2338T	RTE1009E1	Chicken faeces-RTE food	Non-human chain	CTX-M-55	Tn	C1	C8	Tn6339-like (MF344565)	Tn6339-like (MF344565)
C2338T	FP43E3	Chicken faeces-Pork meat	Non-human chain	CTX-M-55	Tn	C1	C8	Tn6339-like (MF344565)	Tn6339-like (MF344565)
C2338T	FC12E2	Chicken faeces-Chicken meat	Non-human chain	CTX-M-55	Tn	C1	C8	Tn6339-like (MF344565)	Tn6339-like (MF344565)
C2338T	FP154E1	Chicken faeces-Pork meat	Non-human chain	CTX-M-55	Tn	C1	C8	Tn6339-like (MF344565)	Tn6339-like (MF344565)
C2338T	FC173E1	Chicken faeces-Chicken meat	Non-human chain	CTX-M-55	Tn	C1	C7	Tn6339-like (MF344565)	Tn6339-like (MF344565)
C2338T	SRR13342174	Chicken faeces-Human	Human chain	CTX-M-55	Tn	C1	C5	Tn6339-like (MF344565)	Tn6339-like (MF344565)
C2338T	FP176E1	Chicken faeces-Pork meat	Non-human chain	CTX-M-55	Tn	C1	C6	Tn6339-like (MF344565)	Tn6339-like (MF344565)
C2338T	PW004_E	Chicken faeces-Surface	Non-human chain	CTX-M-55	Tn	C1	NA	Tn6339-like (MF344565)	Tn6339-like (MF344565)
C2382T	FC32E1	Chicken faeces-Chicken meat	Non-human chain	CTX-M-55	Plasmid	C1	C1	Tn6339-like (MF344565)	Tn6339-like (MF344565)
C2382T	FP158E2	Chicken faeces-Pork meat	Non-human chain	CTX-M-55	Plasmid	C1	C1	Tn6339-like (MF344565)	TnEcp1.1-like (MF062700)
C2382T	FC69E1	Chicken faeces-Chicken meat	Non-human chain	CTX-M-55	Plasmid	C1	C1	Tn6339-like (MF344565)	Tn6339-like (MF344565)
C2382T	FP5E1	Chicken faeces-Pork meat	Non-human chain	CTX-M-55	Plasmid	C1	C1	Tn6339-like (MF344565)	Undetermined
C2382T	FC319E1	Chicken faeces-Chicken meat	Non-human chain	CTX-M-55	Plasmid	C1	C1	Tn6339-like (MF344565)	TnEcp1.1-like (MF062700)
C2382T	P1091T	Chicken faeces-Pig faeces	Non-human chain	CTX-M-55	Plasmid	C1	C1	Tn6339-like (MF344565)	Tn6339-like (MF344565)
C2382T	FP185E2	Chicken faeces-Pork meat	Non-human chain	CTX-M-55	Plasmid	C1	C1	Tn6339-like (MF344565)	TnEcp1.1-like (MF062700)
C2382T	P1065T	Chicken faeces-Pig faeces	Non-human chain	CTX-M-55	Plasmid	C1	C1	Tn6339-like (MF344565)	Tn6339-like (MF344565)
C2382T	FP153E1	Chicken faeces-Pork meat	Non-human chain	CTX-M-55	Plasmid	C1	C1	Tn6339-like (MF344565)	Tn6339-like (MF344565)
C2382T	X1251T	Cattle faeces-Chicken faeces	Non-human chain	CTX-M-55	Plasmid	C1	C1	Tn6339-like (MF344565)	TnEcp1.1-like (MF062700)
C2382T	FP21E1	Chicken faeces-Pork meat	Non-human chain	CTX-M-55	Plasmid	C1	C1	Tn6339-like (MF344565)	TnEcp1.1-like (MF062700)
C2382T	P1112T	Chicken faeces-Pig faeces	Non-human chain	CTX-M-55	Plasmid	C1	C1	Tn6339-like (MF344565)	Tn6339-like (MF344565)
C2382T	X1263T	Cattle faeces-Chicken faeces	Non-human chain	CTX-M-55	Plasmid	C1	C1	Tn6339-like (MF344565)	TnEcp1.1-like (MF062700)
C2382T	FP112E1	Chicken faeces-Pork meat	Non-human chain	CTX-M-55	Plasmid	C1	C1	Tn6339-like (MF344565)	TnEcp1.1-like (MF062700)
C2382T	KWH2007	Chicken faeces-Human	Human chain	CTX-M-55	Plasmid	C1	C1	Tn6339-like (MF344565)	Tn6339-like (MF344565)
C2382T	FC59E1	Chicken faeces-Chicken meat	Non-human chain	CTX-M-55	Plasmid	C1	C1	Tn6339-like (MF344565)	Tn6339-like (MF344565)
C2382T	P1121T	Chicken faeces-Pig faeces	Non-human chain	CTX-M-55	Plasmid	C1	C1	Tn6339-like (MF344565)	TnEcp1.1-like (MF062700)
C2382T	RTE1246E1	Chicken faeces-RTE food	Non-human chain	CTX-M-55	Plasmid	C1	C1	Tn6339-like (MF344565)	Tn6339-like (MF344565)
C2382T	FP159E1	Chicken faeces-Pork meat	Non-human chain	CTX-M-55	Plasmid	C1	C1	Tn6339-like (MF344565)	TnEcp1.1-like (MF062700)
C2382T	FX242E1	Beef meat-Chicken faeces	Non-human chain	CTX-M-55	Plasmid	C1	C1	Tn6339-like (MF344565)	TnEcp1.1-like (MF062700)
C2382T	FP156E1	Chicken faeces-Pork meat	Non-human chain	CTX-M-55	Plasmid	C1	C1	Tn6339-like (MF344565)	TnEcp1.1-like (MF062700)
C2382T	FC41E2	Chicken faeces-Chicken meat	Non-human chain	CTX-M-55	Plasmid	C1	C1	Tn6339-like (MF344565)	Tn6339-like (MF344565)
C2382T	FP3E1	Chicken faeces-Pork meat	Non-human chain	CTX-M-55	Plasmid	C1	C1	Tn6339-like (MF344565)	Undetermined
C2382T	FP40E2	Chicken faeces-Pork meat	Non-human chain	CTX-M-55	Plasmid	C1	C1	Tn6339-like (MF344565)	TnEcp1.1-like (MF062700)
C2382T	FC165E1	Chicken faeces-Chicken meat	Non-human chain	CTX-M-55	Plasmid	C1	C1	Tn6339-like (MF344565)	Tn6339-like (MF344565)
C2382T	FP77E1	Chicken faeces-Pork meat	Non-human chain	CTX-M-55	Plasmid	C1	C1	Tn6339-like (MF344565)	Tn6339-like (MF344565)
C2382T	FC61E1	Chicken faeces-Chicken meat	Non-human chain	CTX-M-55	Plasmid	C1	C1	Tn6339-like (MF344565)	TnEcp1.1-like (MF062700)
C2382T	FC68E1	Chicken faeces-Chicken meat	Non-human chain	CTX-M-55	Plasmid	C1	C1	Tn6339-like (MF344565)	Tn6339-like (MF344565)
C2382T	FC8E1	Chicken faeces-Chicken meat	Non-human chain	CTX-M-55	Plasmid	C1	C1	Tn6339-like (MF344565)	TnEcp1.1-like (MF062700)
C2382T	FC29E2	Chicken faeces-Chicken meat	Non-human chain	CTX-M-55	Plasmid	C1	C1	Tn6339-like (MF344565)	TnEcp1.1-like (MF062700)
C2382T	P1069T	Chicken faeces-Pig faeces	Non-human chain	CTX-M-55	Plasmid	C1	C1	Tn6339-like (MF344565)	TnEcp1.1-like (MF062700)
C2382T	FC19E2	Chicken faeces-Chicken meat	Non-human chain	CTX-M-55	Plasmid	C1	C1	Tn6339-like (MF344565)	TnEcp1.1-like (MF062700)
C2382T	FC20E1	Chicken faeces-Chicken meat	Non-human chain	CTX-M-55	Plasmid	C1	C1	Tn6339-like (MF344565)	Tn6339-like (MF344565)
C2382T	FP166E3	Chicken faeces-Pork meat	Non-human chain	CTX-M-55	Plasmid	C1	C1	Tn6339-like (MF344565)	Tn6339-like (MF344565)
C2382T	FP192E1	Chicken faeces-Pork meat	Non-human chain	CTX-M-55	Plasmid	C1	C1	Tn6339-like (MF344565)	Tn6339-like (MF344565)
C2382T	FP175E3	Chicken faeces-Pork meat	Non-human chain	CTX-M-55	Plasmid	C1	C1	Tn6339-like (MF344565)	Tn6339-like (MF344565)
C2382T	FC36E2	Chicken faeces-Chicken meat	Non-human chain	CTX-M-55	Plasmid	C1	C1	Tn6339-like (MF344565)	TnEcp1.1-like (MF062700)
C2382T	FP180E1	Chicken faeces-Pork meat	Non-human chain	CTX-M-55	Plasmid	C1	C1	Tn6339-like (MF344565)	TnEcp1.1-like (MF062700)
C2382T	FX22E1	Beef meat-Chicken faeces	Non-human chain	CTX-M-55	Plasmid	C1	C1	Tn6339-like (MF344565)	TnEcp1.1-like (MF062700)
C2382T	FP10E1	Chicken faeces-Pork meat	Non-human chain	CTX-M-55	Plasmid	C1	C1	Tn6339-like (MF344565)	TnEcp1.1-like (MF062700)
C2382T	FP178E1	Chicken faeces-Pork meat	Non-human chain	CTX-M-55	Plasmid	C1	C1	Tn6339-like (MF344565)	Tn6339-like (MF344565)
C2382T	FP56E1	Chicken faeces-Pork meat	Non-human chain	CTX-M-55	Plasmid	C1	C1	Tn6339-like (MF344565)	Tn6339-like (MF344565)
C2382T	FP50E1	Chicken faeces-Pork meat	Non-human chain	CTX-M-55	Plasmid	C1	C1	Tn6339-like (MF344565)	TnEcp1.1-like (MF062700)
C2382T	FX31E1	Beef meat-Chicken faeces	Non-human chain	CTX-M-55	Plasmid	C1	C1	Tn6339-like (MF344565)	TnEcp1.1-like (MF062700)
C2382T	FP162E2	Chicken faeces-Pork meat	Non-human chain	CTX-M-55	Plasmid	C1	C1	Tn6339-like (MF344565)	TnEcp1.1-like (MF062700)
C2382T	FC37E1	Chicken faeces-Chicken meat	Non-human chain	CTX-M-55	Plasmid	C1	C1	Tn6339-like (MF344565)	Tn6339-like (MF344565)
C2382T	FP161E1	Chicken faeces-Pork meat	Non-human chain	CTX-M-55	Plasmid	C1	C1	Tn6339-like (MF344565)	TnEcp1.1-like (MF062700)
C2382T	FP51E1	Chicken faeces-Pork meat	Non-human chain	CTX-M-55	Plasmid	C1	C1	Tn6339-like (MF344565)	Tn6339-like (MF344565)
C2382T	FP163E1	Chicken faeces-Pork meat	Non-human chain	CTX-M-55	Plasmid	C1	C1	Tn6339-like (MF344565)	TnEcp1.1-like (MF062700)
C2382T	P1078T	Chicken faeces-Pig faeces	Non-human chain	CTX-M-55	Plasmid	C1	C1	Tn6339-like (MF344565)	TnEcp1.1-like (MF062700)
C2382T	FP48E2	Chicken faeces-Pork meat	Non-human chain	CTX-M-55	Plasmid	C1	C1	Tn6339-like (MF344565)	Tn6339-like (MF344565)
C2382T	FC24E1	Chicken faeces-Chicken meat	Non-human chain	CTX-M-55	Plasmid	C1	C1	Tn6339-like (MF344565)	TnEcp1.1-like (MF062700)
C2382T	FC54E1	Chicken faeces-Chicken meat	Non-human chain	CTX-M-55	Plasmid	C1	C1	Tn6339-like (MF344565)	Tn6339-like (MF344565)
C2382T	FP94E1	Chicken faeces-Pork meat	Non-human chain	CTX-M-55	Tn	C1	C9	Tn6339-like (MF344565)	Tn6339-like (MF344565)
C2382T	FC16E1	Chicken faeces-Chicken meat	Non-human chain	CTX-M-55	Tn	C1	C3	Tn6339-like (MF344565)	Tn6339-like (MF344565)
C2382T	FX19E1	Beef meat-Chicken faeces	Non-human chain	CTX-M-55	Tn	C1	C3	Tn6339-like (MF344565)	Tn6339-like (MF344565)
C2382T	X1227T	Cattle faeces-Chicken faeces	Non-human chain	CTX-M-55	Tn	C1	C3	Tn6339-like (MF344565)	Tn6339-like (MF344565)
C2382T	FC98E2	Chicken faeces-Chicken meat	Non-human chain	CTX-M-55	Tn	C1	C3	Tn6339-like (MF344565)	Tn6339-like (MF344565)
C2382T	FC17E2	Chicken faeces-Chicken meat	Non-human chain	CTX-M-55	Tn	C1	C3	Tn6339-like (MF344565)	Tn6339-like (MF344565)
C2382T	SRR12517452	Chicken faeces-Human	Human chain	CTX-M-55	Tn	C1	C3	Tn6339-like (MF344565)	Tn6339-like (MF344565)
C2382T	SRR12517428	Chicken faeces-Human	Human chain	CTX-M-55	Tn	C1	C2	Tn6339-like (MF344565)	Tn6339-like (MF344565)
C2382T	SRR12517433	Chicken faeces-Human	Human chain	CTX-M-55	Tn	C1	C2	Tn6339-like (MF344565)	Tn6339-like (MF344565)
C2382T	FC189E1	Chicken faeces-Chicken meat	Non-human chain	CTX-M-55	Tn	C1	C4	Tn6339-like (MF344565)	Tn6339-like (MF344565)
C2382T	P1109T	Chicken faeces-Pig faeces	Non-human chain	CTX-M-55	Tn	C1	C4	Tn6339-like (MF344565)	Tn6339-like (MF344565)
C2382T	FC242E1	Chicken faeces-Chicken meat	Non-human chain	CTX-M-55	Tn	C1	C4	Tn6339-like (MF344565)	Tn6339-like (MF344565)
C2382T	FC323E1	Chicken faeces-Chicken meat	Non-human chain	CTX-M-55	Tn	C1	C4	Tn6339-like (MF344565)	Tn6339-like (MF344565)
C2382T	FP37E2	Chicken faeces-Pork meat	Non-human chain	CTX-M-55	Tn	C1	C4	Tn6339-like (MF344565)	Tn6339-like (MF344565)
C2382T	RTE1009E1	Chicken faeces-RTE food	Non-human chain	CTX-M-55	Tn	C1	C8	Tn6339-like (MF344565)	Tn6339-like (MF344565)
C2382T	FP43E3	Chicken faeces-Pork meat	Non-human chain	CTX-M-55	Tn	C1	C8	Tn6339-like (MF344565)	Tn6339-like (MF344565)
C2382T	FC12E2	Chicken faeces-Chicken meat	Non-human chain	CTX-M-55	Tn	C1	C8	Tn6339-like (MF344565)	Tn6339-like (MF344565)
C2382T	FP154E1	Chicken faeces-Pork meat	Non-human chain	CTX-M-55	Tn	C1	C8	Tn6339-like (MF344565)	Tn6339-like (MF344565)
C2382T	FC173E1	Chicken faeces-Chicken meat	Non-human chain	CTX-M-55	Tn	C1	C7	Tn6339-like (MF344565)	Tn6339-like (MF344565)
C2382T	SRR13342174	Chicken faeces-Human	Human chain	CTX-M-55	Tn	C1	C5	Tn6339-like (MF344565)	Tn6339-like (MF344565)
C2382T	FP176E1	Chicken faeces-Pork meat	Non-human chain	CTX-M-55	Tn	C1	C6	Tn6339-like (MF344565)	Tn6339-like (MF344565)
C2382T	PW004_E	Chicken faeces-Surface	Non-human chain	CTX-M-55	Tn	C1	NA	Tn6339-like (MF344565)	Tn6339-like (MF344565)
C2355T	FC32E1	Chicken faeces-Chicken meat	Non-human chain	CTX-M-55	Plasmid	C1	C1	TnEcp1.1-like (MF062700)	Tn6339-like (MF344565)
C2355T	FP158E2	Chicken faeces-Pork meat	Non-human chain	CTX-M-55	Plasmid	C1	C1	TnEcp1.1-like (MF062700)	TnEcp1.1-like (MF062700)
C2355T	FC69E1	Chicken faeces-Chicken meat	Non-human chain	CTX-M-55	Plasmid	C1	C1	TnEcp1.1-like (MF062700)	Tn6339-like (MF344565)
C2355T	FP5E1	Chicken faeces-Pork meat	Non-human chain	CTX-M-55	Clonal	C1	C1	TnEcp1.1-like (MF062700)	Undetermined
C2355T	FC319E1	Chicken faeces-Chicken meat	Non-human chain	CTX-M-55	Plasmid	C1	C1	TnEcp1.1-like (MF062700)	TnEcp1.1-like (MF062700)
C2355T	P1091T	Chicken faeces-Pig faeces	Non-human chain	CTX-M-55	Plasmid	C1	C1	TnEcp1.1-like (MF062700)	Tn6339-like (MF344565)
C2355T	FP185E2	Chicken faeces-Pork meat	Non-human chain	CTX-M-55	Clonal	C1	C1	TnEcp1.1-like (MF062700)	TnEcp1.1-like (MF062700)
C2355T	P1065T	Chicken faeces-Pig faeces	Non-human chain	CTX-M-55	Clonal	C1	C1	TnEcp1.1-like (MF062700)	Tn6339-like (MF344565)
C2355T	FP153E1	Chicken faeces-Pork meat	Non-human chain	CTX-M-55	Plasmid	C1	C1	TnEcp1.1-like (MF062700)	Tn6339-like (MF344565)
C2355T	X1251T	Cattle faeces-Chicken faeces	Non-human chain	CTX-M-55	Clonal	C1	C1	TnEcp1.1-like (MF062700)	TnEcp1.1-like (MF062700)
C2355T	FP21E1	Chicken faeces-Pork meat	Non-human chain	CTX-M-55	Plasmid	C1	C1	TnEcp1.1-like (MF062700)	TnEcp1.1-like (MF062700)
C2355T	P1112T	Chicken faeces-Pig faeces	Non-human chain	CTX-M-55	Plasmid	C1	C1	TnEcp1.1-like (MF062700)	Tn6339-like (MF344565)
C2355T	X1263T	Cattle faeces-Chicken faeces	Non-human chain	CTX-M-55	Plasmid	C1	C1	TnEcp1.1-like (MF062700)	TnEcp1.1-like (MF062700)
C2355T	FP112E1	Chicken faeces-Pork meat	Non-human chain	CTX-M-55	Plasmid	C1	C1	TnEcp1.1-like (MF062700)	TnEcp1.1-like (MF062700)
C2355T	KWH2007	Chicken faeces-Human	Human chain	CTX-M-55	Plasmid	C1	C1	TnEcp1.1-like (MF062700)	Tn6339-like (MF344565)
C2355T	FC59E1	Chicken faeces-Chicken meat	Non-human chain	CTX-M-55	Clonal	C1	C1	TnEcp1.1-like (MF062700)	Tn6339-like (MF344565)
C2355T	P1121T	Chicken faeces-Pig faeces	Non-human chain	CTX-M-55	Plasmid	C1	C1	TnEcp1.1-like (MF062700)	TnEcp1.1-like (MF062700)
C2355T	RTE1246E1	Chicken faeces-RTE food	Non-human chain	CTX-M-55	Plasmid	C1	C1	TnEcp1.1-like (MF062700)	Tn6339-like (MF344565)
C2355T	FP159E1	Chicken faeces-Pork meat	Non-human chain	CTX-M-55	Clonal	C1	C1	TnEcp1.1-like (MF062700)	TnEcp1.1-like (MF062700)
C2355T	FX242E1	Beef meat-Chicken faeces	Non-human chain	CTX-M-55	Plasmid	C1	C1	TnEcp1.1-like (MF062700)	TnEcp1.1-like (MF062700)
C2355T	FP156E1	Chicken faeces-Pork meat	Non-human chain	CTX-M-55	Plasmid	C1	C1	TnEcp1.1-like (MF062700)	TnEcp1.1-like (MF062700)
C2355T	FC41E2	Chicken faeces-Chicken meat	Non-human chain	CTX-M-55	Plasmid	C1	C1	TnEcp1.1-like (MF062700)	Tn6339-like (MF344565)
C2355T	FP3E1	Chicken faeces-Pork meat	Non-human chain	CTX-M-55	Clonal	C1	C1	TnEcp1.1-like (MF062700)	Undetermined
C2355T	FP40E2	Chicken faeces-Pork meat	Non-human chain	CTX-M-55	Plasmid	C1	C1	TnEcp1.1-like (MF062700)	TnEcp1.1-like (MF062700)
C2355T	FC165E1	Chicken faeces-Chicken meat	Non-human chain	CTX-M-55	Plasmid	C1	C1	TnEcp1.1-like (MF062700)	Tn6339-like (MF344565)
C2355T	FP77E1	Chicken faeces-Pork meat	Non-human chain	CTX-M-55	Plasmid	C1	C1	TnEcp1.1-like (MF062700)	Tn6339-like (MF344565)
C2355T	FC61E1	Chicken faeces-Chicken meat	Non-human chain	CTX-M-55	Plasmid	C1	C1	TnEcp1.1-like (MF062700)	TnEcp1.1-like (MF062700)
C2355T	FC68E1	Chicken faeces-Chicken meat	Non-human chain	CTX-M-55	Plasmid	C1	C1	TnEcp1.1-like (MF062700)	Tn6339-like (MF344565)
C2355T	FC8E1	Chicken faeces-Chicken meat	Non-human chain	CTX-M-55	Plasmid	C1	C1	TnEcp1.1-like (MF062700)	TnEcp1.1-like (MF062700)
C2355T	FC29E2	Chicken faeces-Chicken meat	Non-human chain	CTX-M-55	Plasmid	C1	C1	TnEcp1.1-like (MF062700)	TnEcp1.1-like (MF062700)
C2355T	P1069T	Chicken faeces-Pig faeces	Non-human chain	CTX-M-55	Plasmid	C1	C1	TnEcp1.1-like (MF062700)	TnEcp1.1-like (MF062700)
C2355T	FC19E2	Chicken faeces-Chicken meat	Non-human chain	CTX-M-55	Plasmid	C1	C1	TnEcp1.1-like (MF062700)	TnEcp1.1-like (MF062700)
C2355T	FC20E1	Chicken faeces-Chicken meat	Non-human chain	CTX-M-55	Plasmid	C1	C1	TnEcp1.1-like (MF062700)	Tn6339-like (MF344565)
C2355T	FP166E3	Chicken faeces-Pork meat	Non-human chain	CTX-M-55	Plasmid	C1	C1	TnEcp1.1-like (MF062700)	Tn6339-like (MF344565)
C2355T	FP192E1	Chicken faeces-Pork meat	Non-human chain	CTX-M-55	Plasmid	C1	C1	TnEcp1.1-like (MF062700)	Tn6339-like (MF344565)
C2355T	FP175E3	Chicken faeces-Pork meat	Non-human chain	CTX-M-55	Plasmid	C1	C1	TnEcp1.1-like (MF062700)	Tn6339-like (MF344565)
C2355T	FC36E2	Chicken faeces-Chicken meat	Non-human chain	CTX-M-55	Plasmid	C1	C1	TnEcp1.1-like (MF062700)	TnEcp1.1-like (MF062700)
C2355T	FP180E1	Chicken faeces-Pork meat	Non-human chain	CTX-M-55	Plasmid	C1	C1	TnEcp1.1-like (MF062700)	TnEcp1.1-like (MF062700)
C2355T	FX22E1	Beef meat-Chicken faeces	Non-human chain	CTX-M-55	Plasmid	C1	C1	TnEcp1.1-like (MF062700)	TnEcp1.1-like (MF062700)
C2355T	FP10E1	Chicken faeces-Pork meat	Non-human chain	CTX-M-55	Clonal	C1	C1	TnEcp1.1-like (MF062700)	TnEcp1.1-like (MF062700)
C2355T	FP178E1	Chicken faeces-Pork meat	Non-human chain	CTX-M-55	Plasmid	C1	C1	TnEcp1.1-like (MF062700)	Tn6339-like (MF344565)
C2355T	FP56E1	Chicken faeces-Pork meat	Non-human chain	CTX-M-55	Plasmid	C1	C1	TnEcp1.1-like (MF062700)	Tn6339-like (MF344565)
C2355T	FP50E1	Chicken faeces-Pork meat	Non-human chain	CTX-M-55	Plasmid	C1	C1	TnEcp1.1-like (MF062700)	TnEcp1.1-like (MF062700)
C2355T	FX31E1	Beef meat-Chicken faeces	Non-human chain	CTX-M-55	Plasmid	C1	C1	TnEcp1.1-like (MF062700)	TnEcp1.1-like (MF062700)
C2355T	FP162E2	Chicken faeces-Pork meat	Non-human chain	CTX-M-55	Plasmid	C1	C1	TnEcp1.1-like (MF062700)	TnEcp1.1-like (MF062700)
C2355T	FC37E1	Chicken faeces-Chicken meat	Non-human chain	CTX-M-55	Plasmid	C1	C1	TnEcp1.1-like (MF062700)	Tn6339-like (MF344565)
C2355T	FP161E1	Chicken faeces-Pork meat	Non-human chain	CTX-M-55	Plasmid	C1	C1	TnEcp1.1-like (MF062700)	TnEcp1.1-like (MF062700)
C2355T	FP51E1	Chicken faeces-Pork meat	Non-human chain	CTX-M-55	Plasmid	C1	C1	TnEcp1.1-like (MF062700)	Tn6339-like (MF344565)
C2355T	FP163E1	Chicken faeces-Pork meat	Non-human chain	CTX-M-55	Plasmid	C1	C1	TnEcp1.1-like (MF062700)	TnEcp1.1-like (MF062700)
C2355T	P1078T	Chicken faeces-Pig faeces	Non-human chain	CTX-M-55	Plasmid	C1	C1	TnEcp1.1-like (MF062700)	TnEcp1.1-like (MF062700)
C2355T	FP48E2	Chicken faeces-Pork meat	Non-human chain	CTX-M-55	Plasmid	C1	C1	TnEcp1.1-like (MF062700)	Tn6339-like (MF344565)
C2355T	FC24E1	Chicken faeces-Chicken meat	Non-human chain	CTX-M-55	Plasmid	C1	C1	TnEcp1.1-like (MF062700)	TnEcp1.1-like (MF062700)
C2355T	FC54E1	Chicken faeces-Chicken meat	Non-human chain	CTX-M-55	Plasmid	C1	C1	TnEcp1.1-like (MF062700)	Tn6339-like (MF344565)
C2355T	X1229T	Cattle faeces-Chicken faeces	Non-human chain	CTX-M-55	Tn	C1	C3	TnEcp1.1-like (MF062700)	TnEcp1.1-like (MF062700)
C2355T	X1230T	Cattle faeces-Chicken faeces	Non-human chain	CTX-M-55	Tn	C1	C3	TnEcp1.1-like (MF062700)	TnEcp1.1-like (MF062700)
C2355T	RTE1226E1	Chicken faeces-RTE food	Non-human chain	CTX-M-55	Tn	C1	C3	TnEcp1.1-like (MF062700)	TnEcp1.1-like (MF062700)
C2355T	FX229E1	Beef meat-Chicken faeces	Non-human chain	CTX-M-55	Tn	C1	C3	TnEcp1.1-like (MF062700)	TnEcp1.1-like (MF062700)
C2355T	X1267T	Cattle faeces-Chicken faeces	Non-human chain	CTX-M-55	Tn	C1	C2	TnEcp1.1-like (MF062700)	TnEcp1.1-like (MF062700)
C2355T	FP24E1	Chicken faeces-Pork meat	Non-human chain	CTX-M-55	Tn	C1	C2	TnEcp1.1-like (MF062700)	TnEcp1.1-like (MF062700)
C2355T	P1084T	Chicken faeces-Pig faeces	Non-human chain	CTX-M-55	Tn	C1	C2	TnEcp1.1-like (MF062700)	TnEcp1.1-like (MF062700)
C2355T	P1072T	Chicken faeces-Pig faeces	Non-human chain	CTX-M-55	Tn	C1	C2	TnEcp1.1-like (MF062700)	TnEcp1.1-like (MF062700)
C2355T	FC176E2	Chicken faeces-Chicken meat	Non-human chain	CTX-M-55	Tn	C1	C2	TnEcp1.1-like (MF062700)	TnEcp1.1-like (MF062700)
C2355T	RTE1216E1	Chicken faeces-RTE food	Non-human chain	CTX-M-55	Tn	C1	C2	TnEcp1.1-like (MF062700)	TnEcp1.1-like (MF062700)
C2355T	FP42E2	Chicken faeces-Pork meat	Non-human chain	CTX-M-55	Tn	C1	C2	TnEcp1.1-like (MF062700)	TnEcp1.1-like (MF062700)
C2355T	FP151E2	Chicken faeces-Pork meat	Non-human chain	CTX-M-55	Tn	C1	C2	TnEcp1.1-like (MF062700)	TnEcp1.1-like (MF062700)
C2355T	FP4E1	Chicken faeces-Pork meat	Non-human chain	CTX-M-55	Tn	C1	C2	TnEcp1.1-like (MF062700)	TnEcp1.1-like (MF062700)
C2355T	FP193E1	Chicken faeces-Pork meat	Non-human chain	CTX-M-55	Tn	C1	C2	TnEcp1.1-like (MF062700)	TnEcp1.1-like (MF062700)
C2355T	FP152E1	Chicken faeces-Pork meat	Non-human chain	CTX-M-55	Tn	C1	C2	TnEcp1.1-like (MF062700)	TnEcp1.1-like (MF062700)
C2355T	FC28E1	Chicken faeces-Chicken meat	Non-human chain	CTX-M-55	Tn	C1	C2	TnEcp1.1-like (MF062700)	TnEcp1.1-like (MF062700)
C2355T	RTE2006E1	Chicken faeces-RTE food	Non-human chain	CTX-M-55	Tn	C1	C2	TnEcp1.1-like (MF062700)	TnEcp1.1-like (MF062700)
C2355T	FC162E1	Chicken faeces-Chicken meat	Non-human chain	CTX-M-55	Tn	C1	C4	TnEcp1.1-like (MF062700)	TnEcp1.1-like (MF062700)
C2355T	FC331E1	Chicken faeces-Chicken meat	Non-human chain	CTX-M-55	Tn	C1	C4	TnEcp1.1-like (MF062700)	TnEcp1.1-like (MF062700)
C2355T	FC298E1	Chicken faeces-Chicken meat	Non-human chain	CTX-M-55	Tn	C1	C4	TnEcp1.1-like (MF062700)	TnEcp1.1-like (MF062700)
C2355T	FC306E1	Chicken faeces-Chicken meat	Non-human chain	CTX-M-55	Tn	C1	C4	TnEcp1.1-like (MF062700)	TnEcp1.1-like (MF062700)
C2355T	FC55E1	Chicken faeces-Chicken meat	Non-human chain	CTX-M-55	Tn	C1	C4	TnEcp1.1-like (MF062700)	TnEcp1.1-like (MF062700)
C2355T	FC84E1	Chicken faeces-Chicken meat	Non-human chain	CTX-M-55	Tn	C1	C4	TnEcp1.1-like (MF062700)	TnEcp1.1-like (MF062700)
C2355T	FP165E1	Chicken faeces-Pork meat	Non-human chain	CTX-M-55	Tn	C1	C4	TnEcp1.1-like (MF062700)	TnEcp1.1-like (MF062700)
C2355T	FC181E1	Chicken faeces-Chicken meat	Non-human chain	CTX-M-55	Tn	C1	C4	TnEcp1.1-like (MF062700)	TnEcp1.1-like (MF062700)
C2355T	FX11E1	Beef meat-Chicken faeces	Non-human chain	CTX-M-55	Tn	C1	C10	TnEcp1.1-like (MF062700)	TnEcp1.1-like (MF062700)
C2355T	FC31E2	Chicken faeces-Chicken meat	Non-human chain	CTX-M-55	Tn	C1	C10	TnEcp1.1-like (MF062700)	TnEcp1.1-like (MF062700)
C2355T	FC196E1	Chicken faeces-Chicken meat	Non-human chain	CTX-M-55	Tn	C1	C10	TnEcp1.1-like (MF062700)	TnEcp1.1-like (MF062700)
C2355T	QMH1901	Chicken faeces-Human	Human chain	CTX-M-55	Tn	C1	C7	TnEcp1.1-like (MF062700)	TnEcp1.1-like (MF062700)
C2355T	FP111E1	Chicken faeces-Pork meat	Non-human chain	CTX-M-55	Tn	C1	C7	TnEcp1.1-like (MF062700)	TnEcp1.1-like (MF062700)
C2355T	FP103E1	Chicken faeces-Pork meat	Non-human chain	CTX-M-55	Tn	C1	C7	TnEcp1.1-like (MF062700)	TnEcp1.1-like (MF062700)
C2355T	ERR10438198	Chicken faeces-Human	Human chain	CTX-M-55	Tn	C1	C5	TnEcp1.1-like (MF062700)	TnEcp1.1-like (MF062700)
C2355T	GCA_026310555.1	Chicken faeces-Human	Human chain	CTX-M-55	Tn	C1	C5	TnEcp1.1-like (MF062700)	TnEcp1.1-like (MF062700)
C2355T	FP169E1	Chicken faeces-Pork meat	Non-human chain	CTX-M-55	Tn	C1	C6	TnEcp1.1-like (MF062700)	TnEcp1.1-like (MF062700)
C2355T	FX24E1	Beef meat-Chicken faeces	Non-human chain	CTX-M-55	Tn	C1	C6	TnEcp1.1-like (MF062700)	TnEcp1.1-like (MF062700)
C2355T	FX25E1	Beef meat-Chicken faeces	Non-human chain	CTX-M-55	Tn	C1	C6	TnEcp1.1-like (MF062700)	TnEcp1.1-like (MF062700)
C2355T	FX6E1	Beef meat-Chicken faeces	Non-human chain	CTX-M-55	Tn	C1	C6	TnEcp1.1-like (MF062700)	TnEcp1.1-like (MF062700)
C2355T	P1123T	Chicken faeces-Pig faeces	Non-human chain	CTX-M-55	Tn	C1	C6	TnEcp1.1-like (MF062700)	TnEcp1.1-like (MF062700)
C2355T	FP23E1	Chicken faeces-Pork meat	Non-human chain	CTX-M-55	Tn	C1	C6	TnEcp1.1-like (MF062700)	TnEcp1.1-like (MF062700)
C2355T	FP7E1	Chicken faeces-Pork meat	Non-human chain	CTX-M-55	Tn	C1	C6	TnEcp1.1-like (MF062700)	TnEcp1.1-like (MF062700)
C2355T	FP15E1	Chicken faeces-Pork meat	Non-human chain	CTX-M-55	Tn	C1	C6	TnEcp1.1-like (MF062700)	TnEcp1.1-like (MF062700)
C2355T	FC50E1	Chicken faeces-Chicken meat	Non-human chain	CTX-M-55	Tn	C1	C6	TnEcp1.1-like (MF062700)	TnEcp1.1-like (MF062700)
C2355T	KWH2011	Chicken faeces-Human	Human chain	CTX-M-55	Tn	C1	C6	TnEcp1.1-like (MF062700)	TnEcp1.1-like (MF062700)
C2355T	FC160E1	Chicken faeces-Chicken meat	Non-human chain	CTX-M-55	Tn	C1	NA	TnEcp1.1-like (MF062700)	TnEcp1.1-like (MF062700)
C2355T	FX218E1	Beef meat-Chicken faeces	Non-human chain	CTX-M-55	Tn	C1	NA	TnEcp1.1-like (MF062700)	TnEcp1.1-like (MF062700)
C2355T	X1270T	Cattle faeces-Chicken faeces	Non-human chain	CTX-M-55	Tn	C1	NA	TnEcp1.1-like (MF062700)	TnEcp1.1-like (MF062700)
C2355T	FC201E2	Chicken faeces-Chicken meat	Non-human chain	CTX-M-55	Tn	C1	NA	TnEcp1.1-like (MF062700)	TnEcp1.1-like (MF062700)
C2355T	P1092T	Chicken faeces-Pig faeces	Non-human chain	CTX-M-55	Tn	C1	NA	TnEcp1.1-like (MF062700)	TnEcp1.1-like (MF062700)
C2355T	FC67E1	Chicken faeces-Chicken meat	Non-human chain	CTX-M-55	Tn	C1	NA	TnEcp1.1-like (MF062700)	TnEcp1.1-like (MF062700)
C2355T	FC13E1	Chicken faeces-Chicken meat	Non-human chain	CTX-M-55	Tn	C1	NA	TnEcp1.1-like (MF062700)	TnEcp1.1-like (MF062700)
C2355T	X1226T	Cattle faeces-Chicken faeces	Non-human chain	CTX-M-55	Tn	C1	NA	TnEcp1.1-like (MF062700)	TnEcp1.1-like (MF062700)
C2355T	FX38E1	Beef meat-Chicken faeces	Non-human chain	CTX-M-55	Tn	C1	NA	TnEcp1.1-like (MF062700)	TnEcp1.1-like (MF062700)
C2355T	H007_E	Chicken faeces-Surface	Non-human chain	CTX-M-55	Tn	C1	NA	TnEcp1.1-like (MF062700)	TnEcp1.1-like (MF062700)
C2355T	PC001_E	Chicken faeces-Surface	Non-human chain	CTX-M-55	Tn	C1	NA	TnEcp1.1-like (MF062700)	TnEcp1.1-like (MF062700)
C2355T	PW001_E	Chicken faeces-Surface	Non-human chain	CTX-M-55	Tn	C1	NA	TnEcp1.1-like (MF062700)	TnEcp1.1-like (MF062700)
C2355T	FP6E1	Chicken faeces-Pork meat	Non-human chain	CTX-M-55	Tn	C1	NA	TnEcp1.1-like (MF062700)	TnEcp1.1-like (MF062700)
C2400T	FC32E1	Chicken faeces-Chicken meat	Non-human chain	CTX-M-55	Plasmid	C1	C1	TnEcp1.1-like (MF062700)	Tn6339-like (MF344565)
C2400T	FP158E2	Chicken faeces-Pork meat	Non-human chain	CTX-M-55	Plasmid	C1	C1	TnEcp1.1-like (MF062700)	TnEcp1.1-like (MF062700)
C2400T	FC69E1	Chicken faeces-Chicken meat	Non-human chain	CTX-M-55	Plasmid	C1	C1	TnEcp1.1-like (MF062700)	Tn6339-like (MF344565)
C2400T	FP5E1	Chicken faeces-Pork meat	Non-human chain	CTX-M-55	Plasmid	C1	C1	TnEcp1.1-like (MF062700)	Undetermined
C2400T	FC319E1	Chicken faeces-Chicken meat	Non-human chain	CTX-M-55	Plasmid	C1	C1	TnEcp1.1-like (MF062700)	TnEcp1.1-like (MF062700)
C2400T	P1091T	Chicken faeces-Pig faeces	Non-human chain	CTX-M-55	Plasmid	C1	C1	TnEcp1.1-like (MF062700)	Tn6339-like (MF344565)
C2400T	FP185E2	Chicken faeces-Pork meat	Non-human chain	CTX-M-55	Plasmid	C1	C1	TnEcp1.1-like (MF062700)	TnEcp1.1-like (MF062700)
C2400T	P1065T	Chicken faeces-Pig faeces	Non-human chain	CTX-M-55	Plasmid	C1	C1	TnEcp1.1-like (MF062700)	Tn6339-like (MF344565)
C2400T	FP153E1	Chicken faeces-Pork meat	Non-human chain	CTX-M-55	Plasmid	C1	C1	TnEcp1.1-like (MF062700)	Tn6339-like (MF344565)
C2400T	X1251T	Cattle faeces-Chicken faeces	Non-human chain	CTX-M-55	Plasmid	C1	C1	TnEcp1.1-like (MF062700)	TnEcp1.1-like (MF062700)
C2400T	FP21E1	Chicken faeces-Pork meat	Non-human chain	CTX-M-55	Plasmid	C1	C1	TnEcp1.1-like (MF062700)	TnEcp1.1-like (MF062700)
C2400T	P1112T	Chicken faeces-Pig faeces	Non-human chain	CTX-M-55	Plasmid	C1	C1	TnEcp1.1-like (MF062700)	Tn6339-like (MF344565)
C2400T	X1263T	Cattle faeces-Chicken faeces	Non-human chain	CTX-M-55	Plasmid	C1	C1	TnEcp1.1-like (MF062700)	TnEcp1.1-like (MF062700)
C2400T	FP112E1	Chicken faeces-Pork meat	Non-human chain	CTX-M-55	Plasmid	C1	C1	TnEcp1.1-like (MF062700)	TnEcp1.1-like (MF062700)
C2400T	KWH2007	Chicken faeces-Human	Human chain	CTX-M-55	Plasmid	C1	C1	TnEcp1.1-like (MF062700)	Tn6339-like (MF344565)
C2400T	FC59E1	Chicken faeces-Chicken meat	Non-human chain	CTX-M-55	Plasmid	C1	C1	TnEcp1.1-like (MF062700)	Tn6339-like (MF344565)
C2400T	P1121T	Chicken faeces-Pig faeces	Non-human chain	CTX-M-55	Plasmid	C1	C1	TnEcp1.1-like (MF062700)	TnEcp1.1-like (MF062700)
C2400T	RTE1246E1	Chicken faeces-RTE food	Non-human chain	CTX-M-55	Plasmid	C1	C1	TnEcp1.1-like (MF062700)	Tn6339-like (MF344565)
C2400T	FP159E1	Chicken faeces-Pork meat	Non-human chain	CTX-M-55	Plasmid	C1	C1	TnEcp1.1-like (MF062700)	TnEcp1.1-like (MF062700)
C2400T	FX242E1	Beef meat-Chicken faeces	Non-human chain	CTX-M-55	Plasmid	C1	C1	TnEcp1.1-like (MF062700)	TnEcp1.1-like (MF062700)
C2400T	FP156E1	Chicken faeces-Pork meat	Non-human chain	CTX-M-55	Plasmid	C1	C1	TnEcp1.1-like (MF062700)	TnEcp1.1-like (MF062700)
C2400T	FC41E2	Chicken faeces-Chicken meat	Non-human chain	CTX-M-55	Plasmid	C1	C1	TnEcp1.1-like (MF062700)	Tn6339-like (MF344565)
C2400T	FP3E1	Chicken faeces-Pork meat	Non-human chain	CTX-M-55	Plasmid	C1	C1	TnEcp1.1-like (MF062700)	Undetermined
C2400T	FP40E2	Chicken faeces-Pork meat	Non-human chain	CTX-M-55	Plasmid	C1	C1	TnEcp1.1-like (MF062700)	TnEcp1.1-like (MF062700)
C2400T	FC165E1	Chicken faeces-Chicken meat	Non-human chain	CTX-M-55	Plasmid	C1	C1	TnEcp1.1-like (MF062700)	Tn6339-like (MF344565)
C2400T	FP77E1	Chicken faeces-Pork meat	Non-human chain	CTX-M-55	Plasmid	C1	C1	TnEcp1.1-like (MF062700)	Tn6339-like (MF344565)
C2400T	FC61E1	Chicken faeces-Chicken meat	Non-human chain	CTX-M-55	Plasmid	C1	C1	TnEcp1.1-like (MF062700)	TnEcp1.1-like (MF062700)
C2400T	FC68E1	Chicken faeces-Chicken meat	Non-human chain	CTX-M-55	Plasmid	C1	C1	TnEcp1.1-like (MF062700)	Tn6339-like (MF344565)
C2400T	FC8E1	Chicken faeces-Chicken meat	Non-human chain	CTX-M-55	Plasmid	C1	C1	TnEcp1.1-like (MF062700)	TnEcp1.1-like (MF062700)
C2400T	FC29E2	Chicken faeces-Chicken meat	Non-human chain	CTX-M-55	Plasmid	C1	C1	TnEcp1.1-like (MF062700)	TnEcp1.1-like (MF062700)
C2400T	P1069T	Chicken faeces-Pig faeces	Non-human chain	CTX-M-55	Plasmid	C1	C1	TnEcp1.1-like (MF062700)	TnEcp1.1-like (MF062700)
C2400T	FC19E2	Chicken faeces-Chicken meat	Non-human chain	CTX-M-55	Plasmid	C1	C1	TnEcp1.1-like (MF062700)	TnEcp1.1-like (MF062700)
C2400T	FC20E1	Chicken faeces-Chicken meat	Non-human chain	CTX-M-55	Plasmid	C1	C1	TnEcp1.1-like (MF062700)	Tn6339-like (MF344565)
C2400T	FP166E3	Chicken faeces-Pork meat	Non-human chain	CTX-M-55	Plasmid	C1	C1	TnEcp1.1-like (MF062700)	Tn6339-like (MF344565)
C2400T	FP192E1	Chicken faeces-Pork meat	Non-human chain	CTX-M-55	Plasmid	C1	C1	TnEcp1.1-like (MF062700)	Tn6339-like (MF344565)
C2400T	FP175E3	Chicken faeces-Pork meat	Non-human chain	CTX-M-55	Plasmid	C1	C1	TnEcp1.1-like (MF062700)	Tn6339-like (MF344565)
C2400T	FC36E2	Chicken faeces-Chicken meat	Non-human chain	CTX-M-55	Plasmid	C1	C1	TnEcp1.1-like (MF062700)	TnEcp1.1-like (MF062700)
C2400T	FP180E1	Chicken faeces-Pork meat	Non-human chain	CTX-M-55	Plasmid	C1	C1	TnEcp1.1-like (MF062700)	TnEcp1.1-like (MF062700)
C2400T	FX22E1	Beef meat-Chicken faeces	Non-human chain	CTX-M-55	Plasmid	C1	C1	TnEcp1.1-like (MF062700)	TnEcp1.1-like (MF062700)
C2400T	FP10E1	Chicken faeces-Pork meat	Non-human chain	CTX-M-55	Plasmid	C1	C1	TnEcp1.1-like (MF062700)	TnEcp1.1-like (MF062700)
C2400T	FP178E1	Chicken faeces-Pork meat	Non-human chain	CTX-M-55	Plasmid	C1	C1	TnEcp1.1-like (MF062700)	Tn6339-like (MF344565)
C2400T	FP56E1	Chicken faeces-Pork meat	Non-human chain	CTX-M-55	Plasmid	C1	C1	TnEcp1.1-like (MF062700)	Tn6339-like (MF344565)
C2400T	FP50E1	Chicken faeces-Pork meat	Non-human chain	CTX-M-55	Plasmid	C1	C1	TnEcp1.1-like (MF062700)	TnEcp1.1-like (MF062700)
C2400T	FX31E1	Beef meat-Chicken faeces	Non-human chain	CTX-M-55	Plasmid	C1	C1	TnEcp1.1-like (MF062700)	TnEcp1.1-like (MF062700)
C2400T	FP162E2	Chicken faeces-Pork meat	Non-human chain	CTX-M-55	Plasmid	C1	C1	TnEcp1.1-like (MF062700)	TnEcp1.1-like (MF062700)
C2400T	FC37E1	Chicken faeces-Chicken meat	Non-human chain	CTX-M-55	Plasmid	C1	C1	TnEcp1.1-like (MF062700)	Tn6339-like (MF344565)
C2400T	FP161E1	Chicken faeces-Pork meat	Non-human chain	CTX-M-55	Plasmid	C1	C1	TnEcp1.1-like (MF062700)	TnEcp1.1-like (MF062700)
C2400T	FP51E1	Chicken faeces-Pork meat	Non-human chain	CTX-M-55	Plasmid	C1	C1	TnEcp1.1-like (MF062700)	Tn6339-like (MF344565)
C2400T	FP163E1	Chicken faeces-Pork meat	Non-human chain	CTX-M-55	Plasmid	C1	C1	TnEcp1.1-like (MF062700)	TnEcp1.1-like (MF062700)
C2400T	P1078T	Chicken faeces-Pig faeces	Non-human chain	CTX-M-55	Plasmid	C1	C1	TnEcp1.1-like (MF062700)	TnEcp1.1-like (MF062700)
C2400T	FP48E2	Chicken faeces-Pork meat	Non-human chain	CTX-M-55	Plasmid	C1	C1	TnEcp1.1-like (MF062700)	Tn6339-like (MF344565)
C2400T	FC24E1	Chicken faeces-Chicken meat	Non-human chain	CTX-M-55	Plasmid	C1	C1	TnEcp1.1-like (MF062700)	TnEcp1.1-like (MF062700)
C2400T	FC54E1	Chicken faeces-Chicken meat	Non-human chain	CTX-M-55	Plasmid	C1	C1	TnEcp1.1-like (MF062700)	Tn6339-like (MF344565)
C2400T	X1229T	Cattle faeces-Chicken faeces	Non-human chain	CTX-M-55	Tn	C1	C3	TnEcp1.1-like (MF062700)	TnEcp1.1-like (MF062700)
C2400T	X1230T	Cattle faeces-Chicken faeces	Non-human chain	CTX-M-55	Tn	C1	C3	TnEcp1.1-like (MF062700)	TnEcp1.1-like (MF062700)
C2400T	RTE1226E1	Chicken faeces-RTE food	Non-human chain	CTX-M-55	Tn	C1	C3	TnEcp1.1-like (MF062700)	TnEcp1.1-like (MF062700)
C2400T	FX229E1	Beef meat-Chicken faeces	Non-human chain	CTX-M-55	Tn	C1	C3	TnEcp1.1-like (MF062700)	TnEcp1.1-like (MF062700)
C2400T	X1267T	Cattle faeces-Chicken faeces	Non-human chain	CTX-M-55	Tn	C1	C2	TnEcp1.1-like (MF062700)	TnEcp1.1-like (MF062700)
C2400T	FP24E1	Chicken faeces-Pork meat	Non-human chain	CTX-M-55	Tn	C1	C2	TnEcp1.1-like (MF062700)	TnEcp1.1-like (MF062700)
C2400T	P1084T	Chicken faeces-Pig faeces	Non-human chain	CTX-M-55	Tn	C1	C2	TnEcp1.1-like (MF062700)	TnEcp1.1-like (MF062700)
C2400T	P1118T	Chicken faeces-Pig faeces	Non-human chain	CTX-M-55	Tn	C1	C2	TnEcp1.1-like (MF062700)	TnEcp1.1-like (MF062700)
C2400T	P1072T	Chicken faeces-Pig faeces	Non-human chain	CTX-M-55	Tn	C1	C2	TnEcp1.1-like (MF062700)	TnEcp1.1-like (MF062700)
C2400T	FC176E2	Chicken faeces-Chicken meat	Non-human chain	CTX-M-55	Tn	C1	C2	TnEcp1.1-like (MF062700)	TnEcp1.1-like (MF062700)
C2400T	RTE1216E1	Chicken faeces-RTE food	Non-human chain	CTX-M-55	Tn	C1	C2	TnEcp1.1-like (MF062700)	TnEcp1.1-like (MF062700)
C2400T	FP42E2	Chicken faeces-Pork meat	Non-human chain	CTX-M-55	Tn	C1	C2	TnEcp1.1-like (MF062700)	TnEcp1.1-like (MF062700)
C2400T	FP53E1	Chicken faeces-Pork meat	Non-human chain	CTX-M-55	Tn	C1	C2	TnEcp1.1-like (MF062700)	TnEcp1.1-like (MF062700)
C2400T	FP45E2	Chicken faeces-Pork meat	Non-human chain	CTX-M-55	Tn	C1	C2	TnEcp1.1-like (MF062700)	TnEcp1.1-like (MF062700)
C2400T	FP151E2	Chicken faeces-Pork meat	Non-human chain	CTX-M-55	Tn	C1	C2	TnEcp1.1-like (MF062700)	TnEcp1.1-like (MF062700)
C2400T	FP4E1	Chicken faeces-Pork meat	Non-human chain	CTX-M-55	Tn	C1	C2	TnEcp1.1-like (MF062700)	TnEcp1.1-like (MF062700)
C2400T	FP193E1	Chicken faeces-Pork meat	Non-human chain	CTX-M-55	Tn	C1	C2	TnEcp1.1-like (MF062700)	TnEcp1.1-like (MF062700)
C2400T	FP152E1	Chicken faeces-Pork meat	Non-human chain	CTX-M-55	Tn	C1	C2	TnEcp1.1-like (MF062700)	TnEcp1.1-like (MF062700)
C2400T	FC28E1	Chicken faeces-Chicken meat	Non-human chain	CTX-M-55	Tn	C1	C2	TnEcp1.1-like (MF062700)	TnEcp1.1-like (MF062700)
C2400T	RTE2006E1	Chicken faeces-RTE food	Non-human chain	CTX-M-55	Tn	C1	C2	TnEcp1.1-like (MF062700)	TnEcp1.1-like (MF062700)
C2400T	FC21E2	Chicken faeces-Chicken meat	Non-human chain	CTX-M-55	Tn	C1	C4	TnEcp1.1-like (MF062700)	TnEcp1.1-like (MF062700)
C2400T	FC162E1	Chicken faeces-Chicken meat	Non-human chain	CTX-M-55	Tn	C1	C4	TnEcp1.1-like (MF062700)	TnEcp1.1-like (MF062700)
C2400T	FC331E1	Chicken faeces-Chicken meat	Non-human chain	CTX-M-55	Tn	C1	C4	TnEcp1.1-like (MF062700)	TnEcp1.1-like (MF062700)
C2400T	FC42E2	Chicken faeces-Chicken meat	Non-human chain	CTX-M-55	Tn	C1	C4	TnEcp1.1-like (MF062700)	TnEcp1.1-like (MF062700)
C2400T	FC10E1	Chicken faeces-Chicken meat	Non-human chain	CTX-M-55	Tn	C1	C4	TnEcp1.1-like (MF062700)	TnEcp1.1-like (MF062700)
C2400T	FC298E1	Chicken faeces-Chicken meat	Non-human chain	CTX-M-55	Tn	C1	C4	TnEcp1.1-like (MF062700)	TnEcp1.1-like (MF062700)
C2400T	FC306E1	Chicken faeces-Chicken meat	Non-human chain	CTX-M-55	Tn	C1	C4	TnEcp1.1-like (MF062700)	TnEcp1.1-like (MF062700)
C2400T	FC55E1	Chicken faeces-Chicken meat	Non-human chain	CTX-M-55	Tn	C1	C4	TnEcp1.1-like (MF062700)	TnEcp1.1-like (MF062700)
C2400T	FC84E1	Chicken faeces-Chicken meat	Non-human chain	CTX-M-55	Tn	C1	C4	TnEcp1.1-like (MF062700)	TnEcp1.1-like (MF062700)
C2400T	FP165E1	Chicken faeces-Pork meat	Non-human chain	CTX-M-55	Tn	C1	C4	TnEcp1.1-like (MF062700)	TnEcp1.1-like (MF062700)
C2400T	FC181E1	Chicken faeces-Chicken meat	Non-human chain	CTX-M-55	Tn	C1	C4	TnEcp1.1-like (MF062700)	TnEcp1.1-like (MF062700)
C2400T	FC25E1	Chicken faeces-Chicken meat	Non-human chain	CTX-M-55	Tn	C1	C4	TnEcp1.1-like (MF062700)	TnEcp1.1-like (MF062700)
C2400T	FX11E1	Beef meat-Chicken faeces	Non-human chain	CTX-M-55	Tn	C1	C10	TnEcp1.1-like (MF062700)	TnEcp1.1-like (MF062700)
C2400T	FC31E2	Chicken faeces-Chicken meat	Non-human chain	CTX-M-55	Tn	C1	C10	TnEcp1.1-like (MF062700)	TnEcp1.1-like (MF062700)
C2400T	FC196E1	Chicken faeces-Chicken meat	Non-human chain	CTX-M-55	Tn	C1	C10	TnEcp1.1-like (MF062700)	TnEcp1.1-like (MF062700)
C2400T	QMH1901	Chicken faeces-Human	Human chain	CTX-M-55	Tn	C1	C7	TnEcp1.1-like (MF062700)	TnEcp1.1-like (MF062700)
C2400T	FP111E1	Chicken faeces-Pork meat	Non-human chain	CTX-M-55	Tn	C1	C7	TnEcp1.1-like (MF062700)	TnEcp1.1-like (MF062700)
C2400T	FP103E1	Chicken faeces-Pork meat	Non-human chain	CTX-M-55	Tn	C1	C7	TnEcp1.1-like (MF062700)	TnEcp1.1-like (MF062700)
C2400T	ERR10438198	Chicken faeces-Human	Human chain	CTX-M-55	Tn	C1	C5	TnEcp1.1-like (MF062700)	TnEcp1.1-like (MF062700)
C2400T	GCA_026310555.1	Chicken faeces-Human	Human chain	CTX-M-55	Tn	C1	C5	TnEcp1.1-like (MF062700)	TnEcp1.1-like (MF062700)
C2400T	FP169E1	Chicken faeces-Pork meat	Non-human chain	CTX-M-55	Tn	C1	C6	TnEcp1.1-like (MF062700)	TnEcp1.1-like (MF062700)
C2400T	FX24E1	Beef meat-Chicken faeces	Non-human chain	CTX-M-55	Tn	C1	C6	TnEcp1.1-like (MF062700)	TnEcp1.1-like (MF062700)
C2400T	FX25E1	Beef meat-Chicken faeces	Non-human chain	CTX-M-55	Tn	C1	C6	TnEcp1.1-like (MF062700)	TnEcp1.1-like (MF062700)
C2400T	FX6E1	Beef meat-Chicken faeces	Non-human chain	CTX-M-55	Tn	C1	C6	TnEcp1.1-like (MF062700)	TnEcp1.1-like (MF062700)
C2400T	P1123T	Chicken faeces-Pig faeces	Non-human chain	CTX-M-55	Tn	C1	C6	TnEcp1.1-like (MF062700)	TnEcp1.1-like (MF062700)
C2400T	FP23E1	Chicken faeces-Pork meat	Non-human chain	CTX-M-55	Tn	C1	C6	TnEcp1.1-like (MF062700)	TnEcp1.1-like (MF062700)
C2400T	FP7E1	Chicken faeces-Pork meat	Non-human chain	CTX-M-55	Tn	C1	C6	TnEcp1.1-like (MF062700)	TnEcp1.1-like (MF062700)
C2400T	FP15E1	Chicken faeces-Pork meat	Non-human chain	CTX-M-55	Tn	C1	C6	TnEcp1.1-like (MF062700)	TnEcp1.1-like (MF062700)
C2400T	FC50E1	Chicken faeces-Chicken meat	Non-human chain	CTX-M-55	Tn	C1	C6	TnEcp1.1-like (MF062700)	TnEcp1.1-like (MF062700)
C2400T	KWH2011	Chicken faeces-Human	Human chain	CTX-M-55	Tn	C1	C6	TnEcp1.1-like (MF062700)	TnEcp1.1-like (MF062700)
C2400T	FC160E1	Chicken faeces-Chicken meat	Non-human chain	CTX-M-55	Tn	C1	NA	TnEcp1.1-like (MF062700)	TnEcp1.1-like (MF062700)
C2400T	FX218E1	Beef meat-Chicken faeces	Non-human chain	CTX-M-55	Tn	C1	NA	TnEcp1.1-like (MF062700)	TnEcp1.1-like (MF062700)
C2400T	X1270T	Cattle faeces-Chicken faeces	Non-human chain	CTX-M-55	Tn	C1	NA	TnEcp1.1-like (MF062700)	TnEcp1.1-like (MF062700)
C2400T	FC201E2	Chicken faeces-Chicken meat	Non-human chain	CTX-M-55	Tn	C1	NA	TnEcp1.1-like (MF062700)	TnEcp1.1-like (MF062700)
C2400T	P1092T	Chicken faeces-Pig faeces	Non-human chain	CTX-M-55	Tn	C1	NA	TnEcp1.1-like (MF062700)	TnEcp1.1-like (MF062700)
C2400T	FC67E1	Chicken faeces-Chicken meat	Non-human chain	CTX-M-55	Tn	C1	NA	TnEcp1.1-like (MF062700)	TnEcp1.1-like (MF062700)
C2400T	FC13E1	Chicken faeces-Chicken meat	Non-human chain	CTX-M-55	Tn	C1	NA	TnEcp1.1-like (MF062700)	TnEcp1.1-like (MF062700)
C2400T	X1226T	Cattle faeces-Chicken faeces	Non-human chain	CTX-M-55	Tn	C1	NA	TnEcp1.1-like (MF062700)	TnEcp1.1-like (MF062700)
C2400T	FX38E1	Beef meat-Chicken faeces	Non-human chain	CTX-M-55	Tn	C1	NA	TnEcp1.1-like (MF062700)	TnEcp1.1-like (MF062700)
C2400T	H007_E	Chicken faeces-Surface	Non-human chain	CTX-M-55	Tn	C1	NA	TnEcp1.1-like (MF062700)	TnEcp1.1-like (MF062700)
C2400T	PC001_E	Chicken faeces-Surface	Non-human chain	CTX-M-55	Tn	C1	NA	TnEcp1.1-like (MF062700)	TnEcp1.1-like (MF062700)
C2400T	PW001_E	Chicken faeces-Surface	Non-human chain	CTX-M-55	Tn	C1	NA	TnEcp1.1-like (MF062700)	TnEcp1.1-like (MF062700)
C2400T	FP6E1	Chicken faeces-Pork meat	Non-human chain	CTX-M-55	Tn	C1	NA	TnEcp1.1-like (MF062700)	TnEcp1.1-like (MF062700)
C2395T	FC32E1	Chicken faeces-Chicken meat	Non-human chain	CTX-M-55	Plasmid	C1	C1	TnEcp1.1-like (MF062700)	Tn6339-like (MF344565)
C2395T	FP158E2	Chicken faeces-Pork meat	Non-human chain	CTX-M-55	Plasmid	C1	C1	TnEcp1.1-like (MF062700)	TnEcp1.1-like (MF062700)
C2395T	FC69E1	Chicken faeces-Chicken meat	Non-human chain	CTX-M-55	Plasmid	C1	C1	TnEcp1.1-like (MF062700)	Tn6339-like (MF344565)
C2395T	FP5E1	Chicken faeces-Pork meat	Non-human chain	CTX-M-55	Plasmid	C1	C1	TnEcp1.1-like (MF062700)	Undetermined
C2395T	FC319E1	Chicken faeces-Chicken meat	Non-human chain	CTX-M-55	Plasmid	C1	C1	TnEcp1.1-like (MF062700)	TnEcp1.1-like (MF062700)
C2395T	P1091T	Chicken faeces-Pig faeces	Non-human chain	CTX-M-55	Plasmid	C1	C1	TnEcp1.1-like (MF062700)	Tn6339-like (MF344565)
C2395T	FP185E2	Chicken faeces-Pork meat	Non-human chain	CTX-M-55	Plasmid	C1	C1	TnEcp1.1-like (MF062700)	TnEcp1.1-like (MF062700)
C2395T	P1065T	Chicken faeces-Pig faeces	Non-human chain	CTX-M-55	Plasmid	C1	C1	TnEcp1.1-like (MF062700)	Tn6339-like (MF344565)
C2395T	FP153E1	Chicken faeces-Pork meat	Non-human chain	CTX-M-55	Plasmid	C1	C1	TnEcp1.1-like (MF062700)	Tn6339-like (MF344565)
C2395T	X1251T	Cattle faeces-Chicken faeces	Non-human chain	CTX-M-55	Plasmid	C1	C1	TnEcp1.1-like (MF062700)	TnEcp1.1-like (MF062700)
C2395T	FP21E1	Chicken faeces-Pork meat	Non-human chain	CTX-M-55	Plasmid	C1	C1	TnEcp1.1-like (MF062700)	TnEcp1.1-like (MF062700)
C2395T	P1112T	Chicken faeces-Pig faeces	Non-human chain	CTX-M-55	Plasmid	C1	C1	TnEcp1.1-like (MF062700)	Tn6339-like (MF344565)
C2395T	X1263T	Cattle faeces-Chicken faeces	Non-human chain	CTX-M-55	Plasmid	C1	C1	TnEcp1.1-like (MF062700)	TnEcp1.1-like (MF062700)
C2395T	FP112E1	Chicken faeces-Pork meat	Non-human chain	CTX-M-55	Plasmid	C1	C1	TnEcp1.1-like (MF062700)	TnEcp1.1-like (MF062700)
C2395T	KWH2007	Chicken faeces-Human	Human chain	CTX-M-55	Plasmid	C1	C1	TnEcp1.1-like (MF062700)	Tn6339-like (MF344565)
C2395T	FC59E1	Chicken faeces-Chicken meat	Non-human chain	CTX-M-55	Plasmid	C1	C1	TnEcp1.1-like (MF062700)	Tn6339-like (MF344565)
C2395T	P1121T	Chicken faeces-Pig faeces	Non-human chain	CTX-M-55	Plasmid	C1	C1	TnEcp1.1-like (MF062700)	TnEcp1.1-like (MF062700)
C2395T	RTE1246E1	Chicken faeces-RTE food	Non-human chain	CTX-M-55	Plasmid	C1	C1	TnEcp1.1-like (MF062700)	Tn6339-like (MF344565)
C2395T	FP159E1	Chicken faeces-Pork meat	Non-human chain	CTX-M-55	Plasmid	C1	C1	TnEcp1.1-like (MF062700)	TnEcp1.1-like (MF062700)
C2395T	FX242E1	Beef meat-Chicken faeces	Non-human chain	CTX-M-55	Plasmid	C1	C1	TnEcp1.1-like (MF062700)	TnEcp1.1-like (MF062700)
C2395T	FP156E1	Chicken faeces-Pork meat	Non-human chain	CTX-M-55	Plasmid	C1	C1	TnEcp1.1-like (MF062700)	TnEcp1.1-like (MF062700)
C2395T	FC41E2	Chicken faeces-Chicken meat	Non-human chain	CTX-M-55	Plasmid	C1	C1	TnEcp1.1-like (MF062700)	Tn6339-like (MF344565)
C2395T	FP3E1	Chicken faeces-Pork meat	Non-human chain	CTX-M-55	Plasmid	C1	C1	TnEcp1.1-like (MF062700)	Undetermined
C2395T	FP40E2	Chicken faeces-Pork meat	Non-human chain	CTX-M-55	Plasmid	C1	C1	TnEcp1.1-like (MF062700)	TnEcp1.1-like (MF062700)
C2395T	FC165E1	Chicken faeces-Chicken meat	Non-human chain	CTX-M-55	Plasmid	C1	C1	TnEcp1.1-like (MF062700)	Tn6339-like (MF344565)
C2395T	FP77E1	Chicken faeces-Pork meat	Non-human chain	CTX-M-55	Plasmid	C1	C1	TnEcp1.1-like (MF062700)	Tn6339-like (MF344565)
C2395T	FC61E1	Chicken faeces-Chicken meat	Non-human chain	CTX-M-55	Plasmid	C1	C1	TnEcp1.1-like (MF062700)	TnEcp1.1-like (MF062700)
C2395T	FC68E1	Chicken faeces-Chicken meat	Non-human chain	CTX-M-55	Plasmid	C1	C1	TnEcp1.1-like (MF062700)	Tn6339-like (MF344565)
C2395T	FC8E1	Chicken faeces-Chicken meat	Non-human chain	CTX-M-55	Plasmid	C1	C1	TnEcp1.1-like (MF062700)	TnEcp1.1-like (MF062700)
C2395T	FC29E2	Chicken faeces-Chicken meat	Non-human chain	CTX-M-55	Plasmid	C1	C1	TnEcp1.1-like (MF062700)	TnEcp1.1-like (MF062700)
C2395T	P1069T	Chicken faeces-Pig faeces	Non-human chain	CTX-M-55	Plasmid	C1	C1	TnEcp1.1-like (MF062700)	TnEcp1.1-like (MF062700)
C2395T	FC19E2	Chicken faeces-Chicken meat	Non-human chain	CTX-M-55	Plasmid	C1	C1	TnEcp1.1-like (MF062700)	TnEcp1.1-like (MF062700)
C2395T	FC20E1	Chicken faeces-Chicken meat	Non-human chain	CTX-M-55	Plasmid	C1	C1	TnEcp1.1-like (MF062700)	Tn6339-like (MF344565)
C2395T	FP166E3	Chicken faeces-Pork meat	Non-human chain	CTX-M-55	Plasmid	C1	C1	TnEcp1.1-like (MF062700)	Tn6339-like (MF344565)
C2395T	FP192E1	Chicken faeces-Pork meat	Non-human chain	CTX-M-55	Plasmid	C1	C1	TnEcp1.1-like (MF062700)	Tn6339-like (MF344565)
C2395T	FP175E3	Chicken faeces-Pork meat	Non-human chain	CTX-M-55	Plasmid	C1	C1	TnEcp1.1-like (MF062700)	Tn6339-like (MF344565)
C2395T	FC36E2	Chicken faeces-Chicken meat	Non-human chain	CTX-M-55	Plasmid	C1	C1	TnEcp1.1-like (MF062700)	TnEcp1.1-like (MF062700)
C2395T	FP180E1	Chicken faeces-Pork meat	Non-human chain	CTX-M-55	Plasmid	C1	C1	TnEcp1.1-like (MF062700)	TnEcp1.1-like (MF062700)
C2395T	FX22E1	Beef meat-Chicken faeces	Non-human chain	CTX-M-55	Plasmid	C1	C1	TnEcp1.1-like (MF062700)	TnEcp1.1-like (MF062700)
C2395T	FP10E1	Chicken faeces-Pork meat	Non-human chain	CTX-M-55	Plasmid	C1	C1	TnEcp1.1-like (MF062700)	TnEcp1.1-like (MF062700)
C2395T	FP178E1	Chicken faeces-Pork meat	Non-human chain	CTX-M-55	Plasmid	C1	C1	TnEcp1.1-like (MF062700)	Tn6339-like (MF344565)
C2395T	FP56E1	Chicken faeces-Pork meat	Non-human chain	CTX-M-55	Plasmid	C1	C1	TnEcp1.1-like (MF062700)	Tn6339-like (MF344565)
C2395T	FP50E1	Chicken faeces-Pork meat	Non-human chain	CTX-M-55	Plasmid	C1	C1	TnEcp1.1-like (MF062700)	TnEcp1.1-like (MF062700)
C2395T	FX31E1	Beef meat-Chicken faeces	Non-human chain	CTX-M-55	Plasmid	C1	C1	TnEcp1.1-like (MF062700)	TnEcp1.1-like (MF062700)
C2395T	FP162E2	Chicken faeces-Pork meat	Non-human chain	CTX-M-55	Plasmid	C1	C1	TnEcp1.1-like (MF062700)	TnEcp1.1-like (MF062700)
C2395T	FC37E1	Chicken faeces-Chicken meat	Non-human chain	CTX-M-55	Plasmid	C1	C1	TnEcp1.1-like (MF062700)	Tn6339-like (MF344565)
C2395T	FP161E1	Chicken faeces-Pork meat	Non-human chain	CTX-M-55	Plasmid	C1	C1	TnEcp1.1-like (MF062700)	TnEcp1.1-like (MF062700)
C2395T	FP51E1	Chicken faeces-Pork meat	Non-human chain	CTX-M-55	Plasmid	C1	C1	TnEcp1.1-like (MF062700)	Tn6339-like (MF344565)
C2395T	FP163E1	Chicken faeces-Pork meat	Non-human chain	CTX-M-55	Plasmid	C1	C1	TnEcp1.1-like (MF062700)	TnEcp1.1-like (MF062700)
C2395T	P1078T	Chicken faeces-Pig faeces	Non-human chain	CTX-M-55	Plasmid	C1	C1	TnEcp1.1-like (MF062700)	TnEcp1.1-like (MF062700)
C2395T	FP48E2	Chicken faeces-Pork meat	Non-human chain	CTX-M-55	Plasmid	C1	C1	TnEcp1.1-like (MF062700)	Tn6339-like (MF344565)
C2395T	FC24E1	Chicken faeces-Chicken meat	Non-human chain	CTX-M-55	Plasmid	C1	C1	TnEcp1.1-like (MF062700)	TnEcp1.1-like (MF062700)
C2395T	FC54E1	Chicken faeces-Chicken meat	Non-human chain	CTX-M-55	Plasmid	C1	C1	TnEcp1.1-like (MF062700)	Tn6339-like (MF344565)
C2395T	X1229T	Cattle faeces-Chicken faeces	Non-human chain	CTX-M-55	Tn	C1	C3	TnEcp1.1-like (MF062700)	TnEcp1.1-like (MF062700)
C2395T	X1230T	Cattle faeces-Chicken faeces	Non-human chain	CTX-M-55	Tn	C1	C3	TnEcp1.1-like (MF062700)	TnEcp1.1-like (MF062700)
C2395T	RTE1226E1	Chicken faeces-RTE food	Non-human chain	CTX-M-55	Tn	C1	C3	TnEcp1.1-like (MF062700)	TnEcp1.1-like (MF062700)
C2395T	FX229E1	Beef meat-Chicken faeces	Non-human chain	CTX-M-55	Tn	C1	C3	TnEcp1.1-like (MF062700)	TnEcp1.1-like (MF062700)
C2395T	X1267T	Cattle faeces-Chicken faeces	Non-human chain	CTX-M-55	Tn	C1	C2	TnEcp1.1-like (MF062700)	TnEcp1.1-like (MF062700)
C2395T	FP24E1	Chicken faeces-Pork meat	Non-human chain	CTX-M-55	Tn	C1	C2	TnEcp1.1-like (MF062700)	TnEcp1.1-like (MF062700)
C2395T	P1084T	Chicken faeces-Pig faeces	Non-human chain	CTX-M-55	Tn	C1	C2	TnEcp1.1-like (MF062700)	TnEcp1.1-like (MF062700)
C2395T	P1118T	Chicken faeces-Pig faeces	Non-human chain	CTX-M-55	Tn	C1	C2	TnEcp1.1-like (MF062700)	TnEcp1.1-like (MF062700)
C2395T	P1072T	Chicken faeces-Pig faeces	Non-human chain	CTX-M-55	Tn	C1	C2	TnEcp1.1-like (MF062700)	TnEcp1.1-like (MF062700)
C2395T	FC176E2	Chicken faeces-Chicken meat	Non-human chain	CTX-M-55	Tn	C1	C2	TnEcp1.1-like (MF062700)	TnEcp1.1-like (MF062700)
C2395T	RTE1216E1	Chicken faeces-RTE food	Non-human chain	CTX-M-55	Tn	C1	C2	TnEcp1.1-like (MF062700)	TnEcp1.1-like (MF062700)
C2395T	FP42E2	Chicken faeces-Pork meat	Non-human chain	CTX-M-55	Tn	C1	C2	TnEcp1.1-like (MF062700)	TnEcp1.1-like (MF062700)
C2395T	FP53E1	Chicken faeces-Pork meat	Non-human chain	CTX-M-55	Tn	C1	C2	TnEcp1.1-like (MF062700)	TnEcp1.1-like (MF062700)
C2395T	FP45E2	Chicken faeces-Pork meat	Non-human chain	CTX-M-55	Tn	C1	C2	TnEcp1.1-like (MF062700)	TnEcp1.1-like (MF062700)
C2395T	FP151E2	Chicken faeces-Pork meat	Non-human chain	CTX-M-55	Tn	C1	C2	TnEcp1.1-like (MF062700)	TnEcp1.1-like (MF062700)
C2395T	FP4E1	Chicken faeces-Pork meat	Non-human chain	CTX-M-55	Tn	C1	C2	TnEcp1.1-like (MF062700)	TnEcp1.1-like (MF062700)
C2395T	FP193E1	Chicken faeces-Pork meat	Non-human chain	CTX-M-55	Tn	C1	C2	TnEcp1.1-like (MF062700)	TnEcp1.1-like (MF062700)
C2395T	FP152E1	Chicken faeces-Pork meat	Non-human chain	CTX-M-55	Tn	C1	C2	TnEcp1.1-like (MF062700)	TnEcp1.1-like (MF062700)
C2395T	FC28E1	Chicken faeces-Chicken meat	Non-human chain	CTX-M-55	Tn	C1	C2	TnEcp1.1-like (MF062700)	TnEcp1.1-like (MF062700)
C2395T	RTE2006E1	Chicken faeces-RTE food	Non-human chain	CTX-M-55	Tn	C1	C2	TnEcp1.1-like (MF062700)	TnEcp1.1-like (MF062700)
C2395T	FC21E2	Chicken faeces-Chicken meat	Non-human chain	CTX-M-55	Tn	C1	C4	TnEcp1.1-like (MF062700)	TnEcp1.1-like (MF062700)
C2395T	FC162E1	Chicken faeces-Chicken meat	Non-human chain	CTX-M-55	Tn	C1	C4	TnEcp1.1-like (MF062700)	TnEcp1.1-like (MF062700)
C2395T	FC331E1	Chicken faeces-Chicken meat	Non-human chain	CTX-M-55	Tn	C1	C4	TnEcp1.1-like (MF062700)	TnEcp1.1-like (MF062700)
C2395T	FC42E2	Chicken faeces-Chicken meat	Non-human chain	CTX-M-55	Tn	C1	C4	TnEcp1.1-like (MF062700)	TnEcp1.1-like (MF062700)
C2395T	FC10E1	Chicken faeces-Chicken meat	Non-human chain	CTX-M-55	Tn	C1	C4	TnEcp1.1-like (MF062700)	TnEcp1.1-like (MF062700)
C2395T	FC298E1	Chicken faeces-Chicken meat	Non-human chain	CTX-M-55	Tn	C1	C4	TnEcp1.1-like (MF062700)	TnEcp1.1-like (MF062700)
C2395T	FC306E1	Chicken faeces-Chicken meat	Non-human chain	CTX-M-55	Tn	C1	C4	TnEcp1.1-like (MF062700)	TnEcp1.1-like (MF062700)
C2395T	FC55E1	Chicken faeces-Chicken meat	Non-human chain	CTX-M-55	Tn	C1	C4	TnEcp1.1-like (MF062700)	TnEcp1.1-like (MF062700)
C2395T	FC84E1	Chicken faeces-Chicken meat	Non-human chain	CTX-M-55	Tn	C1	C4	TnEcp1.1-like (MF062700)	TnEcp1.1-like (MF062700)
C2395T	FP165E1	Chicken faeces-Pork meat	Non-human chain	CTX-M-55	Tn	C1	C4	TnEcp1.1-like (MF062700)	TnEcp1.1-like (MF062700)
C2395T	FC181E1	Chicken faeces-Chicken meat	Non-human chain	CTX-M-55	Tn	C1	C4	TnEcp1.1-like (MF062700)	TnEcp1.1-like (MF062700)
C2395T	FC25E1	Chicken faeces-Chicken meat	Non-human chain	CTX-M-55	Tn	C1	C4	TnEcp1.1-like (MF062700)	TnEcp1.1-like (MF062700)
C2395T	FX11E1	Beef meat-Chicken faeces	Non-human chain	CTX-M-55	Tn	C1	C10	TnEcp1.1-like (MF062700)	TnEcp1.1-like (MF062700)
C2395T	FC31E2	Chicken faeces-Chicken meat	Non-human chain	CTX-M-55	Tn	C1	C10	TnEcp1.1-like (MF062700)	TnEcp1.1-like (MF062700)
C2395T	FC196E1	Chicken faeces-Chicken meat	Non-human chain	CTX-M-55	Tn	C1	C10	TnEcp1.1-like (MF062700)	TnEcp1.1-like (MF062700)
C2395T	QMH1901	Chicken faeces-Human	Human chain	CTX-M-55	Tn	C1	C7	TnEcp1.1-like (MF062700)	TnEcp1.1-like (MF062700)
C2395T	FP111E1	Chicken faeces-Pork meat	Non-human chain	CTX-M-55	Tn	C1	C7	TnEcp1.1-like (MF062700)	TnEcp1.1-like (MF062700)
C2395T	FP103E1	Chicken faeces-Pork meat	Non-human chain	CTX-M-55	Tn	C1	C7	TnEcp1.1-like (MF062700)	TnEcp1.1-like (MF062700)
C2395T	ERR10438198	Chicken faeces-Human	Human chain	CTX-M-55	Tn	C1	C5	TnEcp1.1-like (MF062700)	TnEcp1.1-like (MF062700)
C2395T	GCA_026310555.1	Chicken faeces-Human	Human chain	CTX-M-55	Tn	C1	C5	TnEcp1.1-like (MF062700)	TnEcp1.1-like (MF062700)
C2395T	FP169E1	Chicken faeces-Pork meat	Non-human chain	CTX-M-55	Tn	C1	C6	TnEcp1.1-like (MF062700)	TnEcp1.1-like (MF062700)
C2395T	FX24E1	Beef meat-Chicken faeces	Non-human chain	CTX-M-55	Tn	C1	C6	TnEcp1.1-like (MF062700)	TnEcp1.1-like (MF062700)
C2395T	FX25E1	Beef meat-Chicken faeces	Non-human chain	CTX-M-55	Tn	C1	C6	TnEcp1.1-like (MF062700)	TnEcp1.1-like (MF062700)
C2395T	FX6E1	Beef meat-Chicken faeces	Non-human chain	CTX-M-55	Tn	C1	C6	TnEcp1.1-like (MF062700)	TnEcp1.1-like (MF062700)
C2395T	P1123T	Chicken faeces-Pig faeces	Non-human chain	CTX-M-55	Tn	C1	C6	TnEcp1.1-like (MF062700)	TnEcp1.1-like (MF062700)
C2395T	FP23E1	Chicken faeces-Pork meat	Non-human chain	CTX-M-55	Tn	C1	C6	TnEcp1.1-like (MF062700)	TnEcp1.1-like (MF062700)
C2395T	FP7E1	Chicken faeces-Pork meat	Non-human chain	CTX-M-55	Tn	C1	C6	TnEcp1.1-like (MF062700)	TnEcp1.1-like (MF062700)
C2395T	FP15E1	Chicken faeces-Pork meat	Non-human chain	CTX-M-55	Tn	C1	C6	TnEcp1.1-like (MF062700)	TnEcp1.1-like (MF062700)
C2395T	FC50E1	Chicken faeces-Chicken meat	Non-human chain	CTX-M-55	Tn	C1	C6	TnEcp1.1-like (MF062700)	TnEcp1.1-like (MF062700)
C2395T	KWH2011	Chicken faeces-Human	Human chain	CTX-M-55	Tn	C1	C6	TnEcp1.1-like (MF062700)	TnEcp1.1-like (MF062700)
C2395T	FC160E1	Chicken faeces-Chicken meat	Non-human chain	CTX-M-55	Tn	C1	NA	TnEcp1.1-like (MF062700)	TnEcp1.1-like (MF062700)
C2395T	FX218E1	Beef meat-Chicken faeces	Non-human chain	CTX-M-55	Tn	C1	NA	TnEcp1.1-like (MF062700)	TnEcp1.1-like (MF062700)
C2395T	X1270T	Cattle faeces-Chicken faeces	Non-human chain	CTX-M-55	Tn	C1	NA	TnEcp1.1-like (MF062700)	TnEcp1.1-like (MF062700)
C2395T	FC201E2	Chicken faeces-Chicken meat	Non-human chain	CTX-M-55	Tn	C1	NA	TnEcp1.1-like (MF062700)	TnEcp1.1-like (MF062700)
C2395T	P1092T	Chicken faeces-Pig faeces	Non-human chain	CTX-M-55	Tn	C1	NA	TnEcp1.1-like (MF062700)	TnEcp1.1-like (MF062700)
C2395T	FC67E1	Chicken faeces-Chicken meat	Non-human chain	CTX-M-55	Tn	C1	NA	TnEcp1.1-like (MF062700)	TnEcp1.1-like (MF062700)
C2395T	FC13E1	Chicken faeces-Chicken meat	Non-human chain	CTX-M-55	Tn	C1	NA	TnEcp1.1-like (MF062700)	TnEcp1.1-like (MF062700)
C2395T	X1226T	Cattle faeces-Chicken faeces	Non-human chain	CTX-M-55	Tn	C1	NA	TnEcp1.1-like (MF062700)	TnEcp1.1-like (MF062700)
C2395T	FX38E1	Beef meat-Chicken faeces	Non-human chain	CTX-M-55	Tn	C1	NA	TnEcp1.1-like (MF062700)	TnEcp1.1-like (MF062700)
C2395T	H007_E	Chicken faeces-Surface	Non-human chain	CTX-M-55	Tn	C1	NA	TnEcp1.1-like (MF062700)	TnEcp1.1-like (MF062700)
C2395T	PC001_E	Chicken faeces-Surface	Non-human chain	CTX-M-55	Tn	C1	NA	TnEcp1.1-like (MF062700)	TnEcp1.1-like (MF062700)
C2395T	PW001_E	Chicken faeces-Surface	Non-human chain	CTX-M-55	Tn	C1	NA	TnEcp1.1-like (MF062700)	TnEcp1.1-like (MF062700)
C2395T	FP6E1	Chicken faeces-Pork meat	Non-human chain	CTX-M-55	Tn	C1	NA	TnEcp1.1-like (MF062700)	TnEcp1.1-like (MF062700)
C2381T	FC32E1	Chicken faeces-Chicken meat	Non-human chain	CTX-M-55	Plasmid	C1	C1	TnEcp1.1-like (MF062700)	Tn6339-like (MF344565)
C2381T	FP158E2	Chicken faeces-Pork meat	Non-human chain	CTX-M-55	Plasmid	C1	C1	TnEcp1.1-like (MF062700)	TnEcp1.1-like (MF062700)
C2381T	FC69E1	Chicken faeces-Chicken meat	Non-human chain	CTX-M-55	Plasmid	C1	C1	TnEcp1.1-like (MF062700)	Tn6339-like (MF344565)
C2381T	FP5E1	Chicken faeces-Pork meat	Non-human chain	CTX-M-55	Plasmid	C1	C1	TnEcp1.1-like (MF062700)	Undetermined
C2381T	FC319E1	Chicken faeces-Chicken meat	Non-human chain	CTX-M-55	Plasmid	C1	C1	TnEcp1.1-like (MF062700)	TnEcp1.1-like (MF062700)
C2381T	P1091T	Chicken faeces-Pig faeces	Non-human chain	CTX-M-55	Plasmid	C1	C1	TnEcp1.1-like (MF062700)	Tn6339-like (MF344565)
C2381T	FP185E2	Chicken faeces-Pork meat	Non-human chain	CTX-M-55	Plasmid	C1	C1	TnEcp1.1-like (MF062700)	TnEcp1.1-like (MF062700)
C2381T	P1065T	Chicken faeces-Pig faeces	Non-human chain	CTX-M-55	Plasmid	C1	C1	TnEcp1.1-like (MF062700)	Tn6339-like (MF344565)
C2381T	FP153E1	Chicken faeces-Pork meat	Non-human chain	CTX-M-55	Plasmid	C1	C1	TnEcp1.1-like (MF062700)	Tn6339-like (MF344565)
C2381T	X1251T	Cattle faeces-Chicken faeces	Non-human chain	CTX-M-55	Plasmid	C1	C1	TnEcp1.1-like (MF062700)	TnEcp1.1-like (MF062700)
C2381T	FP21E1	Chicken faeces-Pork meat	Non-human chain	CTX-M-55	Plasmid	C1	C1	TnEcp1.1-like (MF062700)	TnEcp1.1-like (MF062700)
C2381T	P1112T	Chicken faeces-Pig faeces	Non-human chain	CTX-M-55	Plasmid	C1	C1	TnEcp1.1-like (MF062700)	Tn6339-like (MF344565)
C2381T	X1263T	Cattle faeces-Chicken faeces	Non-human chain	CTX-M-55	Plasmid	C1	C1	TnEcp1.1-like (MF062700)	TnEcp1.1-like (MF062700)
C2381T	FP112E1	Chicken faeces-Pork meat	Non-human chain	CTX-M-55	Plasmid	C1	C1	TnEcp1.1-like (MF062700)	TnEcp1.1-like (MF062700)
C2381T	KWH2007	Chicken faeces-Human	Human chain	CTX-M-55	Plasmid	C1	C1	TnEcp1.1-like (MF062700)	Tn6339-like (MF344565)
C2381T	FC59E1	Chicken faeces-Chicken meat	Non-human chain	CTX-M-55	Plasmid	C1	C1	TnEcp1.1-like (MF062700)	Tn6339-like (MF344565)
C2381T	P1121T	Chicken faeces-Pig faeces	Non-human chain	CTX-M-55	Plasmid	C1	C1	TnEcp1.1-like (MF062700)	TnEcp1.1-like (MF062700)
C2381T	RTE1246E1	Chicken faeces-RTE food	Non-human chain	CTX-M-55	Plasmid	C1	C1	TnEcp1.1-like (MF062700)	Tn6339-like (MF344565)
C2381T	FP159E1	Chicken faeces-Pork meat	Non-human chain	CTX-M-55	Plasmid	C1	C1	TnEcp1.1-like (MF062700)	TnEcp1.1-like (MF062700)
C2381T	FX242E1	Beef meat-Chicken faeces	Non-human chain	CTX-M-55	Plasmid	C1	C1	TnEcp1.1-like (MF062700)	TnEcp1.1-like (MF062700)
C2381T	FP156E1	Chicken faeces-Pork meat	Non-human chain	CTX-M-55	Plasmid	C1	C1	TnEcp1.1-like (MF062700)	TnEcp1.1-like (MF062700)
C2381T	FC41E2	Chicken faeces-Chicken meat	Non-human chain	CTX-M-55	Plasmid	C1	C1	TnEcp1.1-like (MF062700)	Tn6339-like (MF344565)
C2381T	FP3E1	Chicken faeces-Pork meat	Non-human chain	CTX-M-55	Plasmid	C1	C1	TnEcp1.1-like (MF062700)	Undetermined
C2381T	FP40E2	Chicken faeces-Pork meat	Non-human chain	CTX-M-55	Plasmid	C1	C1	TnEcp1.1-like (MF062700)	TnEcp1.1-like (MF062700)
C2381T	FC165E1	Chicken faeces-Chicken meat	Non-human chain	CTX-M-55	Plasmid	C1	C1	TnEcp1.1-like (MF062700)	Tn6339-like (MF344565)
C2381T	FP77E1	Chicken faeces-Pork meat	Non-human chain	CTX-M-55	Plasmid	C1	C1	TnEcp1.1-like (MF062700)	Tn6339-like (MF344565)
C2381T	FC61E1	Chicken faeces-Chicken meat	Non-human chain	CTX-M-55	Plasmid	C1	C1	TnEcp1.1-like (MF062700)	TnEcp1.1-like (MF062700)
C2381T	FC68E1	Chicken faeces-Chicken meat	Non-human chain	CTX-M-55	Plasmid	C1	C1	TnEcp1.1-like (MF062700)	Tn6339-like (MF344565)
C2381T	FC8E1	Chicken faeces-Chicken meat	Non-human chain	CTX-M-55	Plasmid	C1	C1	TnEcp1.1-like (MF062700)	TnEcp1.1-like (MF062700)
C2381T	FC29E2	Chicken faeces-Chicken meat	Non-human chain	CTX-M-55	Plasmid	C1	C1	TnEcp1.1-like (MF062700)	TnEcp1.1-like (MF062700)
C2381T	P1069T	Chicken faeces-Pig faeces	Non-human chain	CTX-M-55	Plasmid	C1	C1	TnEcp1.1-like (MF062700)	TnEcp1.1-like (MF062700)
C2381T	FC19E2	Chicken faeces-Chicken meat	Non-human chain	CTX-M-55	Plasmid	C1	C1	TnEcp1.1-like (MF062700)	TnEcp1.1-like (MF062700)
C2381T	FC20E1	Chicken faeces-Chicken meat	Non-human chain	CTX-M-55	Plasmid	C1	C1	TnEcp1.1-like (MF062700)	Tn6339-like (MF344565)
C2381T	FP166E3	Chicken faeces-Pork meat	Non-human chain	CTX-M-55	Plasmid	C1	C1	TnEcp1.1-like (MF062700)	Tn6339-like (MF344565)
C2381T	FP192E1	Chicken faeces-Pork meat	Non-human chain	CTX-M-55	Plasmid	C1	C1	TnEcp1.1-like (MF062700)	Tn6339-like (MF344565)
C2381T	FP175E3	Chicken faeces-Pork meat	Non-human chain	CTX-M-55	Plasmid	C1	C1	TnEcp1.1-like (MF062700)	Tn6339-like (MF344565)
C2381T	FC36E2	Chicken faeces-Chicken meat	Non-human chain	CTX-M-55	Plasmid	C1	C1	TnEcp1.1-like (MF062700)	TnEcp1.1-like (MF062700)
C2381T	FP180E1	Chicken faeces-Pork meat	Non-human chain	CTX-M-55	Plasmid	C1	C1	TnEcp1.1-like (MF062700)	TnEcp1.1-like (MF062700)
C2381T	FX22E1	Beef meat-Chicken faeces	Non-human chain	CTX-M-55	Plasmid	C1	C1	TnEcp1.1-like (MF062700)	TnEcp1.1-like (MF062700)
C2381T	FP10E1	Chicken faeces-Pork meat	Non-human chain	CTX-M-55	Plasmid	C1	C1	TnEcp1.1-like (MF062700)	TnEcp1.1-like (MF062700)
C2381T	FP178E1	Chicken faeces-Pork meat	Non-human chain	CTX-M-55	Plasmid	C1	C1	TnEcp1.1-like (MF062700)	Tn6339-like (MF344565)
C2381T	FP56E1	Chicken faeces-Pork meat	Non-human chain	CTX-M-55	Plasmid	C1	C1	TnEcp1.1-like (MF062700)	Tn6339-like (MF344565)
C2381T	FP50E1	Chicken faeces-Pork meat	Non-human chain	CTX-M-55	Plasmid	C1	C1	TnEcp1.1-like (MF062700)	TnEcp1.1-like (MF062700)
C2381T	FX31E1	Beef meat-Chicken faeces	Non-human chain	CTX-M-55	Plasmid	C1	C1	TnEcp1.1-like (MF062700)	TnEcp1.1-like (MF062700)
C2381T	FP162E2	Chicken faeces-Pork meat	Non-human chain	CTX-M-55	Plasmid	C1	C1	TnEcp1.1-like (MF062700)	TnEcp1.1-like (MF062700)
C2381T	FC37E1	Chicken faeces-Chicken meat	Non-human chain	CTX-M-55	Plasmid	C1	C1	TnEcp1.1-like (MF062700)	Tn6339-like (MF344565)
C2381T	FP161E1	Chicken faeces-Pork meat	Non-human chain	CTX-M-55	Plasmid	C1	C1	TnEcp1.1-like (MF062700)	TnEcp1.1-like (MF062700)
C2381T	FP51E1	Chicken faeces-Pork meat	Non-human chain	CTX-M-55	Plasmid	C1	C1	TnEcp1.1-like (MF062700)	Tn6339-like (MF344565)
C2381T	FP163E1	Chicken faeces-Pork meat	Non-human chain	CTX-M-55	Plasmid	C1	C1	TnEcp1.1-like (MF062700)	TnEcp1.1-like (MF062700)
C2381T	P1078T	Chicken faeces-Pig faeces	Non-human chain	CTX-M-55	Plasmid	C1	C1	TnEcp1.1-like (MF062700)	TnEcp1.1-like (MF062700)
C2381T	FP48E2	Chicken faeces-Pork meat	Non-human chain	CTX-M-55	Plasmid	C1	C1	TnEcp1.1-like (MF062700)	Tn6339-like (MF344565)
C2381T	FC24E1	Chicken faeces-Chicken meat	Non-human chain	CTX-M-55	Plasmid	C1	C1	TnEcp1.1-like (MF062700)	TnEcp1.1-like (MF062700)
C2381T	FC54E1	Chicken faeces-Chicken meat	Non-human chain	CTX-M-55	Plasmid	C1	C1	TnEcp1.1-like (MF062700)	Tn6339-like (MF344565)
C2381T	X1229T	Cattle faeces-Chicken faeces	Non-human chain	CTX-M-55	Tn	C1	C3	TnEcp1.1-like (MF062700)	TnEcp1.1-like (MF062700)
C2381T	X1230T	Cattle faeces-Chicken faeces	Non-human chain	CTX-M-55	Tn	C1	C3	TnEcp1.1-like (MF062700)	TnEcp1.1-like (MF062700)
C2381T	RTE1226E1	Chicken faeces-RTE food	Non-human chain	CTX-M-55	Tn	C1	C3	TnEcp1.1-like (MF062700)	TnEcp1.1-like (MF062700)
C2381T	FX229E1	Beef meat-Chicken faeces	Non-human chain	CTX-M-55	Tn	C1	C3	TnEcp1.1-like (MF062700)	TnEcp1.1-like (MF062700)
C2381T	X1267T	Cattle faeces-Chicken faeces	Non-human chain	CTX-M-55	Tn	C1	C2	TnEcp1.1-like (MF062700)	TnEcp1.1-like (MF062700)
C2381T	FP24E1	Chicken faeces-Pork meat	Non-human chain	CTX-M-55	Tn	C1	C2	TnEcp1.1-like (MF062700)	TnEcp1.1-like (MF062700)
C2381T	P1084T	Chicken faeces-Pig faeces	Non-human chain	CTX-M-55	Tn	C1	C2	TnEcp1.1-like (MF062700)	TnEcp1.1-like (MF062700)
C2381T	P1118T	Chicken faeces-Pig faeces	Non-human chain	CTX-M-55	Tn	C1	C2	TnEcp1.1-like (MF062700)	TnEcp1.1-like (MF062700)
C2381T	P1072T	Chicken faeces-Pig faeces	Non-human chain	CTX-M-55	Tn	C1	C2	TnEcp1.1-like (MF062700)	TnEcp1.1-like (MF062700)
C2381T	FC176E2	Chicken faeces-Chicken meat	Non-human chain	CTX-M-55	Tn	C1	C2	TnEcp1.1-like (MF062700)	TnEcp1.1-like (MF062700)
C2381T	RTE1216E1	Chicken faeces-RTE food	Non-human chain	CTX-M-55	Tn	C1	C2	TnEcp1.1-like (MF062700)	TnEcp1.1-like (MF062700)
C2381T	FP42E2	Chicken faeces-Pork meat	Non-human chain	CTX-M-55	Tn	C1	C2	TnEcp1.1-like (MF062700)	TnEcp1.1-like (MF062700)
C2381T	FP53E1	Chicken faeces-Pork meat	Non-human chain	CTX-M-55	Tn	C1	C2	TnEcp1.1-like (MF062700)	TnEcp1.1-like (MF062700)
C2381T	FP45E2	Chicken faeces-Pork meat	Non-human chain	CTX-M-55	Tn	C1	C2	TnEcp1.1-like (MF062700)	TnEcp1.1-like (MF062700)
C2381T	FP151E2	Chicken faeces-Pork meat	Non-human chain	CTX-M-55	Tn	C1	C2	TnEcp1.1-like (MF062700)	TnEcp1.1-like (MF062700)
C2381T	FP4E1	Chicken faeces-Pork meat	Non-human chain	CTX-M-55	Tn	C1	C2	TnEcp1.1-like (MF062700)	TnEcp1.1-like (MF062700)
C2381T	FP193E1	Chicken faeces-Pork meat	Non-human chain	CTX-M-55	Tn	C1	C2	TnEcp1.1-like (MF062700)	TnEcp1.1-like (MF062700)
C2381T	FP152E1	Chicken faeces-Pork meat	Non-human chain	CTX-M-55	Tn	C1	C2	TnEcp1.1-like (MF062700)	TnEcp1.1-like (MF062700)
C2381T	FC28E1	Chicken faeces-Chicken meat	Non-human chain	CTX-M-55	Tn	C1	C2	TnEcp1.1-like (MF062700)	TnEcp1.1-like (MF062700)
C2381T	RTE2006E1	Chicken faeces-RTE food	Non-human chain	CTX-M-55	Tn	C1	C2	TnEcp1.1-like (MF062700)	TnEcp1.1-like (MF062700)
C2381T	FC21E2	Chicken faeces-Chicken meat	Non-human chain	CTX-M-55	Tn	C1	C4	TnEcp1.1-like (MF062700)	TnEcp1.1-like (MF062700)
C2381T	FC162E1	Chicken faeces-Chicken meat	Non-human chain	CTX-M-55	Tn	C1	C4	TnEcp1.1-like (MF062700)	TnEcp1.1-like (MF062700)
C2381T	FC331E1	Chicken faeces-Chicken meat	Non-human chain	CTX-M-55	Tn	C1	C4	TnEcp1.1-like (MF062700)	TnEcp1.1-like (MF062700)
C2381T	FC42E2	Chicken faeces-Chicken meat	Non-human chain	CTX-M-55	Tn	C1	C4	TnEcp1.1-like (MF062700)	TnEcp1.1-like (MF062700)
C2381T	FC10E1	Chicken faeces-Chicken meat	Non-human chain	CTX-M-55	Tn	C1	C4	TnEcp1.1-like (MF062700)	TnEcp1.1-like (MF062700)
C2381T	FC298E1	Chicken faeces-Chicken meat	Non-human chain	CTX-M-55	Tn	C1	C4	TnEcp1.1-like (MF062700)	TnEcp1.1-like (MF062700)
C2381T	FC306E1	Chicken faeces-Chicken meat	Non-human chain	CTX-M-55	Tn	C1	C4	TnEcp1.1-like (MF062700)	TnEcp1.1-like (MF062700)
C2381T	FC55E1	Chicken faeces-Chicken meat	Non-human chain	CTX-M-55	Tn	C1	C4	TnEcp1.1-like (MF062700)	TnEcp1.1-like (MF062700)
C2381T	FC84E1	Chicken faeces-Chicken meat	Non-human chain	CTX-M-55	Tn	C1	C4	TnEcp1.1-like (MF062700)	TnEcp1.1-like (MF062700)
C2381T	FP165E1	Chicken faeces-Pork meat	Non-human chain	CTX-M-55	Tn	C1	C4	TnEcp1.1-like (MF062700)	TnEcp1.1-like (MF062700)
C2381T	FC181E1	Chicken faeces-Chicken meat	Non-human chain	CTX-M-55	Tn	C1	C4	TnEcp1.1-like (MF062700)	TnEcp1.1-like (MF062700)
C2381T	FC25E1	Chicken faeces-Chicken meat	Non-human chain	CTX-M-55	Tn	C1	C4	TnEcp1.1-like (MF062700)	TnEcp1.1-like (MF062700)
C2381T	FX11E1	Beef meat-Chicken faeces	Non-human chain	CTX-M-55	Tn	C1	C10	TnEcp1.1-like (MF062700)	TnEcp1.1-like (MF062700)
C2381T	FC31E2	Chicken faeces-Chicken meat	Non-human chain	CTX-M-55	Tn	C1	C10	TnEcp1.1-like (MF062700)	TnEcp1.1-like (MF062700)
C2381T	FC196E1	Chicken faeces-Chicken meat	Non-human chain	CTX-M-55	Tn	C1	C10	TnEcp1.1-like (MF062700)	TnEcp1.1-like (MF062700)
C2381T	QMH1901	Chicken faeces-Human	Human chain	CTX-M-55	Tn	C1	C7	TnEcp1.1-like (MF062700)	TnEcp1.1-like (MF062700)
C2381T	FP111E1	Chicken faeces-Pork meat	Non-human chain	CTX-M-55	Tn	C1	C7	TnEcp1.1-like (MF062700)	TnEcp1.1-like (MF062700)
C2381T	FP103E1	Chicken faeces-Pork meat	Non-human chain	CTX-M-55	Tn	C1	C7	TnEcp1.1-like (MF062700)	TnEcp1.1-like (MF062700)
C2381T	ERR10438198	Chicken faeces-Human	Human chain	CTX-M-55	Tn	C1	C5	TnEcp1.1-like (MF062700)	TnEcp1.1-like (MF062700)
C2381T	GCA_026310555.1	Chicken faeces-Human	Human chain	CTX-M-55	Tn	C1	C5	TnEcp1.1-like (MF062700)	TnEcp1.1-like (MF062700)
C2381T	FP169E1	Chicken faeces-Pork meat	Non-human chain	CTX-M-55	Tn	C1	C6	TnEcp1.1-like (MF062700)	TnEcp1.1-like (MF062700)
C2381T	FX24E1	Beef meat-Chicken faeces	Non-human chain	CTX-M-55	Tn	C1	C6	TnEcp1.1-like (MF062700)	TnEcp1.1-like (MF062700)
C2381T	FX25E1	Beef meat-Chicken faeces	Non-human chain	CTX-M-55	Tn	C1	C6	TnEcp1.1-like (MF062700)	TnEcp1.1-like (MF062700)
C2381T	FX6E1	Beef meat-Chicken faeces	Non-human chain	CTX-M-55	Tn	C1	C6	TnEcp1.1-like (MF062700)	TnEcp1.1-like (MF062700)
C2381T	P1123T	Chicken faeces-Pig faeces	Non-human chain	CTX-M-55	Tn	C1	C6	TnEcp1.1-like (MF062700)	TnEcp1.1-like (MF062700)
C2381T	FP23E1	Chicken faeces-Pork meat	Non-human chain	CTX-M-55	Tn	C1	C6	TnEcp1.1-like (MF062700)	TnEcp1.1-like (MF062700)
C2381T	FP7E1	Chicken faeces-Pork meat	Non-human chain	CTX-M-55	Tn	C1	C6	TnEcp1.1-like (MF062700)	TnEcp1.1-like (MF062700)
C2381T	FP15E1	Chicken faeces-Pork meat	Non-human chain	CTX-M-55	Tn	C1	C6	TnEcp1.1-like (MF062700)	TnEcp1.1-like (MF062700)
C2381T	FC50E1	Chicken faeces-Chicken meat	Non-human chain	CTX-M-55	Tn	C1	C6	TnEcp1.1-like (MF062700)	TnEcp1.1-like (MF062700)
C2381T	KWH2011	Chicken faeces-Human	Human chain	CTX-M-55	Tn	C1	C6	TnEcp1.1-like (MF062700)	TnEcp1.1-like (MF062700)
C2381T	FC160E1	Chicken faeces-Chicken meat	Non-human chain	CTX-M-55	Tn	C1	NA	TnEcp1.1-like (MF062700)	TnEcp1.1-like (MF062700)
C2381T	FX218E1	Beef meat-Chicken faeces	Non-human chain	CTX-M-55	Tn	C1	NA	TnEcp1.1-like (MF062700)	TnEcp1.1-like (MF062700)
C2381T	X1270T	Cattle faeces-Chicken faeces	Non-human chain	CTX-M-55	Tn	C1	NA	TnEcp1.1-like (MF062700)	TnEcp1.1-like (MF062700)
C2381T	FC201E2	Chicken faeces-Chicken meat	Non-human chain	CTX-M-55	Tn	C1	NA	TnEcp1.1-like (MF062700)	TnEcp1.1-like (MF062700)
C2381T	P1092T	Chicken faeces-Pig faeces	Non-human chain	CTX-M-55	Tn	C1	NA	TnEcp1.1-like (MF062700)	TnEcp1.1-like (MF062700)
C2381T	FC67E1	Chicken faeces-Chicken meat	Non-human chain	CTX-M-55	Tn	C1	NA	TnEcp1.1-like (MF062700)	TnEcp1.1-like (MF062700)
C2381T	FC13E1	Chicken faeces-Chicken meat	Non-human chain	CTX-M-55	Tn	C1	NA	TnEcp1.1-like (MF062700)	TnEcp1.1-like (MF062700)
C2381T	X1226T	Cattle faeces-Chicken faeces	Non-human chain	CTX-M-55	Tn	C1	NA	TnEcp1.1-like (MF062700)	TnEcp1.1-like (MF062700)
C2381T	FX38E1	Beef meat-Chicken faeces	Non-human chain	CTX-M-55	Tn	C1	NA	TnEcp1.1-like (MF062700)	TnEcp1.1-like (MF062700)
C2381T	H007_E	Chicken faeces-Surface	Non-human chain	CTX-M-55	Tn	C1	NA	TnEcp1.1-like (MF062700)	TnEcp1.1-like (MF062700)
C2381T	PC001_E	Chicken faeces-Surface	Non-human chain	CTX-M-55	Tn	C1	NA	TnEcp1.1-like (MF062700)	TnEcp1.1-like (MF062700)
C2381T	PW001_E	Chicken faeces-Surface	Non-human chain	CTX-M-55	Tn	C1	NA	TnEcp1.1-like (MF062700)	TnEcp1.1-like (MF062700)
C2381T	FP6E1	Chicken faeces-Pork meat	Non-human chain	CTX-M-55	Tn	C1	NA	TnEcp1.1-like (MF062700)	TnEcp1.1-like (MF062700)
FC32E1	FP158E2	Chicken meat-Pork meat	Non-human chain	CTX-M-55	Plasmid	C1	C1	Tn6339-like (MF344565)	TnEcp1.1-like (MF062700)
FC32E1	C2333T	Chicken faeces-Chicken meat	Non-human chain	CTX-M-55	Plasmid	C1	C1	Tn6339-like (MF344565)	Tn6339-like (MF344565)
FC32E1	FP5E1	Chicken meat-Pork meat	Non-human chain	CTX-M-55	Plasmid	C1	C1	Tn6339-like (MF344565)	Undetermined
FC32E1	P1091T	Chicken meat-Pig faeces	Non-human chain	CTX-M-55	Plasmid	C1	C1	Tn6339-like (MF344565)	Tn6339-like (MF344565)
FC32E1	FP185E2	Chicken meat-Pork meat	Non-human chain	CTX-M-55	Plasmid	C1	C1	Tn6339-like (MF344565)	TnEcp1.1-like (MF062700)
FC32E1	P1065T	Chicken meat-Pig faeces	Non-human chain	CTX-M-55	Plasmid	C1	C1	Tn6339-like (MF344565)	Tn6339-like (MF344565)
FC32E1	FP153E1	Chicken meat-Pork meat	Non-human chain	CTX-M-55	Plasmid	C1	C1	Tn6339-like (MF344565)	Tn6339-like (MF344565)
FC32E1	X1251T	Cattle faeces-Chicken meat	Non-human chain	CTX-M-55	Plasmid	C1	C1	Tn6339-like (MF344565)	TnEcp1.1-like (MF062700)
FC32E1	FP21E1	Chicken meat-Pork meat	Non-human chain	CTX-M-55	Plasmid	C1	C1	Tn6339-like (MF344565)	TnEcp1.1-like (MF062700)
FC32E1	P1112T	Chicken meat-Pig faeces	Non-human chain	CTX-M-55	Plasmid	C1	C1	Tn6339-like (MF344565)	Tn6339-like (MF344565)
FC32E1	X1263T	Cattle faeces-Chicken meat	Non-human chain	CTX-M-55	Plasmid	C1	C1	Tn6339-like (MF344565)	TnEcp1.1-like (MF062700)
FC32E1	C2390T	Chicken faeces-Chicken meat	Non-human chain	CTX-M-55	Plasmid	C1	C1	Tn6339-like (MF344565)	TnEcp1.1-like (MF062700)
FC32E1	FP112E1	Chicken meat-Pork meat	Non-human chain	CTX-M-55	Plasmid	C1	C1	Tn6339-like (MF344565)	TnEcp1.1-like (MF062700)
FC32E1	C2345T	Chicken faeces-Chicken meat	Non-human chain	CTX-M-55	Plasmid	C1	C1	Tn6339-like (MF344565)	Tn6339-like (MF344565)
FC32E1	C2322T	Chicken faeces-Chicken meat	Non-human chain	CTX-M-55	Plasmid	C1	C1	Tn6339-like (MF344565)	Tn6339-like (MF344565)
FC32E1	C2385T	Chicken faeces-Chicken meat	Non-human chain	CTX-M-55	Plasmid	C1	C1	Tn6339-like (MF344565)	Tn6339-like (MF344565)
FC32E1	C2389T	Chicken faeces-Chicken meat	Non-human chain	CTX-M-55	Plasmid	C1	C1	Tn6339-like (MF344565)	Tn6339-like (MF344565)
FC32E1	KWH2007	Chicken meat-Human	Human chain	CTX-M-55	Plasmid	C1	C1	Tn6339-like (MF344565)	Tn6339-like (MF344565)
FC32E1	C2387T	Chicken faeces-Chicken meat	Non-human chain	CTX-M-55	Plasmid	C1	C1	Tn6339-like (MF344565)	Tn6339-like (MF344565)
FC32E1	P1121T	Chicken meat-Pig faeces	Non-human chain	CTX-M-55	Plasmid	C1	C1	Tn6339-like (MF344565)	TnEcp1.1-like (MF062700)
FC32E1	RTE1246E1	Chicken meat-RTE food	Non-human chain	CTX-M-55	Plasmid	C1	C1	Tn6339-like (MF344565)	Tn6339-like (MF344565)
FC32E1	FP159E1	Chicken meat-Pork meat	Non-human chain	CTX-M-55	Plasmid	C1	C1	Tn6339-like (MF344565)	TnEcp1.1-like (MF062700)
FC32E1	FX242E1	Beef meat-Chicken meat	Non-human chain	CTX-M-55	Plasmid	C1	C1	Tn6339-like (MF344565)	TnEcp1.1-like (MF062700)
FC32E1	C2396T	Chicken faeces-Chicken meat	Non-human chain	CTX-M-55	Plasmid	C1	C1	Tn6339-like (MF344565)	Tn6339-like (MF344565)
FC32E1	C2384T	Chicken faeces-Chicken meat	Non-human chain	CTX-M-55	Plasmid	C1	C1	Tn6339-like (MF344565)	Tn6339-like (MF344565)
FC32E1	FP156E1	Chicken meat-Pork meat	Non-human chain	CTX-M-55	Plasmid	C1	C1	Tn6339-like (MF344565)	TnEcp1.1-like (MF062700)
FC32E1	C2334T	Chicken faeces-Chicken meat	Non-human chain	CTX-M-55	Plasmid	C1	C1	Tn6339-like (MF344565)	Tn6339-like (MF344565)
FC32E1	FP3E1	Chicken meat-Pork meat	Non-human chain	CTX-M-55	Plasmid	C1	C1	Tn6339-like (MF344565)	Undetermined
FC32E1	FP40E2	Chicken meat-Pork meat	Non-human chain	CTX-M-55	Plasmid	C1	C1	Tn6339-like (MF344565)	TnEcp1.1-like (MF062700)
FC32E1	FP77E1	Chicken meat-Pork meat	Non-human chain	CTX-M-55	Plasmid	C1	C1	Tn6339-like (MF344565)	Tn6339-like (MF344565)
FC32E1	C2356T	Chicken faeces-Chicken meat	Non-human chain	CTX-M-55	Plasmid	C1	C1	Tn6339-like (MF344565)	TnEcp1.1-like (MF062700)
FC32E1	P1069T	Chicken meat-Pig faeces	Non-human chain	CTX-M-55	Plasmid	C1	C1	Tn6339-like (MF344565)	TnEcp1.1-like (MF062700)
FC32E1	FP166E3	Chicken meat-Pork meat	Non-human chain	CTX-M-55	Plasmid	C1	C1	Tn6339-like (MF344565)	Tn6339-like (MF344565)
FC32E1	FP192E1	Chicken meat-Pork meat	Non-human chain	CTX-M-55	Plasmid	C1	C1	Tn6339-like (MF344565)	Tn6339-like (MF344565)
FC32E1	FP175E3	Chicken meat-Pork meat	Non-human chain	CTX-M-55	Plasmid	C1	C1	Tn6339-like (MF344565)	Tn6339-like (MF344565)
FC32E1	FP180E1	Chicken meat-Pork meat	Non-human chain	CTX-M-55	Plasmid	C1	C1	Tn6339-like (MF344565)	TnEcp1.1-like (MF062700)
FC32E1	FX22E1	Beef meat-Chicken meat	Non-human chain	CTX-M-55	Plasmid	C1	C1	Tn6339-like (MF344565)	TnEcp1.1-like (MF062700)
FC32E1	FP10E1	Chicken meat-Pork meat	Non-human chain	CTX-M-55	Plasmid	C1	C1	Tn6339-like (MF344565)	TnEcp1.1-like (MF062700)
FC32E1	FP178E1	Chicken meat-Pork meat	Non-human chain	CTX-M-55	Plasmid	C1	C1	Tn6339-like (MF344565)	Tn6339-like (MF344565)
FC32E1	FP56E1	Chicken meat-Pork meat	Non-human chain	CTX-M-55	Plasmid	C1	C1	Tn6339-like (MF344565)	Tn6339-like (MF344565)
FC32E1	FP50E1	Chicken meat-Pork meat	Non-human chain	CTX-M-55	Plasmid	C1	C1	Tn6339-like (MF344565)	TnEcp1.1-like (MF062700)
FC32E1	FX31E1	Beef meat-Chicken meat	Non-human chain	CTX-M-55	Plasmid	C1	C1	Tn6339-like (MF344565)	TnEcp1.1-like (MF062700)
FC32E1	FP162E2	Chicken meat-Pork meat	Non-human chain	CTX-M-55	Plasmid	C1	C1	Tn6339-like (MF344565)	TnEcp1.1-like (MF062700)
FC32E1	FP161E1	Chicken meat-Pork meat	Non-human chain	CTX-M-55	Plasmid	C1	C1	Tn6339-like (MF344565)	TnEcp1.1-like (MF062700)
FC32E1	C2326T	Chicken faeces-Chicken meat	Non-human chain	CTX-M-55	Plasmid	C1	C1	Tn6339-like (MF344565)	Tn6339-like (MF344565)
FC32E1	C2323T	Chicken faeces-Chicken meat	Non-human chain	CTX-M-55	Plasmid	C1	C1	Tn6339-like (MF344565)	Tn6339-like (MF344565)
FC32E1	FP51E1	Chicken meat-Pork meat	Non-human chain	CTX-M-55	Plasmid	C1	C1	Tn6339-like (MF344565)	Tn6339-like (MF344565)
FC32E1	FP163E1	Chicken meat-Pork meat	Non-human chain	CTX-M-55	Plasmid	C1	C1	Tn6339-like (MF344565)	TnEcp1.1-like (MF062700)
FC32E1	P1078T	Chicken meat-Pig faeces	Non-human chain	CTX-M-55	Plasmid	C1	C1	Tn6339-like (MF344565)	TnEcp1.1-like (MF062700)
FC32E1	FP48E2	Chicken meat-Pork meat	Non-human chain	CTX-M-55	Plasmid	C1	C1	Tn6339-like (MF344565)	Tn6339-like (MF344565)
FC32E1	FP94E1	Chicken meat-Pork meat	Non-human chain	CTX-M-55	Tn	C1	C9	Tn6339-like (MF344565)	Tn6339-like (MF344565)
FC32E1	FX19E1	Beef meat-Chicken meat	Non-human chain	CTX-M-55	Tn	C1	C3	Tn6339-like (MF344565)	Tn6339-like (MF344565)
FC32E1	X1227T	Cattle faeces-Chicken meat	Non-human chain	CTX-M-55	Tn	C1	C3	Tn6339-like (MF344565)	Tn6339-like (MF344565)
FC32E1	SRR12517452	Chicken meat-Human	Human chain	CTX-M-55	Tn	C1	C3	Tn6339-like (MF344565)	Tn6339-like (MF344565)
FC32E1	P1088T	Chicken meat-Pig faeces	Non-human chain	CTX-M-55	Tn	C1	C2	Tn6339-like (MF344565)	Tn6339-like (MF344565)
FC32E1	C2330T	Chicken faeces-Chicken meat	Non-human chain	CTX-M-55	Tn	C1	C2	Tn6339-like (MF344565)	Tn6339-like (MF344565)
FC32E1	SRR12517428	Chicken meat-Human	Human chain	CTX-M-55	Tn	C1	C2	Tn6339-like (MF344565)	Tn6339-like (MF344565)
FC32E1	SRR12517433	Chicken meat-Human	Human chain	CTX-M-55	Tn	C1	C2	Tn6339-like (MF344565)	Tn6339-like (MF344565)
FC32E1	P1109T	Chicken meat-Pig faeces	Non-human chain	CTX-M-55	Tn	C1	C4	Tn6339-like (MF344565)	Tn6339-like (MF344565)
FC32E1	FP37E2	Chicken meat-Pork meat	Non-human chain	CTX-M-55	Tn	C1	C4	Tn6339-like (MF344565)	Tn6339-like (MF344565)
FC32E1	C2371T	Chicken faeces-Chicken meat	Non-human chain	CTX-M-55	Tn	C1	C8	Tn6339-like (MF344565)	Tn6339-like (MF344565)
FC32E1	C2364T	Chicken faeces-Chicken meat	Non-human chain	CTX-M-55	Tn	C1	C8	Tn6339-like (MF344565)	Tn6339-like (MF344565)
FC32E1	C2379T	Chicken faeces-Chicken meat	Non-human chain	CTX-M-55	Tn	C1	C8	Tn6339-like (MF344565)	Tn6339-like (MF344565)
FC32E1	C2366T	Chicken faeces-Chicken meat	Non-human chain	CTX-M-55	Tn	C1	C8	Tn6339-like (MF344565)	Tn6339-like (MF344565)
FC32E1	C2413T	Chicken faeces-Chicken meat	Non-human chain	CTX-M-55	Tn	C1	C8	Tn6339-like (MF344565)	Tn6339-like (MF344565)
FC32E1	C2351T	Chicken faeces-Chicken meat	Non-human chain	CTX-M-55	Tn	C1	C8	Tn6339-like (MF344565)	Tn6339-like (MF344565)
FC32E1	C2411T	Chicken faeces-Chicken meat	Non-human chain	CTX-M-55	Tn	C1	C8	Tn6339-like (MF344565)	Tn6339-like (MF344565)
FC32E1	C2352T	Chicken faeces-Chicken meat	Non-human chain	CTX-M-55	Tn	C1	C8	Tn6339-like (MF344565)	Tn6339-like (MF344565)
FC32E1	C2363T	Chicken faeces-Chicken meat	Non-human chain	CTX-M-55	Tn	C1	C8	Tn6339-like (MF344565)	Tn6339-like (MF344565)
FC32E1	C2376T	Chicken faeces-Chicken meat	Non-human chain	CTX-M-55	Tn	C1	C8	Tn6339-like (MF344565)	Tn6339-like (MF344565)
FC32E1	C2357T	Chicken faeces-Chicken meat	Non-human chain	CTX-M-55	Tn	C1	C8	Tn6339-like (MF344565)	Tn6339-like (MF344565)
FC32E1	C2359T	Chicken faeces-Chicken meat	Non-human chain	CTX-M-55	Tn	C1	C8	Tn6339-like (MF344565)	Tn6339-like (MF344565)
FC32E1	C2358T	Chicken faeces-Chicken meat	Non-human chain	CTX-M-55	Tn	C1	C8	Tn6339-like (MF344565)	Tn6339-like (MF344565)
FC32E1	C2377T	Chicken faeces-Chicken meat	Non-human chain	CTX-M-55	Tn	C1	C8	Tn6339-like (MF344565)	Tn6339-like (MF344565)
FC32E1	C2409T	Chicken faeces-Chicken meat	Non-human chain	CTX-M-55	Tn	C1	C8	Tn6339-like (MF344565)	Tn6339-like (MF344565)
FC32E1	C2365T	Chicken faeces-Chicken meat	Non-human chain	CTX-M-55	Tn	C1	C8	Tn6339-like (MF344565)	Tn6339-like (MF344565)
FC32E1	C2419T	Chicken faeces-Chicken meat	Non-human chain	CTX-M-55	Tn	C1	C8	Tn6339-like (MF344565)	Tn6339-like (MF344565)
FC32E1	C2378T	Chicken faeces-Chicken meat	Non-human chain	CTX-M-55	Tn	C1	C8	Tn6339-like (MF344565)	Tn6339-like (MF344565)
FC32E1	C2373T	Chicken faeces-Chicken meat	Non-human chain	CTX-M-55	Tn	C1	C8	Tn6339-like (MF344565)	Tn6339-like (MF344565)
FC32E1	RTE1009E1	Chicken meat-RTE food	Non-human chain	CTX-M-55	Tn	C1	C8	Tn6339-like (MF344565)	Tn6339-like (MF344565)
FC32E1	FP43E3	Chicken meat-Pork meat	Non-human chain	CTX-M-55	Tn	C1	C8	Tn6339-like (MF344565)	Tn6339-like (MF344565)
FC32E1	FP154E1	Chicken meat-Pork meat	Non-human chain	CTX-M-55	Tn	C1	C8	Tn6339-like (MF344565)	Tn6339-like (MF344565)
FC32E1	SRR13342174	Chicken meat-Human	Human chain	CTX-M-55	Tn	C1	C5	Tn6339-like (MF344565)	Tn6339-like (MF344565)
FC32E1	FP176E1	Chicken meat-Pork meat	Non-human chain	CTX-M-55	Tn	C1	C6	Tn6339-like (MF344565)	Tn6339-like (MF344565)
FC32E1	C2321T	Chicken faeces-Chicken meat	Non-human chain	CTX-M-55	Tn	C1	NA	Tn6339-like (MF344565)	Tn6339-like (MF344565)
FC32E1	PW004_E	Chicken meat-Surface	Non-human chain	CTX-M-55	Tn	C1	NA	Tn6339-like (MF344565)	Tn6339-like (MF344565)
FP158E2	C2333T	Chicken faeces-Pork meat	Non-human chain	CTX-M-55	Plasmid	C1	C1	TnEcp1.1-like (MF062700)	Tn6339-like (MF344565)
FP158E2	FC69E1	Chicken meat-Pork meat	Non-human chain	CTX-M-55	Plasmid	C1	C1	TnEcp1.1-like (MF062700)	Tn6339-like (MF344565)
FP158E2	FC319E1	Chicken meat-Pork meat	Non-human chain	CTX-M-55	Plasmid	C1	C1	TnEcp1.1-like (MF062700)	TnEcp1.1-like (MF062700)
FP158E2	P1091T	Pig faeces-Pork meat	Non-human chain	CTX-M-55	Plasmid	C1	C1	TnEcp1.1-like (MF062700)	Tn6339-like (MF344565)
FP158E2	P1065T	Pig faeces-Pork meat	Non-human chain	CTX-M-55	Plasmid	C1	C1	TnEcp1.1-like (MF062700)	Tn6339-like (MF344565)
FP158E2	X1251T	Cattle faeces-Pork meat	Non-human chain	CTX-M-55	Plasmid	C1	C1	TnEcp1.1-like (MF062700)	TnEcp1.1-like (MF062700)
FP158E2	P1112T	Pig faeces-Pork meat	Non-human chain	CTX-M-55	Plasmid	C1	C1	TnEcp1.1-like (MF062700)	Tn6339-like (MF344565)
FP158E2	X1263T	Cattle faeces-Pork meat	Non-human chain	CTX-M-55	Plasmid	C1	C1	TnEcp1.1-like (MF062700)	TnEcp1.1-like (MF062700)
FP158E2	C2390T	Chicken faeces-Pork meat	Non-human chain	CTX-M-55	Plasmid	C1	C1	TnEcp1.1-like (MF062700)	TnEcp1.1-like (MF062700)
FP158E2	C2345T	Chicken faeces-Pork meat	Non-human chain	CTX-M-55	Plasmid	C1	C1	TnEcp1.1-like (MF062700)	Tn6339-like (MF344565)
FP158E2	C2322T	Chicken faeces-Pork meat	Non-human chain	CTX-M-55	Plasmid	C1	C1	TnEcp1.1-like (MF062700)	Tn6339-like (MF344565)
FP158E2	C2385T	Chicken faeces-Pork meat	Non-human chain	CTX-M-55	Plasmid	C1	C1	TnEcp1.1-like (MF062700)	Tn6339-like (MF344565)
FP158E2	C2389T	Chicken faeces-Pork meat	Non-human chain	CTX-M-55	Plasmid	C1	C1	TnEcp1.1-like (MF062700)	Tn6339-like (MF344565)
FP158E2	KWH2007	Human-Pork meat	Human chain	CTX-M-55	Plasmid	C1	C1	TnEcp1.1-like (MF062700)	Tn6339-like (MF344565)
FP158E2	C2387T	Chicken faeces-Pork meat	Non-human chain	CTX-M-55	Plasmid	C1	C1	TnEcp1.1-like (MF062700)	Tn6339-like (MF344565)
FP158E2	FC59E1	Chicken meat-Pork meat	Non-human chain	CTX-M-55	Plasmid	C1	C1	TnEcp1.1-like (MF062700)	Tn6339-like (MF344565)
FP158E2	P1121T	Pig faeces-Pork meat	Non-human chain	CTX-M-55	Plasmid	C1	C1	TnEcp1.1-like (MF062700)	TnEcp1.1-like (MF062700)
FP158E2	RTE1246E1	Pork meat-RTE food	Non-human chain	CTX-M-55	Plasmid	C1	C1	TnEcp1.1-like (MF062700)	Tn6339-like (MF344565)
FP158E2	FX242E1	Beef meat-Pork meat	Non-human chain	CTX-M-55	Plasmid	C1	C1	TnEcp1.1-like (MF062700)	TnEcp1.1-like (MF062700)
FP158E2	C2396T	Chicken faeces-Pork meat	Non-human chain	CTX-M-55	Plasmid	C1	C1	TnEcp1.1-like (MF062700)	Tn6339-like (MF344565)
FP158E2	C2384T	Chicken faeces-Pork meat	Non-human chain	CTX-M-55	Plasmid	C1	C1	TnEcp1.1-like (MF062700)	Tn6339-like (MF344565)
FP158E2	C2334T	Chicken faeces-Pork meat	Non-human chain	CTX-M-55	Plasmid	C1	C1	TnEcp1.1-like (MF062700)	Tn6339-like (MF344565)
FP158E2	FC41E2	Chicken meat-Pork meat	Non-human chain	CTX-M-55	Plasmid	C1	C1	TnEcp1.1-like (MF062700)	Tn6339-like (MF344565)
FP158E2	FC165E1	Chicken meat-Pork meat	Non-human chain	CTX-M-55	Plasmid	C1	C1	TnEcp1.1-like (MF062700)	Tn6339-like (MF344565)
FP158E2	FC61E1	Chicken meat-Pork meat	Non-human chain	CTX-M-55	Plasmid	C1	C1	TnEcp1.1-like (MF062700)	TnEcp1.1-like (MF062700)
FP158E2	FC68E1	Chicken meat-Pork meat	Non-human chain	CTX-M-55	Plasmid	C1	C1	TnEcp1.1-like (MF062700)	Tn6339-like (MF344565)
FP158E2	FC8E1	Chicken meat-Pork meat	Non-human chain	CTX-M-55	Plasmid	C1	C1	TnEcp1.1-like (MF062700)	TnEcp1.1-like (MF062700)
FP158E2	C2356T	Chicken faeces-Pork meat	Non-human chain	CTX-M-55	Plasmid	C1	C1	TnEcp1.1-like (MF062700)	TnEcp1.1-like (MF062700)
FP158E2	FC29E2	Chicken meat-Pork meat	Non-human chain	CTX-M-55	Plasmid	C1	C1	TnEcp1.1-like (MF062700)	TnEcp1.1-like (MF062700)
FP158E2	P1069T	Pig faeces-Pork meat	Non-human chain	CTX-M-55	Plasmid	C1	C1	TnEcp1.1-like (MF062700)	TnEcp1.1-like (MF062700)
FP158E2	FC19E2	Chicken meat-Pork meat	Non-human chain	CTX-M-55	Plasmid	C1	C1	TnEcp1.1-like (MF062700)	TnEcp1.1-like (MF062700)
FP158E2	FC20E1	Chicken meat-Pork meat	Non-human chain	CTX-M-55	Plasmid	C1	C1	TnEcp1.1-like (MF062700)	Tn6339-like (MF344565)
FP158E2	FC36E2	Chicken meat-Pork meat	Non-human chain	CTX-M-55	Plasmid	C1	C1	TnEcp1.1-like (MF062700)	TnEcp1.1-like (MF062700)
FP158E2	FX22E1	Beef meat-Pork meat	Non-human chain	CTX-M-55	Plasmid	C1	C1	TnEcp1.1-like (MF062700)	TnEcp1.1-like (MF062700)
FP158E2	FX31E1	Beef meat-Pork meat	Non-human chain	CTX-M-55	Plasmid	C1	C1	TnEcp1.1-like (MF062700)	TnEcp1.1-like (MF062700)
FP158E2	FC37E1	Chicken meat-Pork meat	Non-human chain	CTX-M-55	Plasmid	C1	C1	TnEcp1.1-like (MF062700)	Tn6339-like (MF344565)
FP158E2	C2326T	Chicken faeces-Pork meat	Non-human chain	CTX-M-55	Plasmid	C1	C1	TnEcp1.1-like (MF062700)	Tn6339-like (MF344565)
FP158E2	C2323T	Chicken faeces-Pork meat	Non-human chain	CTX-M-55	Plasmid	C1	C1	TnEcp1.1-like (MF062700)	Tn6339-like (MF344565)
FP158E2	P1078T	Pig faeces-Pork meat	Non-human chain	CTX-M-55	Plasmid	C1	C1	TnEcp1.1-like (MF062700)	TnEcp1.1-like (MF062700)
FP158E2	FC24E1	Chicken meat-Pork meat	Non-human chain	CTX-M-55	Plasmid	C1	C1	TnEcp1.1-like (MF062700)	TnEcp1.1-like (MF062700)
FP158E2	FC54E1	Chicken meat-Pork meat	Non-human chain	CTX-M-55	Plasmid	C1	C1	TnEcp1.1-like (MF062700)	Tn6339-like (MF344565)
FP158E2	X1229T	Cattle faeces-Pork meat	Non-human chain	CTX-M-55	Tn	C1	C3	TnEcp1.1-like (MF062700)	TnEcp1.1-like (MF062700)
FP158E2	X1230T	Cattle faeces-Pork meat	Non-human chain	CTX-M-55	Tn	C1	C3	TnEcp1.1-like (MF062700)	TnEcp1.1-like (MF062700)
FP158E2	RTE1226E1	Pork meat-RTE food	Non-human chain	CTX-M-55	Tn	C1	C3	TnEcp1.1-like (MF062700)	TnEcp1.1-like (MF062700)
FP158E2	FX229E1	Beef meat-Pork meat	Non-human chain	CTX-M-55	Tn	C1	C3	TnEcp1.1-like (MF062700)	TnEcp1.1-like (MF062700)
FP158E2	X1267T	Cattle faeces-Pork meat	Non-human chain	CTX-M-55	Tn	C1	C2	TnEcp1.1-like (MF062700)	TnEcp1.1-like (MF062700)
FP158E2	P1084T	Pig faeces-Pork meat	Non-human chain	CTX-M-55	Tn	C1	C2	TnEcp1.1-like (MF062700)	TnEcp1.1-like (MF062700)
FP158E2	P1118T	Pig faeces-Pork meat	Non-human chain	CTX-M-55	Tn	C1	C2	TnEcp1.1-like (MF062700)	TnEcp1.1-like (MF062700)
FP158E2	P1072T	Pig faeces-Pork meat	Non-human chain	CTX-M-55	Tn	C1	C2	TnEcp1.1-like (MF062700)	TnEcp1.1-like (MF062700)
FP158E2	FC176E2	Chicken meat-Pork meat	Non-human chain	CTX-M-55	Tn	C1	C2	TnEcp1.1-like (MF062700)	TnEcp1.1-like (MF062700)
FP158E2	RTE1216E1	Pork meat-RTE food	Non-human chain	CTX-M-55	Tn	C1	C2	TnEcp1.1-like (MF062700)	TnEcp1.1-like (MF062700)
FP158E2	FC28E1	Chicken meat-Pork meat	Non-human chain	CTX-M-55	Tn	C1	C2	TnEcp1.1-like (MF062700)	TnEcp1.1-like (MF062700)
FP158E2	RTE2006E1	Pork meat-RTE food	Non-human chain	CTX-M-55	Tn	C1	C2	TnEcp1.1-like (MF062700)	TnEcp1.1-like (MF062700)
FP158E2	FC21E2	Chicken meat-Pork meat	Non-human chain	CTX-M-55	Tn	C1	C4	TnEcp1.1-like (MF062700)	TnEcp1.1-like (MF062700)
FP158E2	FC162E1	Chicken meat-Pork meat	Non-human chain	CTX-M-55	Tn	C1	C4	TnEcp1.1-like (MF062700)	TnEcp1.1-like (MF062700)
FP158E2	FC331E1	Chicken meat-Pork meat	Non-human chain	CTX-M-55	Tn	C1	C4	TnEcp1.1-like (MF062700)	TnEcp1.1-like (MF062700)
FP158E2	FC42E2	Chicken meat-Pork meat	Non-human chain	CTX-M-55	Tn	C1	C4	TnEcp1.1-like (MF062700)	TnEcp1.1-like (MF062700)
FP158E2	FC10E1	Chicken meat-Pork meat	Non-human chain	CTX-M-55	Tn	C1	C4	TnEcp1.1-like (MF062700)	TnEcp1.1-like (MF062700)
FP158E2	FC298E1	Chicken meat-Pork meat	Non-human chain	CTX-M-55	Tn	C1	C4	TnEcp1.1-like (MF062700)	TnEcp1.1-like (MF062700)
FP158E2	FC306E1	Chicken meat-Pork meat	Non-human chain	CTX-M-55	Tn	C1	C4	TnEcp1.1-like (MF062700)	TnEcp1.1-like (MF062700)
FP158E2	FC55E1	Chicken meat-Pork meat	Non-human chain	CTX-M-55	Tn	C1	C4	TnEcp1.1-like (MF062700)	TnEcp1.1-like (MF062700)
FP158E2	FC84E1	Chicken meat-Pork meat	Non-human chain	CTX-M-55	Tn	C1	C4	TnEcp1.1-like (MF062700)	TnEcp1.1-like (MF062700)
FP158E2	C2331T	Chicken faeces-Pork meat	Non-human chain	CTX-M-55	Tn	C1	C4	TnEcp1.1-like (MF062700)	TnEcp1.1-like (MF062700)
FP158E2	FC181E1	Chicken meat-Pork meat	Non-human chain	CTX-M-55	Tn	C1	C4	TnEcp1.1-like (MF062700)	TnEcp1.1-like (MF062700)
FP158E2	FC25E1	Chicken meat-Pork meat	Non-human chain	CTX-M-55	Tn	C1	C4	TnEcp1.1-like (MF062700)	TnEcp1.1-like (MF062700)
FP158E2	C2388T	Chicken faeces-Pork meat	Non-human chain	CTX-M-55	Tn	C1	C10	TnEcp1.1-like (MF062700)	TnEcp1.1-like (MF062700)
FP158E2	C2354T	Chicken faeces-Pork meat	Non-human chain	CTX-M-55	Tn	C1	C10	TnEcp1.1-like (MF062700)	TnEcp1.1-like (MF062700)
FP158E2	C2406T	Chicken faeces-Pork meat	Non-human chain	CTX-M-55	Tn	C1	C10	TnEcp1.1-like (MF062700)	TnEcp1.1-like (MF062700)
FP158E2	FX11E1	Beef meat-Pork meat	Non-human chain	CTX-M-55	Tn	C1	C10	TnEcp1.1-like (MF062700)	TnEcp1.1-like (MF062700)
FP158E2	FC31E2	Chicken meat-Pork meat	Non-human chain	CTX-M-55	Tn	C1	C10	TnEcp1.1-like (MF062700)	TnEcp1.1-like (MF062700)
FP158E2	FC196E1	Chicken meat-Pork meat	Non-human chain	CTX-M-55	Tn	C1	C10	TnEcp1.1-like (MF062700)	TnEcp1.1-like (MF062700)
FP158E2	C2404T	Chicken faeces-Pork meat	Non-human chain	CTX-M-55	Tn	C1	C10	TnEcp1.1-like (MF062700)	TnEcp1.1-like (MF062700)
FP158E2	QMH1901	Human-Pork meat	Human chain	CTX-M-55	Tn	C1	C7	TnEcp1.1-like (MF062700)	TnEcp1.1-like (MF062700)
FP158E2	ERR10438198	Human-Pork meat	Human chain	CTX-M-55	Tn	C1	C5	TnEcp1.1-like (MF062700)	TnEcp1.1-like (MF062700)
FP158E2	GCA_026310555.1	Human-Pork meat	Human chain	CTX-M-55	Tn	C1	C5	TnEcp1.1-like (MF062700)	TnEcp1.1-like (MF062700)
FP158E2	FX24E1	Beef meat-Pork meat	Non-human chain	CTX-M-55	Tn	C1	C6	TnEcp1.1-like (MF062700)	TnEcp1.1-like (MF062700)
FP158E2	FX25E1	Beef meat-Pork meat	Non-human chain	CTX-M-55	Tn	C1	C6	TnEcp1.1-like (MF062700)	TnEcp1.1-like (MF062700)
FP158E2	FX6E1	Beef meat-Pork meat	Non-human chain	CTX-M-55	Tn	C1	C6	TnEcp1.1-like (MF062700)	TnEcp1.1-like (MF062700)
FP158E2	P1123T	Pig faeces-Pork meat	Non-human chain	CTX-M-55	Tn	C1	C6	TnEcp1.1-like (MF062700)	TnEcp1.1-like (MF062700)
FP158E2	FC50E1	Chicken meat-Pork meat	Non-human chain	CTX-M-55	Tn	C1	C6	TnEcp1.1-like (MF062700)	TnEcp1.1-like (MF062700)
FP158E2	KWH2011	Human-Pork meat	Human chain	CTX-M-55	Tn	C1	C6	TnEcp1.1-like (MF062700)	TnEcp1.1-like (MF062700)
FP158E2	FC160E1	Chicken meat-Pork meat	Non-human chain	CTX-M-55	Tn	C1	NA	TnEcp1.1-like (MF062700)	TnEcp1.1-like (MF062700)
FP158E2	FX218E1	Beef meat-Pork meat	Non-human chain	CTX-M-55	Tn	C1	NA	TnEcp1.1-like (MF062700)	TnEcp1.1-like (MF062700)
FP158E2	X1270T	Cattle faeces-Pork meat	Non-human chain	CTX-M-55	Tn	C1	NA	TnEcp1.1-like (MF062700)	TnEcp1.1-like (MF062700)
FP158E2	C2347T	Chicken faeces-Pork meat	Non-human chain	CTX-M-55	Tn	C1	NA	TnEcp1.1-like (MF062700)	TnEcp1.1-like (MF062700)
FP158E2	C2399T	Chicken faeces-Pork meat	Non-human chain	CTX-M-55	Tn	C1	NA	TnEcp1.1-like (MF062700)	TnEcp1.1-like (MF062700)
FP158E2	FC201E2	Chicken meat-Pork meat	Non-human chain	CTX-M-55	Tn	C1	NA	TnEcp1.1-like (MF062700)	TnEcp1.1-like (MF062700)
FP158E2	P1092T	Pig faeces-Pork meat	Non-human chain	CTX-M-55	Tn	C1	NA	TnEcp1.1-like (MF062700)	TnEcp1.1-like (MF062700)
FP158E2	FC67E1	Chicken meat-Pork meat	Non-human chain	CTX-M-55	Tn	C1	NA	TnEcp1.1-like (MF062700)	TnEcp1.1-like (MF062700)
FP158E2	FC13E1	Chicken meat-Pork meat	Non-human chain	CTX-M-55	Tn	C1	NA	TnEcp1.1-like (MF062700)	TnEcp1.1-like (MF062700)
FP158E2	X1226T	Cattle faeces-Pork meat	Non-human chain	CTX-M-55	Tn	C1	NA	TnEcp1.1-like (MF062700)	TnEcp1.1-like (MF062700)
FP158E2	FX38E1	Beef meat-Pork meat	Non-human chain	CTX-M-55	Tn	C1	NA	TnEcp1.1-like (MF062700)	TnEcp1.1-like (MF062700)
FP158E2	H007_E	Pork meat-Surface	Non-human chain	CTX-M-55	Tn	C1	NA	TnEcp1.1-like (MF062700)	TnEcp1.1-like (MF062700)
FP158E2	PC001_E	Pork meat-Surface	Non-human chain	CTX-M-55	Tn	C1	NA	TnEcp1.1-like (MF062700)	TnEcp1.1-like (MF062700)
FP158E2	PW001_E	Pork meat-Surface	Non-human chain	CTX-M-55	Tn	C1	NA	TnEcp1.1-like (MF062700)	TnEcp1.1-like (MF062700)
C2333T	FC69E1	Chicken faeces-Chicken meat	Non-human chain	CTX-M-55	Plasmid	C1	C1	Tn6339-like (MF344565)	Tn6339-like (MF344565)
C2333T	FP5E1	Chicken faeces-Pork meat	Non-human chain	CTX-M-55	Plasmid	C1	C1	Tn6339-like (MF344565)	Undetermined
C2333T	FC319E1	Chicken faeces-Chicken meat	Non-human chain	CTX-M-55	Plasmid	C1	C1	Tn6339-like (MF344565)	TnEcp1.1-like (MF062700)
C2333T	P1091T	Chicken faeces-Pig faeces	Non-human chain	CTX-M-55	Plasmid	C1	C1	Tn6339-like (MF344565)	Tn6339-like (MF344565)
C2333T	FP185E2	Chicken faeces-Pork meat	Non-human chain	CTX-M-55	Plasmid	C1	C1	Tn6339-like (MF344565)	TnEcp1.1-like (MF062700)
C2333T	P1065T	Chicken faeces-Pig faeces	Non-human chain	CTX-M-55	Plasmid	C1	C1	Tn6339-like (MF344565)	Tn6339-like (MF344565)
C2333T	FP153E1	Chicken faeces-Pork meat	Non-human chain	CTX-M-55	Plasmid	C1	C1	Tn6339-like (MF344565)	Tn6339-like (MF344565)
C2333T	X1251T	Cattle faeces-Chicken faeces	Non-human chain	CTX-M-55	Plasmid	C1	C1	Tn6339-like (MF344565)	TnEcp1.1-like (MF062700)
C2333T	FP21E1	Chicken faeces-Pork meat	Non-human chain	CTX-M-55	Plasmid	C1	C1	Tn6339-like (MF344565)	TnEcp1.1-like (MF062700)
C2333T	P1112T	Chicken faeces-Pig faeces	Non-human chain	CTX-M-55	Plasmid	C1	C1	Tn6339-like (MF344565)	Tn6339-like (MF344565)
C2333T	X1263T	Cattle faeces-Chicken faeces	Non-human chain	CTX-M-55	Plasmid	C1	C1	Tn6339-like (MF344565)	TnEcp1.1-like (MF062700)
C2333T	FP112E1	Chicken faeces-Pork meat	Non-human chain	CTX-M-55	Plasmid	C1	C1	Tn6339-like (MF344565)	TnEcp1.1-like (MF062700)
C2333T	KWH2007	Chicken faeces-Human	Human chain	CTX-M-55	Plasmid	C1	C1	Tn6339-like (MF344565)	Tn6339-like (MF344565)
C2333T	FC59E1	Chicken faeces-Chicken meat	Non-human chain	CTX-M-55	Plasmid	C1	C1	Tn6339-like (MF344565)	Tn6339-like (MF344565)
C2333T	P1121T	Chicken faeces-Pig faeces	Non-human chain	CTX-M-55	Plasmid	C1	C1	Tn6339-like (MF344565)	TnEcp1.1-like (MF062700)
C2333T	RTE1246E1	Chicken faeces-RTE food	Non-human chain	CTX-M-55	Plasmid	C1	C1	Tn6339-like (MF344565)	Tn6339-like (MF344565)
C2333T	FP159E1	Chicken faeces-Pork meat	Non-human chain	CTX-M-55	Plasmid	C1	C1	Tn6339-like (MF344565)	TnEcp1.1-like (MF062700)
C2333T	FX242E1	Beef meat-Chicken faeces	Non-human chain	CTX-M-55	Plasmid	C1	C1	Tn6339-like (MF344565)	TnEcp1.1-like (MF062700)
C2333T	FP156E1	Chicken faeces-Pork meat	Non-human chain	CTX-M-55	Plasmid	C1	C1	Tn6339-like (MF344565)	TnEcp1.1-like (MF062700)
C2333T	FC41E2	Chicken faeces-Chicken meat	Non-human chain	CTX-M-55	Plasmid	C1	C1	Tn6339-like (MF344565)	Tn6339-like (MF344565)
C2333T	FP3E1	Chicken faeces-Pork meat	Non-human chain	CTX-M-55	Plasmid	C1	C1	Tn6339-like (MF344565)	Undetermined
C2333T	FP40E2	Chicken faeces-Pork meat	Non-human chain	CTX-M-55	Plasmid	C1	C1	Tn6339-like (MF344565)	TnEcp1.1-like (MF062700)
C2333T	FC165E1	Chicken faeces-Chicken meat	Non-human chain	CTX-M-55	Plasmid	C1	C1	Tn6339-like (MF344565)	Tn6339-like (MF344565)
C2333T	FP77E1	Chicken faeces-Pork meat	Non-human chain	CTX-M-55	Plasmid	C1	C1	Tn6339-like (MF344565)	Tn6339-like (MF344565)
C2333T	FC61E1	Chicken faeces-Chicken meat	Non-human chain	CTX-M-55	Plasmid	C1	C1	Tn6339-like (MF344565)	TnEcp1.1-like (MF062700)
C2333T	FC68E1	Chicken faeces-Chicken meat	Non-human chain	CTX-M-55	Plasmid	C1	C1	Tn6339-like (MF344565)	Tn6339-like (MF344565)
C2333T	FC8E1	Chicken faeces-Chicken meat	Non-human chain	CTX-M-55	Plasmid	C1	C1	Tn6339-like (MF344565)	TnEcp1.1-like (MF062700)
C2333T	FC29E2	Chicken faeces-Chicken meat	Non-human chain	CTX-M-55	Plasmid	C1	C1	Tn6339-like (MF344565)	TnEcp1.1-like (MF062700)
C2333T	P1069T	Chicken faeces-Pig faeces	Non-human chain	CTX-M-55	Plasmid	C1	C1	Tn6339-like (MF344565)	TnEcp1.1-like (MF062700)
C2333T	FC19E2	Chicken faeces-Chicken meat	Non-human chain	CTX-M-55	Plasmid	C1	C1	Tn6339-like (MF344565)	TnEcp1.1-like (MF062700)
C2333T	FC20E1	Chicken faeces-Chicken meat	Non-human chain	CTX-M-55	Plasmid	C1	C1	Tn6339-like (MF344565)	Tn6339-like (MF344565)
C2333T	FP166E3	Chicken faeces-Pork meat	Non-human chain	CTX-M-55	Plasmid	C1	C1	Tn6339-like (MF344565)	Tn6339-like (MF344565)
C2333T	FP192E1	Chicken faeces-Pork meat	Non-human chain	CTX-M-55	Plasmid	C1	C1	Tn6339-like (MF344565)	Tn6339-like (MF344565)
C2333T	FP175E3	Chicken faeces-Pork meat	Non-human chain	CTX-M-55	Plasmid	C1	C1	Tn6339-like (MF344565)	Tn6339-like (MF344565)
C2333T	FC36E2	Chicken faeces-Chicken meat	Non-human chain	CTX-M-55	Plasmid	C1	C1	Tn6339-like (MF344565)	TnEcp1.1-like (MF062700)
C2333T	FP180E1	Chicken faeces-Pork meat	Non-human chain	CTX-M-55	Plasmid	C1	C1	Tn6339-like (MF344565)	TnEcp1.1-like (MF062700)
C2333T	FX22E1	Beef meat-Chicken faeces	Non-human chain	CTX-M-55	Plasmid	C1	C1	Tn6339-like (MF344565)	TnEcp1.1-like (MF062700)
C2333T	FP10E1	Chicken faeces-Pork meat	Non-human chain	CTX-M-55	Plasmid	C1	C1	Tn6339-like (MF344565)	TnEcp1.1-like (MF062700)
C2333T	FP178E1	Chicken faeces-Pork meat	Non-human chain	CTX-M-55	Plasmid	C1	C1	Tn6339-like (MF344565)	Tn6339-like (MF344565)
C2333T	FP56E1	Chicken faeces-Pork meat	Non-human chain	CTX-M-55	Plasmid	C1	C1	Tn6339-like (MF344565)	Tn6339-like (MF344565)
C2333T	FP50E1	Chicken faeces-Pork meat	Non-human chain	CTX-M-55	Plasmid	C1	C1	Tn6339-like (MF344565)	TnEcp1.1-like (MF062700)
C2333T	FX31E1	Beef meat-Chicken faeces	Non-human chain	CTX-M-55	Plasmid	C1	C1	Tn6339-like (MF344565)	TnEcp1.1-like (MF062700)
C2333T	FP162E2	Chicken faeces-Pork meat	Non-human chain	CTX-M-55	Plasmid	C1	C1	Tn6339-like (MF344565)	TnEcp1.1-like (MF062700)
C2333T	FC37E1	Chicken faeces-Chicken meat	Non-human chain	CTX-M-55	Plasmid	C1	C1	Tn6339-like (MF344565)	Tn6339-like (MF344565)
C2333T	FP161E1	Chicken faeces-Pork meat	Non-human chain	CTX-M-55	Plasmid	C1	C1	Tn6339-like (MF344565)	TnEcp1.1-like (MF062700)
C2333T	FP51E1	Chicken faeces-Pork meat	Non-human chain	CTX-M-55	Plasmid	C1	C1	Tn6339-like (MF344565)	Tn6339-like (MF344565)
C2333T	FP163E1	Chicken faeces-Pork meat	Non-human chain	CTX-M-55	Plasmid	C1	C1	Tn6339-like (MF344565)	TnEcp1.1-like (MF062700)
C2333T	P1078T	Chicken faeces-Pig faeces	Non-human chain	CTX-M-55	Plasmid	C1	C1	Tn6339-like (MF344565)	TnEcp1.1-like (MF062700)
C2333T	FP48E2	Chicken faeces-Pork meat	Non-human chain	CTX-M-55	Plasmid	C1	C1	Tn6339-like (MF344565)	Tn6339-like (MF344565)
C2333T	FC24E1	Chicken faeces-Chicken meat	Non-human chain	CTX-M-55	Plasmid	C1	C1	Tn6339-like (MF344565)	TnEcp1.1-like (MF062700)
C2333T	FC54E1	Chicken faeces-Chicken meat	Non-human chain	CTX-M-55	Plasmid	C1	C1	Tn6339-like (MF344565)	Tn6339-like (MF344565)
C2333T	FP94E1	Chicken faeces-Pork meat	Non-human chain	CTX-M-55	Tn	C1	C9	Tn6339-like (MF344565)	Tn6339-like (MF344565)
C2333T	FC16E1	Chicken faeces-Chicken meat	Non-human chain	CTX-M-55	Tn	C1	C3	Tn6339-like (MF344565)	Tn6339-like (MF344565)
C2333T	FX19E1	Beef meat-Chicken faeces	Non-human chain	CTX-M-55	Tn	C1	C3	Tn6339-like (MF344565)	Tn6339-like (MF344565)
C2333T	X1227T	Cattle faeces-Chicken faeces	Non-human chain	CTX-M-55	Tn	C1	C3	Tn6339-like (MF344565)	Tn6339-like (MF344565)
C2333T	FC98E2	Chicken faeces-Chicken meat	Non-human chain	CTX-M-55	Tn	C1	C3	Tn6339-like (MF344565)	Tn6339-like (MF344565)
C2333T	FC17E2	Chicken faeces-Chicken meat	Non-human chain	CTX-M-55	Tn	C1	C3	Tn6339-like (MF344565)	Tn6339-like (MF344565)
C2333T	SRR12517452	Chicken faeces-Human	Human chain	CTX-M-55	Tn	C1	C3	Tn6339-like (MF344565)	Tn6339-like (MF344565)
C2333T	SRR12517428	Chicken faeces-Human	Human chain	CTX-M-55	Tn	C1	C2	Tn6339-like (MF344565)	Tn6339-like (MF344565)
C2333T	SRR12517433	Chicken faeces-Human	Human chain	CTX-M-55	Tn	C1	C2	Tn6339-like (MF344565)	Tn6339-like (MF344565)
C2333T	FC189E1	Chicken faeces-Chicken meat	Non-human chain	CTX-M-55	Tn	C1	C4	Tn6339-like (MF344565)	Tn6339-like (MF344565)
C2333T	P1109T	Chicken faeces-Pig faeces	Non-human chain	CTX-M-55	Tn	C1	C4	Tn6339-like (MF344565)	Tn6339-like (MF344565)
C2333T	FC242E1	Chicken faeces-Chicken meat	Non-human chain	CTX-M-55	Tn	C1	C4	Tn6339-like (MF344565)	Tn6339-like (MF344565)
C2333T	FC323E1	Chicken faeces-Chicken meat	Non-human chain	CTX-M-55	Tn	C1	C4	Tn6339-like (MF344565)	Tn6339-like (MF344565)
C2333T	FP37E2	Chicken faeces-Pork meat	Non-human chain	CTX-M-55	Tn	C1	C4	Tn6339-like (MF344565)	Tn6339-like (MF344565)
C2333T	RTE1009E1	Chicken faeces-RTE food	Non-human chain	CTX-M-55	Tn	C1	C8	Tn6339-like (MF344565)	Tn6339-like (MF344565)
C2333T	FP43E3	Chicken faeces-Pork meat	Non-human chain	CTX-M-55	Tn	C1	C8	Tn6339-like (MF344565)	Tn6339-like (MF344565)
C2333T	FC12E2	Chicken faeces-Chicken meat	Non-human chain	CTX-M-55	Tn	C1	C8	Tn6339-like (MF344565)	Tn6339-like (MF344565)
C2333T	FP154E1	Chicken faeces-Pork meat	Non-human chain	CTX-M-55	Tn	C1	C8	Tn6339-like (MF344565)	Tn6339-like (MF344565)
C2333T	FC173E1	Chicken faeces-Chicken meat	Non-human chain	CTX-M-55	Tn	C1	C7	Tn6339-like (MF344565)	Tn6339-like (MF344565)
C2333T	SRR13342174	Chicken faeces-Human	Human chain	CTX-M-55	Tn	C1	C5	Tn6339-like (MF344565)	Tn6339-like (MF344565)
C2333T	FP176E1	Chicken faeces-Pork meat	Non-human chain	CTX-M-55	Tn	C1	C6	Tn6339-like (MF344565)	Tn6339-like (MF344565)
C2333T	PW004_E	Chicken faeces-Surface	Non-human chain	CTX-M-55	Tn	C1	NA	Tn6339-like (MF344565)	Tn6339-like (MF344565)
FC69E1	FP5E1	Chicken meat-Pork meat	Non-human chain	CTX-M-55	Plasmid	C1	C1	Tn6339-like (MF344565)	Undetermined
FC69E1	P1091T	Chicken meat-Pig faeces	Non-human chain	CTX-M-55	Plasmid	C1	C1	Tn6339-like (MF344565)	Tn6339-like (MF344565)
FC69E1	FP185E2	Chicken meat-Pork meat	Non-human chain	CTX-M-55	Plasmid	C1	C1	Tn6339-like (MF344565)	TnEcp1.1-like (MF062700)
FC69E1	P1065T	Chicken meat-Pig faeces	Non-human chain	CTX-M-55	Plasmid	C1	C1	Tn6339-like (MF344565)	Tn6339-like (MF344565)
FC69E1	FP153E1	Chicken meat-Pork meat	Non-human chain	CTX-M-55	Plasmid	C1	C1	Tn6339-like (MF344565)	Tn6339-like (MF344565)
FC69E1	X1251T	Cattle faeces-Chicken meat	Non-human chain	CTX-M-55	Plasmid	C1	C1	Tn6339-like (MF344565)	TnEcp1.1-like (MF062700)
FC69E1	FP21E1	Chicken meat-Pork meat	Non-human chain	CTX-M-55	Plasmid	C1	C1	Tn6339-like (MF344565)	TnEcp1.1-like (MF062700)
FC69E1	P1112T	Chicken meat-Pig faeces	Non-human chain	CTX-M-55	Plasmid	C1	C1	Tn6339-like (MF344565)	Tn6339-like (MF344565)
FC69E1	X1263T	Cattle faeces-Chicken meat	Non-human chain	CTX-M-55	Plasmid	C1	C1	Tn6339-like (MF344565)	TnEcp1.1-like (MF062700)
FC69E1	C2390T	Chicken faeces-Chicken meat	Non-human chain	CTX-M-55	Plasmid	C1	C1	Tn6339-like (MF344565)	TnEcp1.1-like (MF062700)
FC69E1	FP112E1	Chicken meat-Pork meat	Non-human chain	CTX-M-55	Plasmid	C1	C1	Tn6339-like (MF344565)	TnEcp1.1-like (MF062700)
FC69E1	C2345T	Chicken faeces-Chicken meat	Non-human chain	CTX-M-55	Plasmid	C1	C1	Tn6339-like (MF344565)	Tn6339-like (MF344565)
FC69E1	C2322T	Chicken faeces-Chicken meat	Non-human chain	CTX-M-55	Plasmid	C1	C1	Tn6339-like (MF344565)	Tn6339-like (MF344565)
FC69E1	C2385T	Chicken faeces-Chicken meat	Non-human chain	CTX-M-55	Plasmid	C1	C1	Tn6339-like (MF344565)	Tn6339-like (MF344565)
FC69E1	C2389T	Chicken faeces-Chicken meat	Non-human chain	CTX-M-55	Plasmid	C1	C1	Tn6339-like (MF344565)	Tn6339-like (MF344565)
FC69E1	KWH2007	Chicken meat-Human	Human chain	CTX-M-55	Plasmid	C1	C1	Tn6339-like (MF344565)	Tn6339-like (MF344565)
FC69E1	C2387T	Chicken faeces-Chicken meat	Non-human chain	CTX-M-55	Plasmid	C1	C1	Tn6339-like (MF344565)	Tn6339-like (MF344565)
FC69E1	P1121T	Chicken meat-Pig faeces	Non-human chain	CTX-M-55	Plasmid	C1	C1	Tn6339-like (MF344565)	TnEcp1.1-like (MF062700)
FC69E1	RTE1246E1	Chicken meat-RTE food	Non-human chain	CTX-M-55	Plasmid	C1	C1	Tn6339-like (MF344565)	Tn6339-like (MF344565)
FC69E1	FP159E1	Chicken meat-Pork meat	Non-human chain	CTX-M-55	Plasmid	C1	C1	Tn6339-like (MF344565)	TnEcp1.1-like (MF062700)
FC69E1	FX242E1	Beef meat-Chicken meat	Non-human chain	CTX-M-55	Plasmid	C1	C1	Tn6339-like (MF344565)	TnEcp1.1-like (MF062700)
FC69E1	C2396T	Chicken faeces-Chicken meat	Non-human chain	CTX-M-55	Plasmid	C1	C1	Tn6339-like (MF344565)	Tn6339-like (MF344565)
FC69E1	C2384T	Chicken faeces-Chicken meat	Non-human chain	CTX-M-55	Plasmid	C1	C1	Tn6339-like (MF344565)	Tn6339-like (MF344565)
FC69E1	FP156E1	Chicken meat-Pork meat	Non-human chain	CTX-M-55	Plasmid	C1	C1	Tn6339-like (MF344565)	TnEcp1.1-like (MF062700)
FC69E1	C2334T	Chicken faeces-Chicken meat	Non-human chain	CTX-M-55	Plasmid	C1	C1	Tn6339-like (MF344565)	Tn6339-like (MF344565)
FC69E1	FP3E1	Chicken meat-Pork meat	Non-human chain	CTX-M-55	Plasmid	C1	C1	Tn6339-like (MF344565)	Undetermined
FC69E1	FP40E2	Chicken meat-Pork meat	Non-human chain	CTX-M-55	Plasmid	C1	C1	Tn6339-like (MF344565)	TnEcp1.1-like (MF062700)
FC69E1	FP77E1	Chicken meat-Pork meat	Non-human chain	CTX-M-55	Plasmid	C1	C1	Tn6339-like (MF344565)	Tn6339-like (MF344565)
FC69E1	C2356T	Chicken faeces-Chicken meat	Non-human chain	CTX-M-55	Plasmid	C1	C1	Tn6339-like (MF344565)	TnEcp1.1-like (MF062700)
FC69E1	P1069T	Chicken meat-Pig faeces	Non-human chain	CTX-M-55	Plasmid	C1	C1	Tn6339-like (MF344565)	TnEcp1.1-like (MF062700)
FC69E1	FP166E3	Chicken meat-Pork meat	Non-human chain	CTX-M-55	Plasmid	C1	C1	Tn6339-like (MF344565)	Tn6339-like (MF344565)
FC69E1	FP192E1	Chicken meat-Pork meat	Non-human chain	CTX-M-55	Plasmid	C1	C1	Tn6339-like (MF344565)	Tn6339-like (MF344565)
FC69E1	FP175E3	Chicken meat-Pork meat	Non-human chain	CTX-M-55	Plasmid	C1	C1	Tn6339-like (MF344565)	Tn6339-like (MF344565)
FC69E1	FP180E1	Chicken meat-Pork meat	Non-human chain	CTX-M-55	Plasmid	C1	C1	Tn6339-like (MF344565)	TnEcp1.1-like (MF062700)
FC69E1	FX22E1	Beef meat-Chicken meat	Non-human chain	CTX-M-55	Plasmid	C1	C1	Tn6339-like (MF344565)	TnEcp1.1-like (MF062700)
FC69E1	FP10E1	Chicken meat-Pork meat	Non-human chain	CTX-M-55	Plasmid	C1	C1	Tn6339-like (MF344565)	TnEcp1.1-like (MF062700)
FC69E1	FP178E1	Chicken meat-Pork meat	Non-human chain	CTX-M-55	Plasmid	C1	C1	Tn6339-like (MF344565)	Tn6339-like (MF344565)
FC69E1	FP56E1	Chicken meat-Pork meat	Non-human chain	CTX-M-55	Plasmid	C1	C1	Tn6339-like (MF344565)	Tn6339-like (MF344565)
FC69E1	FP50E1	Chicken meat-Pork meat	Non-human chain	CTX-M-55	Plasmid	C1	C1	Tn6339-like (MF344565)	TnEcp1.1-like (MF062700)
FC69E1	FX31E1	Beef meat-Chicken meat	Non-human chain	CTX-M-55	Plasmid	C1	C1	Tn6339-like (MF344565)	TnEcp1.1-like (MF062700)
FC69E1	FP162E2	Chicken meat-Pork meat	Non-human chain	CTX-M-55	Plasmid	C1	C1	Tn6339-like (MF344565)	TnEcp1.1-like (MF062700)
FC69E1	FP161E1	Chicken meat-Pork meat	Non-human chain	CTX-M-55	Plasmid	C1	C1	Tn6339-like (MF344565)	TnEcp1.1-like (MF062700)
FC69E1	C2326T	Chicken faeces-Chicken meat	Non-human chain	CTX-M-55	Plasmid	C1	C1	Tn6339-like (MF344565)	Tn6339-like (MF344565)
FC69E1	C2323T	Chicken faeces-Chicken meat	Non-human chain	CTX-M-55	Plasmid	C1	C1	Tn6339-like (MF344565)	Tn6339-like (MF344565)
FC69E1	FP51E1	Chicken meat-Pork meat	Non-human chain	CTX-M-55	Plasmid	C1	C1	Tn6339-like (MF344565)	Tn6339-like (MF344565)
FC69E1	FP163E1	Chicken meat-Pork meat	Non-human chain	CTX-M-55	Plasmid	C1	C1	Tn6339-like (MF344565)	TnEcp1.1-like (MF062700)
FC69E1	P1078T	Chicken meat-Pig faeces	Non-human chain	CTX-M-55	Plasmid	C1	C1	Tn6339-like (MF344565)	TnEcp1.1-like (MF062700)
FC69E1	FP48E2	Chicken meat-Pork meat	Non-human chain	CTX-M-55	Plasmid	C1	C1	Tn6339-like (MF344565)	Tn6339-like (MF344565)
FC69E1	FP94E1	Chicken meat-Pork meat	Non-human chain	CTX-M-55	Tn	C1	C9	Tn6339-like (MF344565)	Tn6339-like (MF344565)
FC69E1	FX19E1	Beef meat-Chicken meat	Non-human chain	CTX-M-55	Tn	C1	C3	Tn6339-like (MF344565)	Tn6339-like (MF344565)
FC69E1	X1227T	Cattle faeces-Chicken meat	Non-human chain	CTX-M-55	Tn	C1	C3	Tn6339-like (MF344565)	Tn6339-like (MF344565)
FC69E1	SRR12517452	Chicken meat-Human	Human chain	CTX-M-55	Tn	C1	C3	Tn6339-like (MF344565)	Tn6339-like (MF344565)
FC69E1	P1088T	Chicken meat-Pig faeces	Non-human chain	CTX-M-55	Tn	C1	C2	Tn6339-like (MF344565)	Tn6339-like (MF344565)
FC69E1	C2330T	Chicken faeces-Chicken meat	Non-human chain	CTX-M-55	Tn	C1	C2	Tn6339-like (MF344565)	Tn6339-like (MF344565)
FC69E1	SRR12517428	Chicken meat-Human	Human chain	CTX-M-55	Tn	C1	C2	Tn6339-like (MF344565)	Tn6339-like (MF344565)
FC69E1	SRR12517433	Chicken meat-Human	Human chain	CTX-M-55	Tn	C1	C2	Tn6339-like (MF344565)	Tn6339-like (MF344565)
FC69E1	P1109T	Chicken meat-Pig faeces	Non-human chain	CTX-M-55	Tn	C1	C4	Tn6339-like (MF344565)	Tn6339-like (MF344565)
FC69E1	FP37E2	Chicken meat-Pork meat	Non-human chain	CTX-M-55	Tn	C1	C4	Tn6339-like (MF344565)	Tn6339-like (MF344565)
FC69E1	C2371T	Chicken faeces-Chicken meat	Non-human chain	CTX-M-55	Tn	C1	C8	Tn6339-like (MF344565)	Tn6339-like (MF344565)
FC69E1	C2364T	Chicken faeces-Chicken meat	Non-human chain	CTX-M-55	Tn	C1	C8	Tn6339-like (MF344565)	Tn6339-like (MF344565)
FC69E1	C2379T	Chicken faeces-Chicken meat	Non-human chain	CTX-M-55	Tn	C1	C8	Tn6339-like (MF344565)	Tn6339-like (MF344565)
FC69E1	C2366T	Chicken faeces-Chicken meat	Non-human chain	CTX-M-55	Tn	C1	C8	Tn6339-like (MF344565)	Tn6339-like (MF344565)
FC69E1	C2413T	Chicken faeces-Chicken meat	Non-human chain	CTX-M-55	Tn	C1	C8	Tn6339-like (MF344565)	Tn6339-like (MF344565)
FC69E1	C2351T	Chicken faeces-Chicken meat	Non-human chain	CTX-M-55	Tn	C1	C8	Tn6339-like (MF344565)	Tn6339-like (MF344565)
FC69E1	C2411T	Chicken faeces-Chicken meat	Non-human chain	CTX-M-55	Tn	C1	C8	Tn6339-like (MF344565)	Tn6339-like (MF344565)
FC69E1	C2352T	Chicken faeces-Chicken meat	Non-human chain	CTX-M-55	Tn	C1	C8	Tn6339-like (MF344565)	Tn6339-like (MF344565)
FC69E1	C2363T	Chicken faeces-Chicken meat	Non-human chain	CTX-M-55	Tn	C1	C8	Tn6339-like (MF344565)	Tn6339-like (MF344565)
FC69E1	C2376T	Chicken faeces-Chicken meat	Non-human chain	CTX-M-55	Tn	C1	C8	Tn6339-like (MF344565)	Tn6339-like (MF344565)
FC69E1	C2357T	Chicken faeces-Chicken meat	Non-human chain	CTX-M-55	Tn	C1	C8	Tn6339-like (MF344565)	Tn6339-like (MF344565)
FC69E1	C2359T	Chicken faeces-Chicken meat	Non-human chain	CTX-M-55	Tn	C1	C8	Tn6339-like (MF344565)	Tn6339-like (MF344565)
FC69E1	C2358T	Chicken faeces-Chicken meat	Non-human chain	CTX-M-55	Tn	C1	C8	Tn6339-like (MF344565)	Tn6339-like (MF344565)
FC69E1	C2377T	Chicken faeces-Chicken meat	Non-human chain	CTX-M-55	Tn	C1	C8	Tn6339-like (MF344565)	Tn6339-like (MF344565)
FC69E1	C2409T	Chicken faeces-Chicken meat	Non-human chain	CTX-M-55	Tn	C1	C8	Tn6339-like (MF344565)	Tn6339-like (MF344565)
FC69E1	C2365T	Chicken faeces-Chicken meat	Non-human chain	CTX-M-55	Tn	C1	C8	Tn6339-like (MF344565)	Tn6339-like (MF344565)
FC69E1	C2419T	Chicken faeces-Chicken meat	Non-human chain	CTX-M-55	Tn	C1	C8	Tn6339-like (MF344565)	Tn6339-like (MF344565)
FC69E1	C2378T	Chicken faeces-Chicken meat	Non-human chain	CTX-M-55	Tn	C1	C8	Tn6339-like (MF344565)	Tn6339-like (MF344565)
FC69E1	C2373T	Chicken faeces-Chicken meat	Non-human chain	CTX-M-55	Tn	C1	C8	Tn6339-like (MF344565)	Tn6339-like (MF344565)
FC69E1	RTE1009E1	Chicken meat-RTE food	Non-human chain	CTX-M-55	Tn	C1	C8	Tn6339-like (MF344565)	Tn6339-like (MF344565)
FC69E1	FP43E3	Chicken meat-Pork meat	Non-human chain	CTX-M-55	Tn	C1	C8	Tn6339-like (MF344565)	Tn6339-like (MF344565)
FC69E1	FP154E1	Chicken meat-Pork meat	Non-human chain	CTX-M-55	Tn	C1	C8	Tn6339-like (MF344565)	Tn6339-like (MF344565)
FC69E1	SRR13342174	Chicken meat-Human	Human chain	CTX-M-55	Tn	C1	C5	Tn6339-like (MF344565)	Tn6339-like (MF344565)
FC69E1	FP176E1	Chicken meat-Pork meat	Non-human chain	CTX-M-55	Tn	C1	C6	Tn6339-like (MF344565)	Tn6339-like (MF344565)
FC69E1	C2321T	Chicken faeces-Chicken meat	Non-human chain	CTX-M-55	Tn	C1	NA	Tn6339-like (MF344565)	Tn6339-like (MF344565)
FC69E1	PW004_E	Chicken meat-Surface	Non-human chain	CTX-M-55	Tn	C1	NA	Tn6339-like (MF344565)	Tn6339-like (MF344565)
FP5E1	FC319E1	Chicken meat-Pork meat	Non-human chain	CTX-M-55	Plasmid	C1	C1	Undetermined	TnEcp1.1-like (MF062700)
FP5E1	P1091T	Pig faeces-Pork meat	Non-human chain	CTX-M-55	Plasmid	C1	C1	Undetermined	Tn6339-like (MF344565)
FP5E1	P1065T	Pig faeces-Pork meat	Non-human chain	CTX-M-55	Clonal	C1	C1	Undetermined	Tn6339-like (MF344565)
FP5E1	X1251T	Cattle faeces-Pork meat	Non-human chain	CTX-M-55	Clonal	C1	C1	Undetermined	TnEcp1.1-like (MF062700)
FP5E1	P1112T	Pig faeces-Pork meat	Non-human chain	CTX-M-55	Plasmid	C1	C1	Undetermined	Tn6339-like (MF344565)
FP5E1	X1263T	Cattle faeces-Pork meat	Non-human chain	CTX-M-55	Plasmid	C1	C1	Undetermined	TnEcp1.1-like (MF062700)
FP5E1	C2390T	Chicken faeces-Pork meat	Non-human chain	CTX-M-55	Clonal	C1	C1	Undetermined	TnEcp1.1-like (MF062700)
FP5E1	C2345T	Chicken faeces-Pork meat	Non-human chain	CTX-M-55	Plasmid	C1	C1	Undetermined	Tn6339-like (MF344565)
FP5E1	C2322T	Chicken faeces-Pork meat	Non-human chain	CTX-M-55	Plasmid	C1	C1	Undetermined	Tn6339-like (MF344565)
FP5E1	C2385T	Chicken faeces-Pork meat	Non-human chain	CTX-M-55	Plasmid	C1	C1	Undetermined	Tn6339-like (MF344565)
FP5E1	C2389T	Chicken faeces-Pork meat	Non-human chain	CTX-M-55	Plasmid	C1	C1	Undetermined	Tn6339-like (MF344565)
FP5E1	KWH2007	Human-Pork meat	Human chain	CTX-M-55	Plasmid	C1	C1	Undetermined	Tn6339-like (MF344565)
FP5E1	C2387T	Chicken faeces-Pork meat	Non-human chain	CTX-M-55	Plasmid	C1	C1	Undetermined	Tn6339-like (MF344565)
FP5E1	FC59E1	Chicken meat-Pork meat	Non-human chain	CTX-M-55	Clonal	C1	C1	Undetermined	Tn6339-like (MF344565)
FP5E1	P1121T	Pig faeces-Pork meat	Non-human chain	CTX-M-55	Plasmid	C1	C1	Undetermined	TnEcp1.1-like (MF062700)
FP5E1	RTE1246E1	Pork meat-RTE food	Non-human chain	CTX-M-55	Plasmid	C1	C1	Undetermined	Tn6339-like (MF344565)
FP5E1	FX242E1	Beef meat-Pork meat	Non-human chain	CTX-M-55	Plasmid	C1	C1	Undetermined	TnEcp1.1-like (MF062700)
FP5E1	C2396T	Chicken faeces-Pork meat	Non-human chain	CTX-M-55	Plasmid	C1	C1	Undetermined	Tn6339-like (MF344565)
FP5E1	C2384T	Chicken faeces-Pork meat	Non-human chain	CTX-M-55	Plasmid	C1	C1	Undetermined	Tn6339-like (MF344565)
FP5E1	C2334T	Chicken faeces-Pork meat	Non-human chain	CTX-M-55	Plasmid	C1	C1	Undetermined	Tn6339-like (MF344565)
FP5E1	FC41E2	Chicken meat-Pork meat	Non-human chain	CTX-M-55	Plasmid	C1	C1	Undetermined	Tn6339-like (MF344565)
FP5E1	FC165E1	Chicken meat-Pork meat	Non-human chain	CTX-M-55	Plasmid	C1	C1	Undetermined	Tn6339-like (MF344565)
FP5E1	FC61E1	Chicken meat-Pork meat	Non-human chain	CTX-M-55	Plasmid	C1	C1	Undetermined	TnEcp1.1-like (MF062700)
FP5E1	FC68E1	Chicken meat-Pork meat	Non-human chain	CTX-M-55	Plasmid	C1	C1	Undetermined	Tn6339-like (MF344565)
FP5E1	FC8E1	Chicken meat-Pork meat	Non-human chain	CTX-M-55	Plasmid	C1	C1	Undetermined	TnEcp1.1-like (MF062700)
FP5E1	C2356T	Chicken faeces-Pork meat	Non-human chain	CTX-M-55	Plasmid	C1	C1	Undetermined	TnEcp1.1-like (MF062700)
FP5E1	FC29E2	Chicken meat-Pork meat	Non-human chain	CTX-M-55	Plasmid	C1	C1	Undetermined	TnEcp1.1-like (MF062700)
FP5E1	P1069T	Pig faeces-Pork meat	Non-human chain	CTX-M-55	Plasmid	C1	C1	Undetermined	TnEcp1.1-like (MF062700)
FP5E1	FC19E2	Chicken meat-Pork meat	Non-human chain	CTX-M-55	Plasmid	C1	C1	Undetermined	TnEcp1.1-like (MF062700)
FP5E1	FC20E1	Chicken meat-Pork meat	Non-human chain	CTX-M-55	Plasmid	C1	C1	Undetermined	Tn6339-like (MF344565)
FP5E1	FC36E2	Chicken meat-Pork meat	Non-human chain	CTX-M-55	Plasmid	C1	C1	Undetermined	TnEcp1.1-like (MF062700)
FP5E1	FX22E1	Beef meat-Pork meat	Non-human chain	CTX-M-55	Plasmid	C1	C1	Undetermined	TnEcp1.1-like (MF062700)
FP5E1	FX31E1	Beef meat-Pork meat	Non-human chain	CTX-M-55	Plasmid	C1	C1	Undetermined	TnEcp1.1-like (MF062700)
FP5E1	FC37E1	Chicken meat-Pork meat	Non-human chain	CTX-M-55	Plasmid	C1	C1	Undetermined	Tn6339-like (MF344565)
FP5E1	C2326T	Chicken faeces-Pork meat	Non-human chain	CTX-M-55	Clonal	C1	C1	Undetermined	Tn6339-like (MF344565)
FP5E1	C2323T	Chicken faeces-Pork meat	Non-human chain	CTX-M-55	Clonal	C1	C1	Undetermined	Tn6339-like (MF344565)
FP5E1	P1078T	Pig faeces-Pork meat	Non-human chain	CTX-M-55	Plasmid	C1	C1	Undetermined	TnEcp1.1-like (MF062700)
FP5E1	FC24E1	Chicken meat-Pork meat	Non-human chain	CTX-M-55	Plasmid	C1	C1	Undetermined	TnEcp1.1-like (MF062700)
FP5E1	FC54E1	Chicken meat-Pork meat	Non-human chain	CTX-M-55	Plasmid	C1	C1	Undetermined	Tn6339-like (MF344565)
FC319E1	P1091T	Chicken meat-Pig faeces	Non-human chain	CTX-M-55	Plasmid	C1	C1	TnEcp1.1-like (MF062700)	Tn6339-like (MF344565)
FC319E1	FP185E2	Chicken meat-Pork meat	Non-human chain	CTX-M-55	Plasmid	C1	C1	TnEcp1.1-like (MF062700)	TnEcp1.1-like (MF062700)
FC319E1	P1065T	Chicken meat-Pig faeces	Non-human chain	CTX-M-55	Plasmid	C1	C1	TnEcp1.1-like (MF062700)	Tn6339-like (MF344565)
FC319E1	FP153E1	Chicken meat-Pork meat	Non-human chain	CTX-M-55	Plasmid	C1	C1	TnEcp1.1-like (MF062700)	Tn6339-like (MF344565)
FC319E1	X1251T	Cattle faeces-Chicken meat	Non-human chain	CTX-M-55	Plasmid	C1	C1	TnEcp1.1-like (MF062700)	TnEcp1.1-like (MF062700)
FC319E1	FP21E1	Chicken meat-Pork meat	Non-human chain	CTX-M-55	Plasmid	C1	C1	TnEcp1.1-like (MF062700)	TnEcp1.1-like (MF062700)
FC319E1	P1112T	Chicken meat-Pig faeces	Non-human chain	CTX-M-55	Plasmid	C1	C1	TnEcp1.1-like (MF062700)	Tn6339-like (MF344565)
FC319E1	X1263T	Cattle faeces-Chicken meat	Non-human chain	CTX-M-55	Plasmid	C1	C1	TnEcp1.1-like (MF062700)	TnEcp1.1-like (MF062700)
FC319E1	C2390T	Chicken faeces-Chicken meat	Non-human chain	CTX-M-55	Plasmid	C1	C1	TnEcp1.1-like (MF062700)	TnEcp1.1-like (MF062700)
FC319E1	FP112E1	Chicken meat-Pork meat	Non-human chain	CTX-M-55	Plasmid	C1	C1	TnEcp1.1-like (MF062700)	TnEcp1.1-like (MF062700)
FC319E1	C2345T	Chicken faeces-Chicken meat	Non-human chain	CTX-M-55	Plasmid	C1	C1	TnEcp1.1-like (MF062700)	Tn6339-like (MF344565)
FC319E1	C2322T	Chicken faeces-Chicken meat	Non-human chain	CTX-M-55	Plasmid	C1	C1	TnEcp1.1-like (MF062700)	Tn6339-like (MF344565)
FC319E1	C2385T	Chicken faeces-Chicken meat	Non-human chain	CTX-M-55	Plasmid	C1	C1	TnEcp1.1-like (MF062700)	Tn6339-like (MF344565)
FC319E1	C2389T	Chicken faeces-Chicken meat	Non-human chain	CTX-M-55	Plasmid	C1	C1	TnEcp1.1-like (MF062700)	Tn6339-like (MF344565)
FC319E1	KWH2007	Chicken meat-Human	Human chain	CTX-M-55	Plasmid	C1	C1	TnEcp1.1-like (MF062700)	Tn6339-like (MF344565)
FC319E1	C2387T	Chicken faeces-Chicken meat	Non-human chain	CTX-M-55	Plasmid	C1	C1	TnEcp1.1-like (MF062700)	Tn6339-like (MF344565)
FC319E1	P1121T	Chicken meat-Pig faeces	Non-human chain	CTX-M-55	Plasmid	C1	C1	TnEcp1.1-like (MF062700)	TnEcp1.1-like (MF062700)
FC319E1	RTE1246E1	Chicken meat-RTE food	Non-human chain	CTX-M-55	Plasmid	C1	C1	TnEcp1.1-like (MF062700)	Tn6339-like (MF344565)
FC319E1	FP159E1	Chicken meat-Pork meat	Non-human chain	CTX-M-55	Plasmid	C1	C1	TnEcp1.1-like (MF062700)	TnEcp1.1-like (MF062700)
FC319E1	FX242E1	Beef meat-Chicken meat	Non-human chain	CTX-M-55	Plasmid	C1	C1	TnEcp1.1-like (MF062700)	TnEcp1.1-like (MF062700)
FC319E1	C2396T	Chicken faeces-Chicken meat	Non-human chain	CTX-M-55	Plasmid	C1	C1	TnEcp1.1-like (MF062700)	Tn6339-like (MF344565)
FC319E1	C2384T	Chicken faeces-Chicken meat	Non-human chain	CTX-M-55	Plasmid	C1	C1	TnEcp1.1-like (MF062700)	Tn6339-like (MF344565)
FC319E1	FP156E1	Chicken meat-Pork meat	Non-human chain	CTX-M-55	Plasmid	C1	C1	TnEcp1.1-like (MF062700)	TnEcp1.1-like (MF062700)
FC319E1	C2334T	Chicken faeces-Chicken meat	Non-human chain	CTX-M-55	Plasmid	C1	C1	TnEcp1.1-like (MF062700)	Tn6339-like (MF344565)
FC319E1	FP3E1	Chicken meat-Pork meat	Non-human chain	CTX-M-55	Plasmid	C1	C1	TnEcp1.1-like (MF062700)	Undetermined
FC319E1	FP40E2	Chicken meat-Pork meat	Non-human chain	CTX-M-55	Plasmid	C1	C1	TnEcp1.1-like (MF062700)	TnEcp1.1-like (MF062700)
FC319E1	FP77E1	Chicken meat-Pork meat	Non-human chain	CTX-M-55	Plasmid	C1	C1	TnEcp1.1-like (MF062700)	Tn6339-like (MF344565)
FC319E1	C2356T	Chicken faeces-Chicken meat	Non-human chain	CTX-M-55	Plasmid	C1	C1	TnEcp1.1-like (MF062700)	TnEcp1.1-like (MF062700)
FC319E1	P1069T	Chicken meat-Pig faeces	Non-human chain	CTX-M-55	Plasmid	C1	C1	TnEcp1.1-like (MF062700)	TnEcp1.1-like (MF062700)
FC319E1	FP166E3	Chicken meat-Pork meat	Non-human chain	CTX-M-55	Plasmid	C1	C1	TnEcp1.1-like (MF062700)	Tn6339-like (MF344565)
FC319E1	FP192E1	Chicken meat-Pork meat	Non-human chain	CTX-M-55	Plasmid	C1	C1	TnEcp1.1-like (MF062700)	Tn6339-like (MF344565)
FC319E1	FP175E3	Chicken meat-Pork meat	Non-human chain	CTX-M-55	Plasmid	C1	C1	TnEcp1.1-like (MF062700)	Tn6339-like (MF344565)
FC319E1	FP180E1	Chicken meat-Pork meat	Non-human chain	CTX-M-55	Plasmid	C1	C1	TnEcp1.1-like (MF062700)	TnEcp1.1-like (MF062700)
FC319E1	FX22E1	Beef meat-Chicken meat	Non-human chain	CTX-M-55	Plasmid	C1	C1	TnEcp1.1-like (MF062700)	TnEcp1.1-like (MF062700)
FC319E1	FP10E1	Chicken meat-Pork meat	Non-human chain	CTX-M-55	Plasmid	C1	C1	TnEcp1.1-like (MF062700)	TnEcp1.1-like (MF062700)
FC319E1	FP178E1	Chicken meat-Pork meat	Non-human chain	CTX-M-55	Plasmid	C1	C1	TnEcp1.1-like (MF062700)	Tn6339-like (MF344565)
FC319E1	FP56E1	Chicken meat-Pork meat	Non-human chain	CTX-M-55	Plasmid	C1	C1	TnEcp1.1-like (MF062700)	Tn6339-like (MF344565)
FC319E1	FP50E1	Chicken meat-Pork meat	Non-human chain	CTX-M-55	Plasmid	C1	C1	TnEcp1.1-like (MF062700)	TnEcp1.1-like (MF062700)
FC319E1	FX31E1	Beef meat-Chicken meat	Non-human chain	CTX-M-55	Plasmid	C1	C1	TnEcp1.1-like (MF062700)	TnEcp1.1-like (MF062700)
FC319E1	FP162E2	Chicken meat-Pork meat	Non-human chain	CTX-M-55	Plasmid	C1	C1	TnEcp1.1-like (MF062700)	TnEcp1.1-like (MF062700)
FC319E1	FP161E1	Chicken meat-Pork meat	Non-human chain	CTX-M-55	Plasmid	C1	C1	TnEcp1.1-like (MF062700)	TnEcp1.1-like (MF062700)
FC319E1	C2326T	Chicken faeces-Chicken meat	Non-human chain	CTX-M-55	Plasmid	C1	C1	TnEcp1.1-like (MF062700)	Tn6339-like (MF344565)
FC319E1	C2323T	Chicken faeces-Chicken meat	Non-human chain	CTX-M-55	Plasmid	C1	C1	TnEcp1.1-like (MF062700)	Tn6339-like (MF344565)
FC319E1	FP51E1	Chicken meat-Pork meat	Non-human chain	CTX-M-55	Plasmid	C1	C1	TnEcp1.1-like (MF062700)	Tn6339-like (MF344565)
FC319E1	FP163E1	Chicken meat-Pork meat	Non-human chain	CTX-M-55	Plasmid	C1	C1	TnEcp1.1-like (MF062700)	TnEcp1.1-like (MF062700)
FC319E1	P1078T	Chicken meat-Pig faeces	Non-human chain	CTX-M-55	Plasmid	C1	C1	TnEcp1.1-like (MF062700)	TnEcp1.1-like (MF062700)
FC319E1	FP48E2	Chicken meat-Pork meat	Non-human chain	CTX-M-55	Plasmid	C1	C1	TnEcp1.1-like (MF062700)	Tn6339-like (MF344565)
FC319E1	X1229T	Cattle faeces-Chicken meat	Non-human chain	CTX-M-55	Tn	C1	C3	TnEcp1.1-like (MF062700)	TnEcp1.1-like (MF062700)
FC319E1	X1230T	Cattle faeces-Chicken meat	Non-human chain	CTX-M-55	Tn	C1	C3	TnEcp1.1-like (MF062700)	TnEcp1.1-like (MF062700)
FC319E1	RTE1226E1	Chicken meat-RTE food	Non-human chain	CTX-M-55	Tn	C1	C3	TnEcp1.1-like (MF062700)	TnEcp1.1-like (MF062700)
FC319E1	FX229E1	Beef meat-Chicken meat	Non-human chain	CTX-M-55	Tn	C1	C3	TnEcp1.1-like (MF062700)	TnEcp1.1-like (MF062700)
FC319E1	X1267T	Cattle faeces-Chicken meat	Non-human chain	CTX-M-55	Tn	C1	C2	TnEcp1.1-like (MF062700)	TnEcp1.1-like (MF062700)
FC319E1	FP24E1	Chicken meat-Pork meat	Non-human chain	CTX-M-55	Tn	C1	C2	TnEcp1.1-like (MF062700)	TnEcp1.1-like (MF062700)
FC319E1	P1084T	Chicken meat-Pig faeces	Non-human chain	CTX-M-55	Tn	C1	C2	TnEcp1.1-like (MF062700)	TnEcp1.1-like (MF062700)
FC319E1	P1118T	Chicken meat-Pig faeces	Non-human chain	CTX-M-55	Tn	C1	C2	TnEcp1.1-like (MF062700)	TnEcp1.1-like (MF062700)
FC319E1	P1072T	Chicken meat-Pig faeces	Non-human chain	CTX-M-55	Tn	C1	C2	TnEcp1.1-like (MF062700)	TnEcp1.1-like (MF062700)
FC319E1	RTE1216E1	Chicken meat-RTE food	Non-human chain	CTX-M-55	Tn	C1	C2	TnEcp1.1-like (MF062700)	TnEcp1.1-like (MF062700)
FC319E1	FP42E2	Chicken meat-Pork meat	Non-human chain	CTX-M-55	Tn	C1	C2	TnEcp1.1-like (MF062700)	TnEcp1.1-like (MF062700)
FC319E1	FP53E1	Chicken meat-Pork meat	Non-human chain	CTX-M-55	Tn	C1	C2	TnEcp1.1-like (MF062700)	TnEcp1.1-like (MF062700)
FC319E1	FP45E2	Chicken meat-Pork meat	Non-human chain	CTX-M-55	Tn	C1	C2	TnEcp1.1-like (MF062700)	TnEcp1.1-like (MF062700)
FC319E1	FP151E2	Chicken meat-Pork meat	Non-human chain	CTX-M-55	Tn	C1	C2	TnEcp1.1-like (MF062700)	TnEcp1.1-like (MF062700)
FC319E1	FP4E1	Chicken meat-Pork meat	Non-human chain	CTX-M-55	Tn	C1	C2	TnEcp1.1-like (MF062700)	TnEcp1.1-like (MF062700)
FC319E1	FP193E1	Chicken meat-Pork meat	Non-human chain	CTX-M-55	Tn	C1	C2	TnEcp1.1-like (MF062700)	TnEcp1.1-like (MF062700)
FC319E1	FP152E1	Chicken meat-Pork meat	Non-human chain	CTX-M-55	Tn	C1	C2	TnEcp1.1-like (MF062700)	TnEcp1.1-like (MF062700)
FC319E1	RTE2006E1	Chicken meat-RTE food	Non-human chain	CTX-M-55	Tn	C1	C2	TnEcp1.1-like (MF062700)	TnEcp1.1-like (MF062700)
FC319E1	C2331T	Chicken faeces-Chicken meat	Non-human chain	CTX-M-55	Tn	C1	C4	TnEcp1.1-like (MF062700)	TnEcp1.1-like (MF062700)
FC319E1	FP165E1	Chicken meat-Pork meat	Non-human chain	CTX-M-55	Tn	C1	C4	TnEcp1.1-like (MF062700)	TnEcp1.1-like (MF062700)
FC319E1	C2388T	Chicken faeces-Chicken meat	Non-human chain	CTX-M-55	Tn	C1	C10	TnEcp1.1-like (MF062700)	TnEcp1.1-like (MF062700)
FC319E1	C2354T	Chicken faeces-Chicken meat	Non-human chain	CTX-M-55	Tn	C1	C10	TnEcp1.1-like (MF062700)	TnEcp1.1-like (MF062700)
FC319E1	C2406T	Chicken faeces-Chicken meat	Non-human chain	CTX-M-55	Tn	C1	C10	TnEcp1.1-like (MF062700)	TnEcp1.1-like (MF062700)
FC319E1	FX11E1	Beef meat-Chicken meat	Non-human chain	CTX-M-55	Tn	C1	C10	TnEcp1.1-like (MF062700)	TnEcp1.1-like (MF062700)
FC319E1	C2404T	Chicken faeces-Chicken meat	Non-human chain	CTX-M-55	Tn	C1	C10	TnEcp1.1-like (MF062700)	TnEcp1.1-like (MF062700)
FC319E1	QMH1901	Chicken meat-Human	Human chain	CTX-M-55	Tn	C1	C7	TnEcp1.1-like (MF062700)	TnEcp1.1-like (MF062700)
FC319E1	FP111E1	Chicken meat-Pork meat	Non-human chain	CTX-M-55	Tn	C1	C7	TnEcp1.1-like (MF062700)	TnEcp1.1-like (MF062700)
FC319E1	FP103E1	Chicken meat-Pork meat	Non-human chain	CTX-M-55	Tn	C1	C7	TnEcp1.1-like (MF062700)	TnEcp1.1-like (MF062700)
FC319E1	ERR10438198	Chicken meat-Human	Human chain	CTX-M-55	Tn	C1	C5	TnEcp1.1-like (MF062700)	TnEcp1.1-like (MF062700)
FC319E1	GCA_026310555.1	Chicken meat-Human	Human chain	CTX-M-55	Tn	C1	C5	TnEcp1.1-like (MF062700)	TnEcp1.1-like (MF062700)
FC319E1	FP169E1	Chicken meat-Pork meat	Non-human chain	CTX-M-55	Tn	C1	C6	TnEcp1.1-like (MF062700)	TnEcp1.1-like (MF062700)
FC319E1	FX24E1	Beef meat-Chicken meat	Non-human chain	CTX-M-55	Tn	C1	C6	TnEcp1.1-like (MF062700)	TnEcp1.1-like (MF062700)
FC319E1	FX25E1	Beef meat-Chicken meat	Non-human chain	CTX-M-55	Tn	C1	C6	TnEcp1.1-like (MF062700)	TnEcp1.1-like (MF062700)
FC319E1	FX6E1	Beef meat-Chicken meat	Non-human chain	CTX-M-55	Tn	C1	C6	TnEcp1.1-like (MF062700)	TnEcp1.1-like (MF062700)
FC319E1	P1123T	Chicken meat-Pig faeces	Non-human chain	CTX-M-55	Tn	C1	C6	TnEcp1.1-like (MF062700)	TnEcp1.1-like (MF062700)
FC319E1	FP23E1	Chicken meat-Pork meat	Non-human chain	CTX-M-55	Tn	C1	C6	TnEcp1.1-like (MF062700)	TnEcp1.1-like (MF062700)
FC319E1	FP7E1	Chicken meat-Pork meat	Non-human chain	CTX-M-55	Tn	C1	C6	TnEcp1.1-like (MF062700)	TnEcp1.1-like (MF062700)
FC319E1	FP15E1	Chicken meat-Pork meat	Non-human chain	CTX-M-55	Tn	C1	C6	TnEcp1.1-like (MF062700)	TnEcp1.1-like (MF062700)
FC319E1	KWH2011	Chicken meat-Human	Human chain	CTX-M-55	Tn	C1	C6	TnEcp1.1-like (MF062700)	TnEcp1.1-like (MF062700)
FC319E1	FX218E1	Beef meat-Chicken meat	Non-human chain	CTX-M-55	Tn	C1	NA	TnEcp1.1-like (MF062700)	TnEcp1.1-like (MF062700)
FC319E1	X1270T	Cattle faeces-Chicken meat	Non-human chain	CTX-M-55	Tn	C1	NA	TnEcp1.1-like (MF062700)	TnEcp1.1-like (MF062700)
FC319E1	C2347T	Chicken faeces-Chicken meat	Non-human chain	CTX-M-55	Tn	C1	NA	TnEcp1.1-like (MF062700)	TnEcp1.1-like (MF062700)
FC319E1	C2399T	Chicken faeces-Chicken meat	Non-human chain	CTX-M-55	Tn	C1	NA	TnEcp1.1-like (MF062700)	TnEcp1.1-like (MF062700)
FC319E1	P1092T	Chicken meat-Pig faeces	Non-human chain	CTX-M-55	Tn	C1	NA	TnEcp1.1-like (MF062700)	TnEcp1.1-like (MF062700)
FC319E1	X1226T	Cattle faeces-Chicken meat	Non-human chain	CTX-M-55	Tn	C1	NA	TnEcp1.1-like (MF062700)	TnEcp1.1-like (MF062700)
FC319E1	FX38E1	Beef meat-Chicken meat	Non-human chain	CTX-M-55	Tn	C1	NA	TnEcp1.1-like (MF062700)	TnEcp1.1-like (MF062700)
FC319E1	H007_E	Chicken meat-Surface	Non-human chain	CTX-M-55	Tn	C1	NA	TnEcp1.1-like (MF062700)	TnEcp1.1-like (MF062700)
FC319E1	PC001_E	Chicken meat-Surface	Non-human chain	CTX-M-55	Tn	C1	NA	TnEcp1.1-like (MF062700)	TnEcp1.1-like (MF062700)
FC319E1	PW001_E	Chicken meat-Surface	Non-human chain	CTX-M-55	Tn	C1	NA	TnEcp1.1-like (MF062700)	TnEcp1.1-like (MF062700)
FC319E1	FP6E1	Chicken meat-Pork meat	Non-human chain	CTX-M-55	Tn	C1	NA	TnEcp1.1-like (MF062700)	TnEcp1.1-like (MF062700)
P1091T	FP185E2	Pig faeces-Pork meat	Non-human chain	CTX-M-55	Plasmid	C1	C1	Tn6339-like (MF344565)	TnEcp1.1-like (MF062700)
P1091T	FP153E1	Pig faeces-Pork meat	Non-human chain	CTX-M-55	Clonal	C1	C1	Tn6339-like (MF344565)	Tn6339-like (MF344565)
P1091T	X1251T	Cattle faeces-Pig faeces	Non-human chain	CTX-M-55	Plasmid	C1	C1	Tn6339-like (MF344565)	TnEcp1.1-like (MF062700)
P1091T	FP21E1	Pig faeces-Pork meat	Non-human chain	CTX-M-55	Clonal	C1	C1	Tn6339-like (MF344565)	TnEcp1.1-like (MF062700)
P1091T	X1263T	Cattle faeces-Pig faeces	Non-human chain	CTX-M-55	Clonal	C1	C1	Tn6339-like (MF344565)	TnEcp1.1-like (MF062700)
P1091T	C2390T	Chicken faeces-Pig faeces	Non-human chain	CTX-M-55	Plasmid	C1	C1	Tn6339-like (MF344565)	TnEcp1.1-like (MF062700)
P1091T	FP112E1	Pig faeces-Pork meat	Non-human chain	CTX-M-55	Plasmid	C1	C1	Tn6339-like (MF344565)	TnEcp1.1-like (MF062700)
P1091T	C2345T	Chicken faeces-Pig faeces	Non-human chain	CTX-M-55	Plasmid	C1	C1	Tn6339-like (MF344565)	Tn6339-like (MF344565)
P1091T	C2322T	Chicken faeces-Pig faeces	Non-human chain	CTX-M-55	Plasmid	C1	C1	Tn6339-like (MF344565)	Tn6339-like (MF344565)
P1091T	C2385T	Chicken faeces-Pig faeces	Non-human chain	CTX-M-55	Plasmid	C1	C1	Tn6339-like (MF344565)	Tn6339-like (MF344565)
P1091T	C2389T	Chicken faeces-Pig faeces	Non-human chain	CTX-M-55	Plasmid	C1	C1	Tn6339-like (MF344565)	Tn6339-like (MF344565)
P1091T	KWH2007	Human-Pig faeces	Human chain	CTX-M-55	Plasmid	C1	C1	Tn6339-like (MF344565)	Tn6339-like (MF344565)
P1091T	C2387T	Chicken faeces-Pig faeces	Non-human chain	CTX-M-55	Plasmid	C1	C1	Tn6339-like (MF344565)	Tn6339-like (MF344565)
P1091T	FC59E1	Chicken meat-Pig faeces	Non-human chain	CTX-M-55	Plasmid	C1	C1	Tn6339-like (MF344565)	Tn6339-like (MF344565)
P1091T	RTE1246E1	Pig faeces-RTE food	Non-human chain	CTX-M-55	Plasmid	C1	C1	Tn6339-like (MF344565)	Tn6339-like (MF344565)
P1091T	FP159E1	Pig faeces-Pork meat	Non-human chain	CTX-M-55	Plasmid	C1	C1	Tn6339-like (MF344565)	TnEcp1.1-like (MF062700)
P1091T	FX242E1	Beef meat-Pig faeces	Non-human chain	CTX-M-55	Plasmid	C1	C1	Tn6339-like (MF344565)	TnEcp1.1-like (MF062700)
P1091T	C2396T	Chicken faeces-Pig faeces	Non-human chain	CTX-M-55	Plasmid	C1	C1	Tn6339-like (MF344565)	Tn6339-like (MF344565)
P1091T	C2384T	Chicken faeces-Pig faeces	Non-human chain	CTX-M-55	Plasmid	C1	C1	Tn6339-like (MF344565)	Tn6339-like (MF344565)
P1091T	FP156E1	Pig faeces-Pork meat	Non-human chain	CTX-M-55	Plasmid	C1	C1	Tn6339-like (MF344565)	TnEcp1.1-like (MF062700)
P1091T	C2334T	Chicken faeces-Pig faeces	Non-human chain	CTX-M-55	Plasmid	C1	C1	Tn6339-like (MF344565)	Tn6339-like (MF344565)
P1091T	FC41E2	Chicken meat-Pig faeces	Non-human chain	CTX-M-55	Plasmid	C1	C1	Tn6339-like (MF344565)	Tn6339-like (MF344565)
P1091T	FP3E1	Pig faeces-Pork meat	Non-human chain	CTX-M-55	Plasmid	C1	C1	Tn6339-like (MF344565)	Undetermined
P1091T	FP40E2	Pig faeces-Pork meat	Non-human chain	CTX-M-55	Clonal	C1	C1	Tn6339-like (MF344565)	TnEcp1.1-like (MF062700)
P1091T	FC165E1	Chicken meat-Pig faeces	Non-human chain	CTX-M-55	Plasmid	C1	C1	Tn6339-like (MF344565)	Tn6339-like (MF344565)
P1091T	FP77E1	Pig faeces-Pork meat	Non-human chain	CTX-M-55	Plasmid	C1	C1	Tn6339-like (MF344565)	Tn6339-like (MF344565)
P1091T	FC61E1	Chicken meat-Pig faeces	Non-human chain	CTX-M-55	Plasmid	C1	C1	Tn6339-like (MF344565)	TnEcp1.1-like (MF062700)
P1091T	FC68E1	Chicken meat-Pig faeces	Non-human chain	CTX-M-55	Plasmid	C1	C1	Tn6339-like (MF344565)	Tn6339-like (MF344565)
P1091T	FC8E1	Chicken meat-Pig faeces	Non-human chain	CTX-M-55	Plasmid	C1	C1	Tn6339-like (MF344565)	TnEcp1.1-like (MF062700)
P1091T	C2356T	Chicken faeces-Pig faeces	Non-human chain	CTX-M-55	Plasmid	C1	C1	Tn6339-like (MF344565)	TnEcp1.1-like (MF062700)
P1091T	FC29E2	Chicken meat-Pig faeces	Non-human chain	CTX-M-55	Plasmid	C1	C1	Tn6339-like (MF344565)	TnEcp1.1-like (MF062700)
P1091T	FC19E2	Chicken meat-Pig faeces	Non-human chain	CTX-M-55	Plasmid	C1	C1	Tn6339-like (MF344565)	TnEcp1.1-like (MF062700)
P1091T	FC20E1	Chicken meat-Pig faeces	Non-human chain	CTX-M-55	Plasmid	C1	C1	Tn6339-like (MF344565)	Tn6339-like (MF344565)
P1091T	FP166E3	Pig faeces-Pork meat	Non-human chain	CTX-M-55	Plasmid	C1	C1	Tn6339-like (MF344565)	Tn6339-like (MF344565)
P1091T	FP192E1	Pig faeces-Pork meat	Non-human chain	CTX-M-55	Plasmid	C1	C1	Tn6339-like (MF344565)	Tn6339-like (MF344565)
P1091T	FP175E3	Pig faeces-Pork meat	Non-human chain	CTX-M-55	Clonal	C1	C1	Tn6339-like (MF344565)	Tn6339-like (MF344565)
P1091T	FC36E2	Chicken meat-Pig faeces	Non-human chain	CTX-M-55	Plasmid	C1	C1	Tn6339-like (MF344565)	TnEcp1.1-like (MF062700)
P1091T	FP180E1	Pig faeces-Pork meat	Non-human chain	CTX-M-55	Clonal	C1	C1	Tn6339-like (MF344565)	TnEcp1.1-like (MF062700)
P1091T	FX22E1	Beef meat-Pig faeces	Non-human chain	CTX-M-55	Plasmid	C1	C1	Tn6339-like (MF344565)	TnEcp1.1-like (MF062700)
P1091T	FP10E1	Pig faeces-Pork meat	Non-human chain	CTX-M-55	Plasmid	C1	C1	Tn6339-like (MF344565)	TnEcp1.1-like (MF062700)
P1091T	FP178E1	Pig faeces-Pork meat	Non-human chain	CTX-M-55	Plasmid	C1	C1	Tn6339-like (MF344565)	Tn6339-like (MF344565)
P1091T	FP56E1	Pig faeces-Pork meat	Non-human chain	CTX-M-55	Plasmid	C1	C1	Tn6339-like (MF344565)	Tn6339-like (MF344565)
P1091T	FP50E1	Pig faeces-Pork meat	Non-human chain	CTX-M-55	Plasmid	C1	C1	Tn6339-like (MF344565)	TnEcp1.1-like (MF062700)
P1091T	FX31E1	Beef meat-Pig faeces	Non-human chain	CTX-M-55	Plasmid	C1	C1	Tn6339-like (MF344565)	TnEcp1.1-like (MF062700)
P1091T	FP162E2	Pig faeces-Pork meat	Non-human chain	CTX-M-55	Plasmid	C1	C1	Tn6339-like (MF344565)	TnEcp1.1-like (MF062700)
P1091T	FC37E1	Chicken meat-Pig faeces	Non-human chain	CTX-M-55	Plasmid	C1	C1	Tn6339-like (MF344565)	Tn6339-like (MF344565)
P1091T	FP161E1	Pig faeces-Pork meat	Non-human chain	CTX-M-55	Plasmid	C1	C1	Tn6339-like (MF344565)	TnEcp1.1-like (MF062700)
P1091T	C2326T	Chicken faeces-Pig faeces	Non-human chain	CTX-M-55	Plasmid	C1	C1	Tn6339-like (MF344565)	Tn6339-like (MF344565)
P1091T	C2323T	Chicken faeces-Pig faeces	Non-human chain	CTX-M-55	Plasmid	C1	C1	Tn6339-like (MF344565)	Tn6339-like (MF344565)
P1091T	FP51E1	Pig faeces-Pork meat	Non-human chain	CTX-M-55	Plasmid	C1	C1	Tn6339-like (MF344565)	Tn6339-like (MF344565)
P1091T	FP163E1	Pig faeces-Pork meat	Non-human chain	CTX-M-55	Plasmid	C1	C1	Tn6339-like (MF344565)	TnEcp1.1-like (MF062700)
P1091T	FP48E2	Pig faeces-Pork meat	Non-human chain	CTX-M-55	Plasmid	C1	C1	Tn6339-like (MF344565)	Tn6339-like (MF344565)
P1091T	FC24E1	Chicken meat-Pig faeces	Non-human chain	CTX-M-55	Plasmid	C1	C1	Tn6339-like (MF344565)	TnEcp1.1-like (MF062700)
P1091T	FC54E1	Chicken meat-Pig faeces	Non-human chain	CTX-M-55	Plasmid	C1	C1	Tn6339-like (MF344565)	Tn6339-like (MF344565)
P1091T	FP94E1	Pig faeces-Pork meat	Non-human chain	CTX-M-55	Tn	C1	C9	Tn6339-like (MF344565)	Tn6339-like (MF344565)
P1091T	FC16E1	Chicken meat-Pig faeces	Non-human chain	CTX-M-55	Tn	C1	C3	Tn6339-like (MF344565)	Tn6339-like (MF344565)
P1091T	FX19E1	Beef meat-Pig faeces	Non-human chain	CTX-M-55	Tn	C1	C3	Tn6339-like (MF344565)	Tn6339-like (MF344565)
P1091T	X1227T	Cattle faeces-Pig faeces	Non-human chain	CTX-M-55	Tn	C1	C3	Tn6339-like (MF344565)	Tn6339-like (MF344565)
P1091T	FC98E2	Chicken meat-Pig faeces	Non-human chain	CTX-M-55	Tn	C1	C3	Tn6339-like (MF344565)	Tn6339-like (MF344565)
P1091T	FC17E2	Chicken meat-Pig faeces	Non-human chain	CTX-M-55	Tn	C1	C3	Tn6339-like (MF344565)	Tn6339-like (MF344565)
P1091T	SRR12517452	Human-Pig faeces	Human chain	CTX-M-55	Tn	C1	C3	Tn6339-like (MF344565)	Tn6339-like (MF344565)
P1091T	C2330T	Chicken faeces-Pig faeces	Non-human chain	CTX-M-55	Tn	C1	C2	Tn6339-like (MF344565)	Tn6339-like (MF344565)
P1091T	SRR12517428	Human-Pig faeces	Human chain	CTX-M-55	Tn	C1	C2	Tn6339-like (MF344565)	Tn6339-like (MF344565)
P1091T	SRR12517433	Human-Pig faeces	Human chain	CTX-M-55	Tn	C1	C2	Tn6339-like (MF344565)	Tn6339-like (MF344565)
P1091T	FC45E1	Chicken meat-Pig faeces	Non-human chain	CTX-M-55	Tn	C1	C4	Tn6339-like (MF344565)	Tn6339-like (MF344565)
P1091T	FC189E1	Chicken meat-Pig faeces	Non-human chain	CTX-M-55	Tn	C1	C4	Tn6339-like (MF344565)	Tn6339-like (MF344565)
P1091T	FC242E1	Chicken meat-Pig faeces	Non-human chain	CTX-M-55	Tn	C1	C4	Tn6339-like (MF344565)	Tn6339-like (MF344565)
P1091T	FC323E1	Chicken meat-Pig faeces	Non-human chain	CTX-M-55	Tn	C1	C4	Tn6339-like (MF344565)	Tn6339-like (MF344565)
P1091T	FP37E2	Pig faeces-Pork meat	Non-human chain	CTX-M-55	Tn	C1	C4	Tn6339-like (MF344565)	Tn6339-like (MF344565)
P1091T	C2371T	Chicken faeces-Pig faeces	Non-human chain	CTX-M-55	Tn	C1	C8	Tn6339-like (MF344565)	Tn6339-like (MF344565)
P1091T	C2364T	Chicken faeces-Pig faeces	Non-human chain	CTX-M-55	Tn	C1	C8	Tn6339-like (MF344565)	Tn6339-like (MF344565)
P1091T	C2379T	Chicken faeces-Pig faeces	Non-human chain	CTX-M-55	Tn	C1	C8	Tn6339-like (MF344565)	Tn6339-like (MF344565)
P1091T	C2366T	Chicken faeces-Pig faeces	Non-human chain	CTX-M-55	Tn	C1	C8	Tn6339-like (MF344565)	Tn6339-like (MF344565)
P1091T	C2413T	Chicken faeces-Pig faeces	Non-human chain	CTX-M-55	Tn	C1	C8	Tn6339-like (MF344565)	Tn6339-like (MF344565)
P1091T	C2351T	Chicken faeces-Pig faeces	Non-human chain	CTX-M-55	Tn	C1	C8	Tn6339-like (MF344565)	Tn6339-like (MF344565)
P1091T	C2411T	Chicken faeces-Pig faeces	Non-human chain	CTX-M-55	Tn	C1	C8	Tn6339-like (MF344565)	Tn6339-like (MF344565)
P1091T	C2352T	Chicken faeces-Pig faeces	Non-human chain	CTX-M-55	Tn	C1	C8	Tn6339-like (MF344565)	Tn6339-like (MF344565)
P1091T	C2363T	Chicken faeces-Pig faeces	Non-human chain	CTX-M-55	Tn	C1	C8	Tn6339-like (MF344565)	Tn6339-like (MF344565)
P1091T	C2376T	Chicken faeces-Pig faeces	Non-human chain	CTX-M-55	Tn	C1	C8	Tn6339-like (MF344565)	Tn6339-like (MF344565)
P1091T	C2357T	Chicken faeces-Pig faeces	Non-human chain	CTX-M-55	Tn	C1	C8	Tn6339-like (MF344565)	Tn6339-like (MF344565)
P1091T	C2359T	Chicken faeces-Pig faeces	Non-human chain	CTX-M-55	Tn	C1	C8	Tn6339-like (MF344565)	Tn6339-like (MF344565)
P1091T	C2358T	Chicken faeces-Pig faeces	Non-human chain	CTX-M-55	Tn	C1	C8	Tn6339-like (MF344565)	Tn6339-like (MF344565)
P1091T	C2377T	Chicken faeces-Pig faeces	Non-human chain	CTX-M-55	Tn	C1	C8	Tn6339-like (MF344565)	Tn6339-like (MF344565)
P1091T	C2409T	Chicken faeces-Pig faeces	Non-human chain	CTX-M-55	Tn	C1	C8	Tn6339-like (MF344565)	Tn6339-like (MF344565)
P1091T	C2365T	Chicken faeces-Pig faeces	Non-human chain	CTX-M-55	Tn	C1	C8	Tn6339-like (MF344565)	Tn6339-like (MF344565)
P1091T	C2419T	Chicken faeces-Pig faeces	Non-human chain	CTX-M-55	Tn	C1	C8	Tn6339-like (MF344565)	Tn6339-like (MF344565)
P1091T	C2378T	Chicken faeces-Pig faeces	Non-human chain	CTX-M-55	Tn	C1	C8	Tn6339-like (MF344565)	Tn6339-like (MF344565)
P1091T	C2373T	Chicken faeces-Pig faeces	Non-human chain	CTX-M-55	Tn	C1	C8	Tn6339-like (MF344565)	Tn6339-like (MF344565)
P1091T	RTE1009E1	Pig faeces-RTE food	Non-human chain	CTX-M-55	Tn	C1	C8	Tn6339-like (MF344565)	Tn6339-like (MF344565)
P1091T	FP43E3	Pig faeces-Pork meat	Non-human chain	CTX-M-55	Tn	C1	C8	Tn6339-like (MF344565)	Tn6339-like (MF344565)
P1091T	FC12E2	Chicken meat-Pig faeces	Non-human chain	CTX-M-55	Tn	C1	C8	Tn6339-like (MF344565)	Tn6339-like (MF344565)
P1091T	FP154E1	Pig faeces-Pork meat	Non-human chain	CTX-M-55	Tn	C1	C8	Tn6339-like (MF344565)	Tn6339-like (MF344565)
P1091T	FC173E1	Chicken meat-Pig faeces	Non-human chain	CTX-M-55	Tn	C1	C7	Tn6339-like (MF344565)	Tn6339-like (MF344565)
P1091T	SRR13342174	Human-Pig faeces	Human chain	CTX-M-55	Tn	C1	C5	Tn6339-like (MF344565)	Tn6339-like (MF344565)
P1091T	FP176E1	Pig faeces-Pork meat	Non-human chain	CTX-M-55	Tn	C1	C6	Tn6339-like (MF344565)	Tn6339-like (MF344565)
P1091T	C2321T	Chicken faeces-Pig faeces	Non-human chain	CTX-M-55	Tn	C1	NA	Tn6339-like (MF344565)	Tn6339-like (MF344565)
P1091T	PW004_E	Pig faeces-Surface	Non-human chain	CTX-M-55	Tn	C1	NA	Tn6339-like (MF344565)	Tn6339-like (MF344565)
FP185E2	P1065T	Pig faeces-Pork meat	Non-human chain	CTX-M-55	Clonal	C1	C1	TnEcp1.1-like (MF062700)	Tn6339-like (MF344565)
FP185E2	X1251T	Cattle faeces-Pork meat	Non-human chain	CTX-M-55	Clonal	C1	C1	TnEcp1.1-like (MF062700)	TnEcp1.1-like (MF062700)
FP185E2	P1112T	Pig faeces-Pork meat	Non-human chain	CTX-M-55	Plasmid	C1	C1	TnEcp1.1-like (MF062700)	Tn6339-like (MF344565)
FP185E2	X1263T	Cattle faeces-Pork meat	Non-human chain	CTX-M-55	Plasmid	C1	C1	TnEcp1.1-like (MF062700)	TnEcp1.1-like (MF062700)
FP185E2	C2390T	Chicken faeces-Pork meat	Non-human chain	CTX-M-55	Clonal	C1	C1	TnEcp1.1-like (MF062700)	TnEcp1.1-like (MF062700)
FP185E2	C2345T	Chicken faeces-Pork meat	Non-human chain	CTX-M-55	Plasmid	C1	C1	TnEcp1.1-like (MF062700)	Tn6339-like (MF344565)
FP185E2	C2322T	Chicken faeces-Pork meat	Non-human chain	CTX-M-55	Plasmid	C1	C1	TnEcp1.1-like (MF062700)	Tn6339-like (MF344565)
FP185E2	C2385T	Chicken faeces-Pork meat	Non-human chain	CTX-M-55	Plasmid	C1	C1	TnEcp1.1-like (MF062700)	Tn6339-like (MF344565)
FP185E2	C2389T	Chicken faeces-Pork meat	Non-human chain	CTX-M-55	Plasmid	C1	C1	TnEcp1.1-like (MF062700)	Tn6339-like (MF344565)
FP185E2	KWH2007	Human-Pork meat	Human chain	CTX-M-55	Plasmid	C1	C1	TnEcp1.1-like (MF062700)	Tn6339-like (MF344565)
FP185E2	C2387T	Chicken faeces-Pork meat	Non-human chain	CTX-M-55	Plasmid	C1	C1	TnEcp1.1-like (MF062700)	Tn6339-like (MF344565)
FP185E2	FC59E1	Chicken meat-Pork meat	Non-human chain	CTX-M-55	Clonal	C1	C1	TnEcp1.1-like (MF062700)	Tn6339-like (MF344565)
FP185E2	P1121T	Pig faeces-Pork meat	Non-human chain	CTX-M-55	Plasmid	C1	C1	TnEcp1.1-like (MF062700)	TnEcp1.1-like (MF062700)
FP185E2	RTE1246E1	Pork meat-RTE food	Non-human chain	CTX-M-55	Plasmid	C1	C1	TnEcp1.1-like (MF062700)	Tn6339-like (MF344565)
FP185E2	FX242E1	Beef meat-Pork meat	Non-human chain	CTX-M-55	Plasmid	C1	C1	TnEcp1.1-like (MF062700)	TnEcp1.1-like (MF062700)
FP185E2	C2396T	Chicken faeces-Pork meat	Non-human chain	CTX-M-55	Plasmid	C1	C1	TnEcp1.1-like (MF062700)	Tn6339-like (MF344565)
FP185E2	C2384T	Chicken faeces-Pork meat	Non-human chain	CTX-M-55	Plasmid	C1	C1	TnEcp1.1-like (MF062700)	Tn6339-like (MF344565)
FP185E2	C2334T	Chicken faeces-Pork meat	Non-human chain	CTX-M-55	Plasmid	C1	C1	TnEcp1.1-like (MF062700)	Tn6339-like (MF344565)
FP185E2	FC41E2	Chicken meat-Pork meat	Non-human chain	CTX-M-55	Plasmid	C1	C1	TnEcp1.1-like (MF062700)	Tn6339-like (MF344565)
FP185E2	FC165E1	Chicken meat-Pork meat	Non-human chain	CTX-M-55	Plasmid	C1	C1	TnEcp1.1-like (MF062700)	Tn6339-like (MF344565)
FP185E2	FC61E1	Chicken meat-Pork meat	Non-human chain	CTX-M-55	Plasmid	C1	C1	TnEcp1.1-like (MF062700)	TnEcp1.1-like (MF062700)
FP185E2	FC68E1	Chicken meat-Pork meat	Non-human chain	CTX-M-55	Plasmid	C1	C1	TnEcp1.1-like (MF062700)	Tn6339-like (MF344565)
FP185E2	FC8E1	Chicken meat-Pork meat	Non-human chain	CTX-M-55	Plasmid	C1	C1	TnEcp1.1-like (MF062700)	TnEcp1.1-like (MF062700)
FP185E2	C2356T	Chicken faeces-Pork meat	Non-human chain	CTX-M-55	Plasmid	C1	C1	TnEcp1.1-like (MF062700)	TnEcp1.1-like (MF062700)
FP185E2	FC29E2	Chicken meat-Pork meat	Non-human chain	CTX-M-55	Plasmid	C1	C1	TnEcp1.1-like (MF062700)	TnEcp1.1-like (MF062700)
FP185E2	P1069T	Pig faeces-Pork meat	Non-human chain	CTX-M-55	Plasmid	C1	C1	TnEcp1.1-like (MF062700)	TnEcp1.1-like (MF062700)
FP185E2	FC19E2	Chicken meat-Pork meat	Non-human chain	CTX-M-55	Plasmid	C1	C1	TnEcp1.1-like (MF062700)	TnEcp1.1-like (MF062700)
FP185E2	FC20E1	Chicken meat-Pork meat	Non-human chain	CTX-M-55	Plasmid	C1	C1	TnEcp1.1-like (MF062700)	Tn6339-like (MF344565)
FP185E2	FC36E2	Chicken meat-Pork meat	Non-human chain	CTX-M-55	Plasmid	C1	C1	TnEcp1.1-like (MF062700)	TnEcp1.1-like (MF062700)
FP185E2	FX22E1	Beef meat-Pork meat	Non-human chain	CTX-M-55	Plasmid	C1	C1	TnEcp1.1-like (MF062700)	TnEcp1.1-like (MF062700)
FP185E2	FX31E1	Beef meat-Pork meat	Non-human chain	CTX-M-55	Plasmid	C1	C1	TnEcp1.1-like (MF062700)	TnEcp1.1-like (MF062700)
FP185E2	FC37E1	Chicken meat-Pork meat	Non-human chain	CTX-M-55	Plasmid	C1	C1	TnEcp1.1-like (MF062700)	Tn6339-like (MF344565)
FP185E2	C2326T	Chicken faeces-Pork meat	Non-human chain	CTX-M-55	Clonal	C1	C1	TnEcp1.1-like (MF062700)	Tn6339-like (MF344565)
FP185E2	C2323T	Chicken faeces-Pork meat	Non-human chain	CTX-M-55	Clonal	C1	C1	TnEcp1.1-like (MF062700)	Tn6339-like (MF344565)
FP185E2	P1078T	Pig faeces-Pork meat	Non-human chain	CTX-M-55	Plasmid	C1	C1	TnEcp1.1-like (MF062700)	TnEcp1.1-like (MF062700)
FP185E2	FC24E1	Chicken meat-Pork meat	Non-human chain	CTX-M-55	Plasmid	C1	C1	TnEcp1.1-like (MF062700)	TnEcp1.1-like (MF062700)
FP185E2	FC54E1	Chicken meat-Pork meat	Non-human chain	CTX-M-55	Plasmid	C1	C1	TnEcp1.1-like (MF062700)	Tn6339-like (MF344565)
FP185E2	X1229T	Cattle faeces-Pork meat	Non-human chain	CTX-M-55	Tn	C1	C3	TnEcp1.1-like (MF062700)	TnEcp1.1-like (MF062700)
FP185E2	X1230T	Cattle faeces-Pork meat	Non-human chain	CTX-M-55	Tn	C1	C3	TnEcp1.1-like (MF062700)	TnEcp1.1-like (MF062700)
FP185E2	RTE1226E1	Pork meat-RTE food	Non-human chain	CTX-M-55	Tn	C1	C3	TnEcp1.1-like (MF062700)	TnEcp1.1-like (MF062700)
FP185E2	FX229E1	Beef meat-Pork meat	Non-human chain	CTX-M-55	Tn	C1	C3	TnEcp1.1-like (MF062700)	TnEcp1.1-like (MF062700)
FP185E2	X1267T	Cattle faeces-Pork meat	Non-human chain	CTX-M-55	Tn	C1	C2	TnEcp1.1-like (MF062700)	TnEcp1.1-like (MF062700)
FP185E2	P1084T	Pig faeces-Pork meat	Non-human chain	CTX-M-55	Tn	C1	C2	TnEcp1.1-like (MF062700)	TnEcp1.1-like (MF062700)
FP185E2	P1072T	Pig faeces-Pork meat	Non-human chain	CTX-M-55	Tn	C1	C2	TnEcp1.1-like (MF062700)	TnEcp1.1-like (MF062700)
FP185E2	FC176E2	Chicken meat-Pork meat	Non-human chain	CTX-M-55	Tn	C1	C2	TnEcp1.1-like (MF062700)	TnEcp1.1-like (MF062700)
FP185E2	RTE1216E1	Pork meat-RTE food	Non-human chain	CTX-M-55	Tn	C1	C2	TnEcp1.1-like (MF062700)	TnEcp1.1-like (MF062700)
FP185E2	FC28E1	Chicken meat-Pork meat	Non-human chain	CTX-M-55	Tn	C1	C2	TnEcp1.1-like (MF062700)	TnEcp1.1-like (MF062700)
FP185E2	RTE2006E1	Pork meat-RTE food	Non-human chain	CTX-M-55	Tn	C1	C2	TnEcp1.1-like (MF062700)	TnEcp1.1-like (MF062700)
FP185E2	FC162E1	Chicken meat-Pork meat	Non-human chain	CTX-M-55	Tn	C1	C4	TnEcp1.1-like (MF062700)	TnEcp1.1-like (MF062700)
FP185E2	FC331E1	Chicken meat-Pork meat	Non-human chain	CTX-M-55	Tn	C1	C4	TnEcp1.1-like (MF062700)	TnEcp1.1-like (MF062700)
FP185E2	FC298E1	Chicken meat-Pork meat	Non-human chain	CTX-M-55	Tn	C1	C4	TnEcp1.1-like (MF062700)	TnEcp1.1-like (MF062700)
FP185E2	FC306E1	Chicken meat-Pork meat	Non-human chain	CTX-M-55	Tn	C1	C4	TnEcp1.1-like (MF062700)	TnEcp1.1-like (MF062700)
FP185E2	FC55E1	Chicken meat-Pork meat	Non-human chain	CTX-M-55	Tn	C1	C4	TnEcp1.1-like (MF062700)	TnEcp1.1-like (MF062700)
FP185E2	FC84E1	Chicken meat-Pork meat	Non-human chain	CTX-M-55	Tn	C1	C4	TnEcp1.1-like (MF062700)	TnEcp1.1-like (MF062700)
FP185E2	C2331T	Chicken faeces-Pork meat	Non-human chain	CTX-M-55	Tn	C1	C4	TnEcp1.1-like (MF062700)	TnEcp1.1-like (MF062700)
FP185E2	FC181E1	Chicken meat-Pork meat	Non-human chain	CTX-M-55	Tn	C1	C4	TnEcp1.1-like (MF062700)	TnEcp1.1-like (MF062700)
FP185E2	C2388T	Chicken faeces-Pork meat	Non-human chain	CTX-M-55	Tn	C1	C10	TnEcp1.1-like (MF062700)	TnEcp1.1-like (MF062700)
FP185E2	C2354T	Chicken faeces-Pork meat	Non-human chain	CTX-M-55	Tn	C1	C10	TnEcp1.1-like (MF062700)	TnEcp1.1-like (MF062700)
FP185E2	C2406T	Chicken faeces-Pork meat	Non-human chain	CTX-M-55	Tn	C1	C10	TnEcp1.1-like (MF062700)	TnEcp1.1-like (MF062700)
FP185E2	FX11E1	Beef meat-Pork meat	Non-human chain	CTX-M-55	Tn	C1	C10	TnEcp1.1-like (MF062700)	TnEcp1.1-like (MF062700)
FP185E2	FC31E2	Chicken meat-Pork meat	Non-human chain	CTX-M-55	Tn	C1	C10	TnEcp1.1-like (MF062700)	TnEcp1.1-like (MF062700)
FP185E2	FC196E1	Chicken meat-Pork meat	Non-human chain	CTX-M-55	Tn	C1	C10	TnEcp1.1-like (MF062700)	TnEcp1.1-like (MF062700)
FP185E2	C2404T	Chicken faeces-Pork meat	Non-human chain	CTX-M-55	Tn	C1	C10	TnEcp1.1-like (MF062700)	TnEcp1.1-like (MF062700)
FP185E2	QMH1901	Human-Pork meat	Human chain	CTX-M-55	Tn	C1	C7	TnEcp1.1-like (MF062700)	TnEcp1.1-like (MF062700)
FP185E2	ERR10438198	Human-Pork meat	Human chain	CTX-M-55	Tn	C1	C5	TnEcp1.1-like (MF062700)	TnEcp1.1-like (MF062700)
FP185E2	GCA_026310555.1	Human-Pork meat	Human chain	CTX-M-55	Tn	C1	C5	TnEcp1.1-like (MF062700)	TnEcp1.1-like (MF062700)
FP185E2	FX24E1	Beef meat-Pork meat	Non-human chain	CTX-M-55	Tn	C1	C6	TnEcp1.1-like (MF062700)	TnEcp1.1-like (MF062700)
FP185E2	FX25E1	Beef meat-Pork meat	Non-human chain	CTX-M-55	Tn	C1	C6	TnEcp1.1-like (MF062700)	TnEcp1.1-like (MF062700)
FP185E2	FX6E1	Beef meat-Pork meat	Non-human chain	CTX-M-55	Tn	C1	C6	TnEcp1.1-like (MF062700)	TnEcp1.1-like (MF062700)
FP185E2	P1123T	Pig faeces-Pork meat	Non-human chain	CTX-M-55	Tn	C1	C6	TnEcp1.1-like (MF062700)	TnEcp1.1-like (MF062700)
FP185E2	FC50E1	Chicken meat-Pork meat	Non-human chain	CTX-M-55	Tn	C1	C6	TnEcp1.1-like (MF062700)	TnEcp1.1-like (MF062700)
FP185E2	KWH2011	Human-Pork meat	Human chain	CTX-M-55	Tn	C1	C6	TnEcp1.1-like (MF062700)	TnEcp1.1-like (MF062700)
FP185E2	FC160E1	Chicken meat-Pork meat	Non-human chain	CTX-M-55	Tn	C1	NA	TnEcp1.1-like (MF062700)	TnEcp1.1-like (MF062700)
FP185E2	FX218E1	Beef meat-Pork meat	Non-human chain	CTX-M-55	Tn	C1	NA	TnEcp1.1-like (MF062700)	TnEcp1.1-like (MF062700)
FP185E2	X1270T	Cattle faeces-Pork meat	Non-human chain	CTX-M-55	Tn	C1	NA	TnEcp1.1-like (MF062700)	TnEcp1.1-like (MF062700)
FP185E2	C2347T	Chicken faeces-Pork meat	Non-human chain	CTX-M-55	Tn	C1	NA	TnEcp1.1-like (MF062700)	TnEcp1.1-like (MF062700)
FP185E2	C2399T	Chicken faeces-Pork meat	Non-human chain	CTX-M-55	Tn	C1	NA	TnEcp1.1-like (MF062700)	TnEcp1.1-like (MF062700)
FP185E2	FC201E2	Chicken meat-Pork meat	Non-human chain	CTX-M-55	Tn	C1	NA	TnEcp1.1-like (MF062700)	TnEcp1.1-like (MF062700)
FP185E2	P1092T	Pig faeces-Pork meat	Non-human chain	CTX-M-55	Tn	C1	NA	TnEcp1.1-like (MF062700)	TnEcp1.1-like (MF062700)
FP185E2	FC67E1	Chicken meat-Pork meat	Non-human chain	CTX-M-55	Tn	C1	NA	TnEcp1.1-like (MF062700)	TnEcp1.1-like (MF062700)
FP185E2	FC13E1	Chicken meat-Pork meat	Non-human chain	CTX-M-55	Tn	C1	NA	TnEcp1.1-like (MF062700)	TnEcp1.1-like (MF062700)
FP185E2	X1226T	Cattle faeces-Pork meat	Non-human chain	CTX-M-55	Tn	C1	NA	TnEcp1.1-like (MF062700)	TnEcp1.1-like (MF062700)
FP185E2	FX38E1	Beef meat-Pork meat	Non-human chain	CTX-M-55	Tn	C1	NA	TnEcp1.1-like (MF062700)	TnEcp1.1-like (MF062700)
FP185E2	H007_E	Pork meat-Surface	Non-human chain	CTX-M-55	Tn	C1	NA	TnEcp1.1-like (MF062700)	TnEcp1.1-like (MF062700)
FP185E2	PC001_E	Pork meat-Surface	Non-human chain	CTX-M-55	Tn	C1	NA	TnEcp1.1-like (MF062700)	TnEcp1.1-like (MF062700)
FP185E2	PW001_E	Pork meat-Surface	Non-human chain	CTX-M-55	Tn	C1	NA	TnEcp1.1-like (MF062700)	TnEcp1.1-like (MF062700)
P1065T	FP153E1	Pig faeces-Pork meat	Non-human chain	CTX-M-55	Plasmid	C1	C1	Tn6339-like (MF344565)	Tn6339-like (MF344565)
P1065T	X1251T	Cattle faeces-Pig faeces	Non-human chain	CTX-M-55	Clonal	C1	C1	Tn6339-like (MF344565)	TnEcp1.1-like (MF062700)
P1065T	FP21E1	Pig faeces-Pork meat	Non-human chain	CTX-M-55	Plasmid	C1	C1	Tn6339-like (MF344565)	TnEcp1.1-like (MF062700)
P1065T	X1263T	Cattle faeces-Pig faeces	Non-human chain	CTX-M-55	Plasmid	C1	C1	Tn6339-like (MF344565)	TnEcp1.1-like (MF062700)
P1065T	C2390T	Chicken faeces-Pig faeces	Non-human chain	CTX-M-55	Clonal	C1	C1	Tn6339-like (MF344565)	TnEcp1.1-like (MF062700)
P1065T	FP112E1	Pig faeces-Pork meat	Non-human chain	CTX-M-55	Plasmid	C1	C1	Tn6339-like (MF344565)	TnEcp1.1-like (MF062700)
P1065T	C2345T	Chicken faeces-Pig faeces	Non-human chain	CTX-M-55	Plasmid	C1	C1	Tn6339-like (MF344565)	Tn6339-like (MF344565)
P1065T	C2322T	Chicken faeces-Pig faeces	Non-human chain	CTX-M-55	Plasmid	C1	C1	Tn6339-like (MF344565)	Tn6339-like (MF344565)
P1065T	C2385T	Chicken faeces-Pig faeces	Non-human chain	CTX-M-55	Plasmid	C1	C1	Tn6339-like (MF344565)	Tn6339-like (MF344565)
P1065T	C2389T	Chicken faeces-Pig faeces	Non-human chain	CTX-M-55	Plasmid	C1	C1	Tn6339-like (MF344565)	Tn6339-like (MF344565)
P1065T	KWH2007	Human-Pig faeces	Human chain	CTX-M-55	Plasmid	C1	C1	Tn6339-like (MF344565)	Tn6339-like (MF344565)
P1065T	C2387T	Chicken faeces-Pig faeces	Non-human chain	CTX-M-55	Plasmid	C1	C1	Tn6339-like (MF344565)	Tn6339-like (MF344565)
P1065T	FC59E1	Chicken meat-Pig faeces	Non-human chain	CTX-M-55	Clonal	C1	C1	Tn6339-like (MF344565)	Tn6339-like (MF344565)
P1065T	RTE1246E1	Pig faeces-RTE food	Non-human chain	CTX-M-55	Plasmid	C1	C1	Tn6339-like (MF344565)	Tn6339-like (MF344565)
P1065T	FP159E1	Pig faeces-Pork meat	Non-human chain	CTX-M-55	Clonal	C1	C1	Tn6339-like (MF344565)	TnEcp1.1-like (MF062700)
P1065T	FX242E1	Beef meat-Pig faeces	Non-human chain	CTX-M-55	Plasmid	C1	C1	Tn6339-like (MF344565)	TnEcp1.1-like (MF062700)
P1065T	C2396T	Chicken faeces-Pig faeces	Non-human chain	CTX-M-55	Plasmid	C1	C1	Tn6339-like (MF344565)	Tn6339-like (MF344565)
P1065T	C2384T	Chicken faeces-Pig faeces	Non-human chain	CTX-M-55	Plasmid	C1	C1	Tn6339-like (MF344565)	Tn6339-like (MF344565)
P1065T	FP156E1	Pig faeces-Pork meat	Non-human chain	CTX-M-55	Plasmid	C1	C1	Tn6339-like (MF344565)	TnEcp1.1-like (MF062700)
P1065T	C2334T	Chicken faeces-Pig faeces	Non-human chain	CTX-M-55	Plasmid	C1	C1	Tn6339-like (MF344565)	Tn6339-like (MF344565)
P1065T	FC41E2	Chicken meat-Pig faeces	Non-human chain	CTX-M-55	Plasmid	C1	C1	Tn6339-like (MF344565)	Tn6339-like (MF344565)
P1065T	FP3E1	Pig faeces-Pork meat	Non-human chain	CTX-M-55	Clonal	C1	C1	Tn6339-like (MF344565)	Undetermined
P1065T	FP40E2	Pig faeces-Pork meat	Non-human chain	CTX-M-55	Plasmid	C1	C1	Tn6339-like (MF344565)	TnEcp1.1-like (MF062700)
P1065T	FC165E1	Chicken meat-Pig faeces	Non-human chain	CTX-M-55	Plasmid	C1	C1	Tn6339-like (MF344565)	Tn6339-like (MF344565)
P1065T	FP77E1	Pig faeces-Pork meat	Non-human chain	CTX-M-55	Plasmid	C1	C1	Tn6339-like (MF344565)	Tn6339-like (MF344565)
P1065T	FC61E1	Chicken meat-Pig faeces	Non-human chain	CTX-M-55	Plasmid	C1	C1	Tn6339-like (MF344565)	TnEcp1.1-like (MF062700)
P1065T	FC68E1	Chicken meat-Pig faeces	Non-human chain	CTX-M-55	Plasmid	C1	C1	Tn6339-like (MF344565)	Tn6339-like (MF344565)
P1065T	FC8E1	Chicken meat-Pig faeces	Non-human chain	CTX-M-55	Plasmid	C1	C1	Tn6339-like (MF344565)	TnEcp1.1-like (MF062700)
P1065T	C2356T	Chicken faeces-Pig faeces	Non-human chain	CTX-M-55	Plasmid	C1	C1	Tn6339-like (MF344565)	TnEcp1.1-like (MF062700)
P1065T	FC29E2	Chicken meat-Pig faeces	Non-human chain	CTX-M-55	Plasmid	C1	C1	Tn6339-like (MF344565)	TnEcp1.1-like (MF062700)
P1065T	FC19E2	Chicken meat-Pig faeces	Non-human chain	CTX-M-55	Plasmid	C1	C1	Tn6339-like (MF344565)	TnEcp1.1-like (MF062700)
P1065T	FC20E1	Chicken meat-Pig faeces	Non-human chain	CTX-M-55	Plasmid	C1	C1	Tn6339-like (MF344565)	Tn6339-like (MF344565)
P1065T	FP166E3	Pig faeces-Pork meat	Non-human chain	CTX-M-55	Plasmid	C1	C1	Tn6339-like (MF344565)	Tn6339-like (MF344565)
P1065T	FP192E1	Pig faeces-Pork meat	Non-human chain	CTX-M-55	Plasmid	C1	C1	Tn6339-like (MF344565)	Tn6339-like (MF344565)
P1065T	FP175E3	Pig faeces-Pork meat	Non-human chain	CTX-M-55	Plasmid	C1	C1	Tn6339-like (MF344565)	Tn6339-like (MF344565)
P1065T	FC36E2	Chicken meat-Pig faeces	Non-human chain	CTX-M-55	Plasmid	C1	C1	Tn6339-like (MF344565)	TnEcp1.1-like (MF062700)
P1065T	FP180E1	Pig faeces-Pork meat	Non-human chain	CTX-M-55	Plasmid	C1	C1	Tn6339-like (MF344565)	TnEcp1.1-like (MF062700)
P1065T	FX22E1	Beef meat-Pig faeces	Non-human chain	CTX-M-55	Plasmid	C1	C1	Tn6339-like (MF344565)	TnEcp1.1-like (MF062700)
P1065T	FP10E1	Pig faeces-Pork meat	Non-human chain	CTX-M-55	Clonal	C1	C1	Tn6339-like (MF344565)	TnEcp1.1-like (MF062700)
P1065T	FP178E1	Pig faeces-Pork meat	Non-human chain	CTX-M-55	Plasmid	C1	C1	Tn6339-like (MF344565)	Tn6339-like (MF344565)
P1065T	FP56E1	Pig faeces-Pork meat	Non-human chain	CTX-M-55	Plasmid	C1	C1	Tn6339-like (MF344565)	Tn6339-like (MF344565)
P1065T	FP50E1	Pig faeces-Pork meat	Non-human chain	CTX-M-55	Plasmid	C1	C1	Tn6339-like (MF344565)	TnEcp1.1-like (MF062700)
P1065T	FX31E1	Beef meat-Pig faeces	Non-human chain	CTX-M-55	Plasmid	C1	C1	Tn6339-like (MF344565)	TnEcp1.1-like (MF062700)
P1065T	FP162E2	Pig faeces-Pork meat	Non-human chain	CTX-M-55	Plasmid	C1	C1	Tn6339-like (MF344565)	TnEcp1.1-like (MF062700)
P1065T	FC37E1	Chicken meat-Pig faeces	Non-human chain	CTX-M-55	Plasmid	C1	C1	Tn6339-like (MF344565)	Tn6339-like (MF344565)
P1065T	FP161E1	Pig faeces-Pork meat	Non-human chain	CTX-M-55	Plasmid	C1	C1	Tn6339-like (MF344565)	TnEcp1.1-like (MF062700)
P1065T	C2326T	Chicken faeces-Pig faeces	Non-human chain	CTX-M-55	Clonal	C1	C1	Tn6339-like (MF344565)	Tn6339-like (MF344565)
P1065T	C2323T	Chicken faeces-Pig faeces	Non-human chain	CTX-M-55	Clonal	C1	C1	Tn6339-like (MF344565)	Tn6339-like (MF344565)
P1065T	FP51E1	Pig faeces-Pork meat	Non-human chain	CTX-M-55	Plasmid	C1	C1	Tn6339-like (MF344565)	Tn6339-like (MF344565)
P1065T	FP163E1	Pig faeces-Pork meat	Non-human chain	CTX-M-55	Plasmid	C1	C1	Tn6339-like (MF344565)	TnEcp1.1-like (MF062700)
P1065T	FP48E2	Pig faeces-Pork meat	Non-human chain	CTX-M-55	Plasmid	C1	C1	Tn6339-like (MF344565)	Tn6339-like (MF344565)
P1065T	FC24E1	Chicken meat-Pig faeces	Non-human chain	CTX-M-55	Plasmid	C1	C1	Tn6339-like (MF344565)	TnEcp1.1-like (MF062700)
P1065T	FC54E1	Chicken meat-Pig faeces	Non-human chain	CTX-M-55	Plasmid	C1	C1	Tn6339-like (MF344565)	Tn6339-like (MF344565)
P1065T	FP94E1	Pig faeces-Pork meat	Non-human chain	CTX-M-55	Tn	C1	C9	Tn6339-like (MF344565)	Tn6339-like (MF344565)
P1065T	FC16E1	Chicken meat-Pig faeces	Non-human chain	CTX-M-55	Tn	C1	C3	Tn6339-like (MF344565)	Tn6339-like (MF344565)
P1065T	FX19E1	Beef meat-Pig faeces	Non-human chain	CTX-M-55	Tn	C1	C3	Tn6339-like (MF344565)	Tn6339-like (MF344565)
P1065T	X1227T	Cattle faeces-Pig faeces	Non-human chain	CTX-M-55	Tn	C1	C3	Tn6339-like (MF344565)	Tn6339-like (MF344565)
P1065T	FC98E2	Chicken meat-Pig faeces	Non-human chain	CTX-M-55	Tn	C1	C3	Tn6339-like (MF344565)	Tn6339-like (MF344565)
P1065T	FC17E2	Chicken meat-Pig faeces	Non-human chain	CTX-M-55	Tn	C1	C3	Tn6339-like (MF344565)	Tn6339-like (MF344565)
P1065T	SRR12517452	Human-Pig faeces	Human chain	CTX-M-55	Tn	C1	C3	Tn6339-like (MF344565)	Tn6339-like (MF344565)
P1065T	C2330T	Chicken faeces-Pig faeces	Non-human chain	CTX-M-55	Tn	C1	C2	Tn6339-like (MF344565)	Tn6339-like (MF344565)
P1065T	SRR12517428	Human-Pig faeces	Human chain	CTX-M-55	Tn	C1	C2	Tn6339-like (MF344565)	Tn6339-like (MF344565)
P1065T	SRR12517433	Human-Pig faeces	Human chain	CTX-M-55	Tn	C1	C2	Tn6339-like (MF344565)	Tn6339-like (MF344565)
P1065T	FC45E1	Chicken meat-Pig faeces	Non-human chain	CTX-M-55	Tn	C1	C4	Tn6339-like (MF344565)	Tn6339-like (MF344565)
P1065T	FC189E1	Chicken meat-Pig faeces	Non-human chain	CTX-M-55	Tn	C1	C4	Tn6339-like (MF344565)	Tn6339-like (MF344565)
P1065T	FC323E1	Chicken meat-Pig faeces	Non-human chain	CTX-M-55	Tn	C1	C4	Tn6339-like (MF344565)	Tn6339-like (MF344565)
P1065T	FP37E2	Pig faeces-Pork meat	Non-human chain	CTX-M-55	Tn	C1	C4	Tn6339-like (MF344565)	Tn6339-like (MF344565)
P1065T	C2371T	Chicken faeces-Pig faeces	Non-human chain	CTX-M-55	Tn	C1	C8	Tn6339-like (MF344565)	Tn6339-like (MF344565)
P1065T	C2364T	Chicken faeces-Pig faeces	Non-human chain	CTX-M-55	Tn	C1	C8	Tn6339-like (MF344565)	Tn6339-like (MF344565)
P1065T	C2379T	Chicken faeces-Pig faeces	Non-human chain	CTX-M-55	Tn	C1	C8	Tn6339-like (MF344565)	Tn6339-like (MF344565)
P1065T	C2366T	Chicken faeces-Pig faeces	Non-human chain	CTX-M-55	Tn	C1	C8	Tn6339-like (MF344565)	Tn6339-like (MF344565)
P1065T	C2413T	Chicken faeces-Pig faeces	Non-human chain	CTX-M-55	Tn	C1	C8	Tn6339-like (MF344565)	Tn6339-like (MF344565)
P1065T	C2351T	Chicken faeces-Pig faeces	Non-human chain	CTX-M-55	Tn	C1	C8	Tn6339-like (MF344565)	Tn6339-like (MF344565)
P1065T	C2411T	Chicken faeces-Pig faeces	Non-human chain	CTX-M-55	Tn	C1	C8	Tn6339-like (MF344565)	Tn6339-like (MF344565)
P1065T	C2352T	Chicken faeces-Pig faeces	Non-human chain	CTX-M-55	Tn	C1	C8	Tn6339-like (MF344565)	Tn6339-like (MF344565)
P1065T	C2363T	Chicken faeces-Pig faeces	Non-human chain	CTX-M-55	Tn	C1	C8	Tn6339-like (MF344565)	Tn6339-like (MF344565)
P1065T	C2376T	Chicken faeces-Pig faeces	Non-human chain	CTX-M-55	Tn	C1	C8	Tn6339-like (MF344565)	Tn6339-like (MF344565)
P1065T	C2357T	Chicken faeces-Pig faeces	Non-human chain	CTX-M-55	Tn	C1	C8	Tn6339-like (MF344565)	Tn6339-like (MF344565)
P1065T	C2359T	Chicken faeces-Pig faeces	Non-human chain	CTX-M-55	Tn	C1	C8	Tn6339-like (MF344565)	Tn6339-like (MF344565)
P1065T	C2358T	Chicken faeces-Pig faeces	Non-human chain	CTX-M-55	Tn	C1	C8	Tn6339-like (MF344565)	Tn6339-like (MF344565)
P1065T	C2377T	Chicken faeces-Pig faeces	Non-human chain	CTX-M-55	Tn	C1	C8	Tn6339-like (MF344565)	Tn6339-like (MF344565)
P1065T	C2409T	Chicken faeces-Pig faeces	Non-human chain	CTX-M-55	Tn	C1	C8	Tn6339-like (MF344565)	Tn6339-like (MF344565)
P1065T	C2365T	Chicken faeces-Pig faeces	Non-human chain	CTX-M-55	Tn	C1	C8	Tn6339-like (MF344565)	Tn6339-like (MF344565)
P1065T	C2419T	Chicken faeces-Pig faeces	Non-human chain	CTX-M-55	Tn	C1	C8	Tn6339-like (MF344565)	Tn6339-like (MF344565)
P1065T	C2378T	Chicken faeces-Pig faeces	Non-human chain	CTX-M-55	Tn	C1	C8	Tn6339-like (MF344565)	Tn6339-like (MF344565)
P1065T	C2373T	Chicken faeces-Pig faeces	Non-human chain	CTX-M-55	Tn	C1	C8	Tn6339-like (MF344565)	Tn6339-like (MF344565)
P1065T	FP43E3	Pig faeces-Pork meat	Non-human chain	CTX-M-55	Tn	C1	C8	Tn6339-like (MF344565)	Tn6339-like (MF344565)
P1065T	FC12E2	Chicken meat-Pig faeces	Non-human chain	CTX-M-55	Tn	C1	C8	Tn6339-like (MF344565)	Tn6339-like (MF344565)
P1065T	FP154E1	Pig faeces-Pork meat	Non-human chain	CTX-M-55	Tn	C1	C8	Tn6339-like (MF344565)	Tn6339-like (MF344565)
P1065T	FC173E1	Chicken meat-Pig faeces	Non-human chain	CTX-M-55	Tn	C1	C7	Tn6339-like (MF344565)	Tn6339-like (MF344565)
P1065T	SRR13342174	Human-Pig faeces	Human chain	CTX-M-55	Tn	C1	C5	Tn6339-like (MF344565)	Tn6339-like (MF344565)
P1065T	FP176E1	Pig faeces-Pork meat	Non-human chain	CTX-M-55	Tn	C1	C6	Tn6339-like (MF344565)	Tn6339-like (MF344565)
FP153E1	X1251T	Cattle faeces-Pork meat	Non-human chain	CTX-M-55	Plasmid	C1	C1	Tn6339-like (MF344565)	TnEcp1.1-like (MF062700)
FP153E1	P1112T	Pig faeces-Pork meat	Non-human chain	CTX-M-55	Clonal	C1	C1	Tn6339-like (MF344565)	Tn6339-like (MF344565)
FP153E1	X1263T	Cattle faeces-Pork meat	Non-human chain	CTX-M-55	Clonal	C1	C1	Tn6339-like (MF344565)	TnEcp1.1-like (MF062700)
FP153E1	C2390T	Chicken faeces-Pork meat	Non-human chain	CTX-M-55	Plasmid	C1	C1	Tn6339-like (MF344565)	TnEcp1.1-like (MF062700)
FP153E1	C2345T	Chicken faeces-Pork meat	Non-human chain	CTX-M-55	Plasmid	C1	C1	Tn6339-like (MF344565)	Tn6339-like (MF344565)
FP153E1	C2322T	Chicken faeces-Pork meat	Non-human chain	CTX-M-55	Plasmid	C1	C1	Tn6339-like (MF344565)	Tn6339-like (MF344565)
FP153E1	C2385T	Chicken faeces-Pork meat	Non-human chain	CTX-M-55	Plasmid	C1	C1	Tn6339-like (MF344565)	Tn6339-like (MF344565)
FP153E1	C2389T	Chicken faeces-Pork meat	Non-human chain	CTX-M-55	Plasmid	C1	C1	Tn6339-like (MF344565)	Tn6339-like (MF344565)
FP153E1	KWH2007	Human-Pork meat	Human chain	CTX-M-55	Plasmid	C1	C1	Tn6339-like (MF344565)	Tn6339-like (MF344565)
FP153E1	C2387T	Chicken faeces-Pork meat	Non-human chain	CTX-M-55	Plasmid	C1	C1	Tn6339-like (MF344565)	Tn6339-like (MF344565)
FP153E1	FC59E1	Chicken meat-Pork meat	Non-human chain	CTX-M-55	Plasmid	C1	C1	Tn6339-like (MF344565)	Tn6339-like (MF344565)
FP153E1	P1121T	Pig faeces-Pork meat	Non-human chain	CTX-M-55	Clonal	C1	C1	Tn6339-like (MF344565)	TnEcp1.1-like (MF062700)
FP153E1	RTE1246E1	Pork meat-RTE food	Non-human chain	CTX-M-55	Plasmid	C1	C1	Tn6339-like (MF344565)	Tn6339-like (MF344565)
FP153E1	FX242E1	Beef meat-Pork meat	Non-human chain	CTX-M-55	Plasmid	C1	C1	Tn6339-like (MF344565)	TnEcp1.1-like (MF062700)
FP153E1	C2396T	Chicken faeces-Pork meat	Non-human chain	CTX-M-55	Plasmid	C1	C1	Tn6339-like (MF344565)	Tn6339-like (MF344565)
FP153E1	C2384T	Chicken faeces-Pork meat	Non-human chain	CTX-M-55	Plasmid	C1	C1	Tn6339-like (MF344565)	Tn6339-like (MF344565)
FP153E1	C2334T	Chicken faeces-Pork meat	Non-human chain	CTX-M-55	Plasmid	C1	C1	Tn6339-like (MF344565)	Tn6339-like (MF344565)
FP153E1	FC41E2	Chicken meat-Pork meat	Non-human chain	CTX-M-55	Plasmid	C1	C1	Tn6339-like (MF344565)	Tn6339-like (MF344565)
FP153E1	FC165E1	Chicken meat-Pork meat	Non-human chain	CTX-M-55	Plasmid	C1	C1	Tn6339-like (MF344565)	Tn6339-like (MF344565)
FP153E1	FC61E1	Chicken meat-Pork meat	Non-human chain	CTX-M-55	Plasmid	C1	C1	Tn6339-like (MF344565)	TnEcp1.1-like (MF062700)
FP153E1	FC68E1	Chicken meat-Pork meat	Non-human chain	CTX-M-55	Plasmid	C1	C1	Tn6339-like (MF344565)	Tn6339-like (MF344565)
FP153E1	FC8E1	Chicken meat-Pork meat	Non-human chain	CTX-M-55	Plasmid	C1	C1	Tn6339-like (MF344565)	TnEcp1.1-like (MF062700)
FP153E1	C2356T	Chicken faeces-Pork meat	Non-human chain	CTX-M-55	Plasmid	C1	C1	Tn6339-like (MF344565)	TnEcp1.1-like (MF062700)
FP153E1	FC29E2	Chicken meat-Pork meat	Non-human chain	CTX-M-55	Plasmid	C1	C1	Tn6339-like (MF344565)	TnEcp1.1-like (MF062700)
FP153E1	P1069T	Pig faeces-Pork meat	Non-human chain	CTX-M-55	Plasmid	C1	C1	Tn6339-like (MF344565)	TnEcp1.1-like (MF062700)
FP153E1	FC19E2	Chicken meat-Pork meat	Non-human chain	CTX-M-55	Plasmid	C1	C1	Tn6339-like (MF344565)	TnEcp1.1-like (MF062700)
FP153E1	FC20E1	Chicken meat-Pork meat	Non-human chain	CTX-M-55	Plasmid	C1	C1	Tn6339-like (MF344565)	Tn6339-like (MF344565)
FP153E1	FC36E2	Chicken meat-Pork meat	Non-human chain	CTX-M-55	Plasmid	C1	C1	Tn6339-like (MF344565)	TnEcp1.1-like (MF062700)
FP153E1	FX22E1	Beef meat-Pork meat	Non-human chain	CTX-M-55	Plasmid	C1	C1	Tn6339-like (MF344565)	TnEcp1.1-like (MF062700)
FP153E1	FX31E1	Beef meat-Pork meat	Non-human chain	CTX-M-55	Plasmid	C1	C1	Tn6339-like (MF344565)	TnEcp1.1-like (MF062700)
FP153E1	FC37E1	Chicken meat-Pork meat	Non-human chain	CTX-M-55	Plasmid	C1	C1	Tn6339-like (MF344565)	Tn6339-like (MF344565)
FP153E1	C2326T	Chicken faeces-Pork meat	Non-human chain	CTX-M-55	Plasmid	C1	C1	Tn6339-like (MF344565)	Tn6339-like (MF344565)
FP153E1	C2323T	Chicken faeces-Pork meat	Non-human chain	CTX-M-55	Plasmid	C1	C1	Tn6339-like (MF344565)	Tn6339-like (MF344565)
FP153E1	P1078T	Pig faeces-Pork meat	Non-human chain	CTX-M-55	Plasmid	C1	C1	Tn6339-like (MF344565)	TnEcp1.1-like (MF062700)
FP153E1	FC24E1	Chicken meat-Pork meat	Non-human chain	CTX-M-55	Plasmid	C1	C1	Tn6339-like (MF344565)	TnEcp1.1-like (MF062700)
FP153E1	FC54E1	Chicken meat-Pork meat	Non-human chain	CTX-M-55	Plasmid	C1	C1	Tn6339-like (MF344565)	Tn6339-like (MF344565)
FP153E1	FC16E1	Chicken meat-Pork meat	Non-human chain	CTX-M-55	Tn	C1	C3	Tn6339-like (MF344565)	Tn6339-like (MF344565)
FP153E1	FX19E1	Beef meat-Pork meat	Non-human chain	CTX-M-55	Tn	C1	C3	Tn6339-like (MF344565)	Tn6339-like (MF344565)
FP153E1	X1227T	Cattle faeces-Pork meat	Non-human chain	CTX-M-55	Tn	C1	C3	Tn6339-like (MF344565)	Tn6339-like (MF344565)
FP153E1	FC98E2	Chicken meat-Pork meat	Non-human chain	CTX-M-55	Tn	C1	C3	Tn6339-like (MF344565)	Tn6339-like (MF344565)
FP153E1	FC17E2	Chicken meat-Pork meat	Non-human chain	CTX-M-55	Tn	C1	C3	Tn6339-like (MF344565)	Tn6339-like (MF344565)
FP153E1	SRR12517452	Human-Pork meat	Human chain	CTX-M-55	Tn	C1	C3	Tn6339-like (MF344565)	Tn6339-like (MF344565)
FP153E1	P1088T	Pig faeces-Pork meat	Non-human chain	CTX-M-55	Tn	C1	C2	Tn6339-like (MF344565)	Tn6339-like (MF344565)
FP153E1	C2330T	Chicken faeces-Pork meat	Non-human chain	CTX-M-55	Tn	C1	C2	Tn6339-like (MF344565)	Tn6339-like (MF344565)
FP153E1	SRR12517428	Human-Pork meat	Human chain	CTX-M-55	Tn	C1	C2	Tn6339-like (MF344565)	Tn6339-like (MF344565)
FP153E1	SRR12517433	Human-Pork meat	Human chain	CTX-M-55	Tn	C1	C2	Tn6339-like (MF344565)	Tn6339-like (MF344565)
FP153E1	FC45E1	Chicken meat-Pork meat	Non-human chain	CTX-M-55	Tn	C1	C4	Tn6339-like (MF344565)	Tn6339-like (MF344565)
FP153E1	FC189E1	Chicken meat-Pork meat	Non-human chain	CTX-M-55	Tn	C1	C4	Tn6339-like (MF344565)	Tn6339-like (MF344565)
FP153E1	P1109T	Pig faeces-Pork meat	Non-human chain	CTX-M-55	Tn	C1	C4	Tn6339-like (MF344565)	Tn6339-like (MF344565)
FP153E1	FC242E1	Chicken meat-Pork meat	Non-human chain	CTX-M-55	Tn	C1	C4	Tn6339-like (MF344565)	Tn6339-like (MF344565)
FP153E1	FC323E1	Chicken meat-Pork meat	Non-human chain	CTX-M-55	Tn	C1	C4	Tn6339-like (MF344565)	Tn6339-like (MF344565)
FP153E1	C2371T	Chicken faeces-Pork meat	Non-human chain	CTX-M-55	Tn	C1	C8	Tn6339-like (MF344565)	Tn6339-like (MF344565)
FP153E1	C2364T	Chicken faeces-Pork meat	Non-human chain	CTX-M-55	Tn	C1	C8	Tn6339-like (MF344565)	Tn6339-like (MF344565)
FP153E1	C2379T	Chicken faeces-Pork meat	Non-human chain	CTX-M-55	Tn	C1	C8	Tn6339-like (MF344565)	Tn6339-like (MF344565)
FP153E1	C2366T	Chicken faeces-Pork meat	Non-human chain	CTX-M-55	Tn	C1	C8	Tn6339-like (MF344565)	Tn6339-like (MF344565)
FP153E1	C2413T	Chicken faeces-Pork meat	Non-human chain	CTX-M-55	Tn	C1	C8	Tn6339-like (MF344565)	Tn6339-like (MF344565)
FP153E1	C2351T	Chicken faeces-Pork meat	Non-human chain	CTX-M-55	Tn	C1	C8	Tn6339-like (MF344565)	Tn6339-like (MF344565)
FP153E1	C2411T	Chicken faeces-Pork meat	Non-human chain	CTX-M-55	Tn	C1	C8	Tn6339-like (MF344565)	Tn6339-like (MF344565)
FP153E1	C2352T	Chicken faeces-Pork meat	Non-human chain	CTX-M-55	Tn	C1	C8	Tn6339-like (MF344565)	Tn6339-like (MF344565)
FP153E1	C2363T	Chicken faeces-Pork meat	Non-human chain	CTX-M-55	Tn	C1	C8	Tn6339-like (MF344565)	Tn6339-like (MF344565)
FP153E1	C2376T	Chicken faeces-Pork meat	Non-human chain	CTX-M-55	Tn	C1	C8	Tn6339-like (MF344565)	Tn6339-like (MF344565)
FP153E1	C2357T	Chicken faeces-Pork meat	Non-human chain	CTX-M-55	Tn	C1	C8	Tn6339-like (MF344565)	Tn6339-like (MF344565)
FP153E1	C2359T	Chicken faeces-Pork meat	Non-human chain	CTX-M-55	Tn	C1	C8	Tn6339-like (MF344565)	Tn6339-like (MF344565)
FP153E1	C2358T	Chicken faeces-Pork meat	Non-human chain	CTX-M-55	Tn	C1	C8	Tn6339-like (MF344565)	Tn6339-like (MF344565)
FP153E1	C2377T	Chicken faeces-Pork meat	Non-human chain	CTX-M-55	Tn	C1	C8	Tn6339-like (MF344565)	Tn6339-like (MF344565)
FP153E1	C2409T	Chicken faeces-Pork meat	Non-human chain	CTX-M-55	Tn	C1	C8	Tn6339-like (MF344565)	Tn6339-like (MF344565)
FP153E1	C2365T	Chicken faeces-Pork meat	Non-human chain	CTX-M-55	Tn	C1	C8	Tn6339-like (MF344565)	Tn6339-like (MF344565)
FP153E1	C2419T	Chicken faeces-Pork meat	Non-human chain	CTX-M-55	Tn	C1	C8	Tn6339-like (MF344565)	Tn6339-like (MF344565)
FP153E1	C2378T	Chicken faeces-Pork meat	Non-human chain	CTX-M-55	Tn	C1	C8	Tn6339-like (MF344565)	Tn6339-like (MF344565)
FP153E1	C2373T	Chicken faeces-Pork meat	Non-human chain	CTX-M-55	Tn	C1	C8	Tn6339-like (MF344565)	Tn6339-like (MF344565)
FP153E1	RTE1009E1	Pork meat-RTE food	Non-human chain	CTX-M-55	Tn	C1	C8	Tn6339-like (MF344565)	Tn6339-like (MF344565)
FP153E1	FC12E2	Chicken meat-Pork meat	Non-human chain	CTX-M-55	Tn	C1	C8	Tn6339-like (MF344565)	Tn6339-like (MF344565)
FP153E1	FC173E1	Chicken meat-Pork meat	Non-human chain	CTX-M-55	Tn	C1	C7	Tn6339-like (MF344565)	Tn6339-like (MF344565)
FP153E1	SRR13342174	Human-Pork meat	Human chain	CTX-M-55	Tn	C1	C5	Tn6339-like (MF344565)	Tn6339-like (MF344565)
FP153E1	C2321T	Chicken faeces-Pork meat	Non-human chain	CTX-M-55	Tn	C1	NA	Tn6339-like (MF344565)	Tn6339-like (MF344565)
FP153E1	PW004_E	Pork meat-Surface	Non-human chain	CTX-M-55	Tn	C1	NA	Tn6339-like (MF344565)	Tn6339-like (MF344565)
X1251T	FP21E1	Cattle faeces-Pork meat	Non-human chain	CTX-M-55	Plasmid	C1	C1	TnEcp1.1-like (MF062700)	TnEcp1.1-like (MF062700)
X1251T	P1112T	Cattle faeces-Pig faeces	Non-human chain	CTX-M-55	Plasmid	C1	C1	TnEcp1.1-like (MF062700)	Tn6339-like (MF344565)
X1251T	C2390T	Cattle faeces-Chicken faeces	Non-human chain	CTX-M-55	Clonal	C1	C1	TnEcp1.1-like (MF062700)	TnEcp1.1-like (MF062700)
X1251T	FP112E1	Cattle faeces-Pork meat	Non-human chain	CTX-M-55	Plasmid	C1	C1	TnEcp1.1-like (MF062700)	TnEcp1.1-like (MF062700)
X1251T	C2345T	Cattle faeces-Chicken faeces	Non-human chain	CTX-M-55	Plasmid	C1	C1	TnEcp1.1-like (MF062700)	Tn6339-like (MF344565)
X1251T	C2322T	Cattle faeces-Chicken faeces	Non-human chain	CTX-M-55	Plasmid	C1	C1	TnEcp1.1-like (MF062700)	Tn6339-like (MF344565)
X1251T	C2385T	Cattle faeces-Chicken faeces	Non-human chain	CTX-M-55	Plasmid	C1	C1	TnEcp1.1-like (MF062700)	Tn6339-like (MF344565)
X1251T	C2389T	Cattle faeces-Chicken faeces	Non-human chain	CTX-M-55	Plasmid	C1	C1	TnEcp1.1-like (MF062700)	Tn6339-like (MF344565)
X1251T	KWH2007	Cattle faeces-Human	Human chain	CTX-M-55	Plasmid	C1	C1	TnEcp1.1-like (MF062700)	Tn6339-like (MF344565)
X1251T	C2387T	Cattle faeces-Chicken faeces	Non-human chain	CTX-M-55	Plasmid	C1	C1	TnEcp1.1-like (MF062700)	Tn6339-like (MF344565)
X1251T	FC59E1	Cattle faeces-Chicken meat	Non-human chain	CTX-M-55	Clonal	C1	C1	TnEcp1.1-like (MF062700)	Tn6339-like (MF344565)
X1251T	P1121T	Cattle faeces-Pig faeces	Non-human chain	CTX-M-55	Plasmid	C1	C1	TnEcp1.1-like (MF062700)	TnEcp1.1-like (MF062700)
X1251T	RTE1246E1	Cattle faeces-RTE food	Non-human chain	CTX-M-55	Plasmid	C1	C1	TnEcp1.1-like (MF062700)	Tn6339-like (MF344565)
X1251T	FP159E1	Cattle faeces-Pork meat	Non-human chain	CTX-M-55	Clonal	C1	C1	TnEcp1.1-like (MF062700)	TnEcp1.1-like (MF062700)
X1251T	FX242E1	Beef meat-Cattle faeces	Non-human chain	CTX-M-55	Plasmid	C1	C1	TnEcp1.1-like (MF062700)	TnEcp1.1-like (MF062700)
X1251T	C2396T	Cattle faeces-Chicken faeces	Non-human chain	CTX-M-55	Plasmid	C1	C1	TnEcp1.1-like (MF062700)	Tn6339-like (MF344565)
X1251T	C2384T	Cattle faeces-Chicken faeces	Non-human chain	CTX-M-55	Plasmid	C1	C1	TnEcp1.1-like (MF062700)	Tn6339-like (MF344565)
X1251T	FP156E1	Cattle faeces-Pork meat	Non-human chain	CTX-M-55	Plasmid	C1	C1	TnEcp1.1-like (MF062700)	TnEcp1.1-like (MF062700)
X1251T	C2334T	Cattle faeces-Chicken faeces	Non-human chain	CTX-M-55	Plasmid	C1	C1	TnEcp1.1-like (MF062700)	Tn6339-like (MF344565)
X1251T	FC41E2	Cattle faeces-Chicken meat	Non-human chain	CTX-M-55	Plasmid	C1	C1	TnEcp1.1-like (MF062700)	Tn6339-like (MF344565)
X1251T	FP3E1	Cattle faeces-Pork meat	Non-human chain	CTX-M-55	Clonal	C1	C1	TnEcp1.1-like (MF062700)	Undetermined
X1251T	FP40E2	Cattle faeces-Pork meat	Non-human chain	CTX-M-55	Plasmid	C1	C1	TnEcp1.1-like (MF062700)	TnEcp1.1-like (MF062700)
X1251T	FC165E1	Cattle faeces-Chicken meat	Non-human chain	CTX-M-55	Plasmid	C1	C1	TnEcp1.1-like (MF062700)	Tn6339-like (MF344565)
X1251T	FP77E1	Cattle faeces-Pork meat	Non-human chain	CTX-M-55	Plasmid	C1	C1	TnEcp1.1-like (MF062700)	Tn6339-like (MF344565)
X1251T	FC61E1	Cattle faeces-Chicken meat	Non-human chain	CTX-M-55	Plasmid	C1	C1	TnEcp1.1-like (MF062700)	TnEcp1.1-like (MF062700)
X1251T	FC68E1	Cattle faeces-Chicken meat	Non-human chain	CTX-M-55	Plasmid	C1	C1	TnEcp1.1-like (MF062700)	Tn6339-like (MF344565)
X1251T	FC8E1	Cattle faeces-Chicken meat	Non-human chain	CTX-M-55	Plasmid	C1	C1	TnEcp1.1-like (MF062700)	TnEcp1.1-like (MF062700)
X1251T	C2356T	Cattle faeces-Chicken faeces	Non-human chain	CTX-M-55	Plasmid	C1	C1	TnEcp1.1-like (MF062700)	TnEcp1.1-like (MF062700)
X1251T	FC29E2	Cattle faeces-Chicken meat	Non-human chain	CTX-M-55	Plasmid	C1	C1	TnEcp1.1-like (MF062700)	TnEcp1.1-like (MF062700)
X1251T	P1069T	Cattle faeces-Pig faeces	Non-human chain	CTX-M-55	Plasmid	C1	C1	TnEcp1.1-like (MF062700)	TnEcp1.1-like (MF062700)
X1251T	FC19E2	Cattle faeces-Chicken meat	Non-human chain	CTX-M-55	Plasmid	C1	C1	TnEcp1.1-like (MF062700)	TnEcp1.1-like (MF062700)
X1251T	FC20E1	Cattle faeces-Chicken meat	Non-human chain	CTX-M-55	Plasmid	C1	C1	TnEcp1.1-like (MF062700)	Tn6339-like (MF344565)
X1251T	FP166E3	Cattle faeces-Pork meat	Non-human chain	CTX-M-55	Plasmid	C1	C1	TnEcp1.1-like (MF062700)	Tn6339-like (MF344565)
X1251T	FP192E1	Cattle faeces-Pork meat	Non-human chain	CTX-M-55	Plasmid	C1	C1	TnEcp1.1-like (MF062700)	Tn6339-like (MF344565)
X1251T	FP175E3	Cattle faeces-Pork meat	Non-human chain	CTX-M-55	Plasmid	C1	C1	TnEcp1.1-like (MF062700)	Tn6339-like (MF344565)
X1251T	FC36E2	Cattle faeces-Chicken meat	Non-human chain	CTX-M-55	Plasmid	C1	C1	TnEcp1.1-like (MF062700)	TnEcp1.1-like (MF062700)
X1251T	FP180E1	Cattle faeces-Pork meat	Non-human chain	CTX-M-55	Plasmid	C1	C1	TnEcp1.1-like (MF062700)	TnEcp1.1-like (MF062700)
X1251T	FX22E1	Beef meat-Cattle faeces	Non-human chain	CTX-M-55	Plasmid	C1	C1	TnEcp1.1-like (MF062700)	TnEcp1.1-like (MF062700)
X1251T	FP10E1	Cattle faeces-Pork meat	Non-human chain	CTX-M-55	Clonal	C1	C1	TnEcp1.1-like (MF062700)	TnEcp1.1-like (MF062700)
X1251T	FP178E1	Cattle faeces-Pork meat	Non-human chain	CTX-M-55	Plasmid	C1	C1	TnEcp1.1-like (MF062700)	Tn6339-like (MF344565)
X1251T	FP56E1	Cattle faeces-Pork meat	Non-human chain	CTX-M-55	Plasmid	C1	C1	TnEcp1.1-like (MF062700)	Tn6339-like (MF344565)
X1251T	FP50E1	Cattle faeces-Pork meat	Non-human chain	CTX-M-55	Plasmid	C1	C1	TnEcp1.1-like (MF062700)	TnEcp1.1-like (MF062700)
X1251T	FX31E1	Beef meat-Cattle faeces	Non-human chain	CTX-M-55	Plasmid	C1	C1	TnEcp1.1-like (MF062700)	TnEcp1.1-like (MF062700)
X1251T	FP162E2	Cattle faeces-Pork meat	Non-human chain	CTX-M-55	Plasmid	C1	C1	TnEcp1.1-like (MF062700)	TnEcp1.1-like (MF062700)
X1251T	FC37E1	Cattle faeces-Chicken meat	Non-human chain	CTX-M-55	Plasmid	C1	C1	TnEcp1.1-like (MF062700)	Tn6339-like (MF344565)
X1251T	FP161E1	Cattle faeces-Pork meat	Non-human chain	CTX-M-55	Plasmid	C1	C1	TnEcp1.1-like (MF062700)	TnEcp1.1-like (MF062700)
X1251T	C2326T	Cattle faeces-Chicken faeces	Non-human chain	CTX-M-55	Clonal	C1	C1	TnEcp1.1-like (MF062700)	Tn6339-like (MF344565)
X1251T	C2323T	Cattle faeces-Chicken faeces	Non-human chain	CTX-M-55	Clonal	C1	C1	TnEcp1.1-like (MF062700)	Tn6339-like (MF344565)
X1251T	FP51E1	Cattle faeces-Pork meat	Non-human chain	CTX-M-55	Plasmid	C1	C1	TnEcp1.1-like (MF062700)	Tn6339-like (MF344565)
X1251T	FP163E1	Cattle faeces-Pork meat	Non-human chain	CTX-M-55	Plasmid	C1	C1	TnEcp1.1-like (MF062700)	TnEcp1.1-like (MF062700)
X1251T	P1078T	Cattle faeces-Pig faeces	Non-human chain	CTX-M-55	Plasmid	C1	C1	TnEcp1.1-like (MF062700)	TnEcp1.1-like (MF062700)
X1251T	FP48E2	Cattle faeces-Pork meat	Non-human chain	CTX-M-55	Plasmid	C1	C1	TnEcp1.1-like (MF062700)	Tn6339-like (MF344565)
X1251T	FC24E1	Cattle faeces-Chicken meat	Non-human chain	CTX-M-55	Plasmid	C1	C1	TnEcp1.1-like (MF062700)	TnEcp1.1-like (MF062700)
X1251T	FC54E1	Cattle faeces-Chicken meat	Non-human chain	CTX-M-55	Plasmid	C1	C1	TnEcp1.1-like (MF062700)	Tn6339-like (MF344565)
X1251T	RTE1226E1	Cattle faeces-RTE food	Non-human chain	CTX-M-55	Tn	C1	C3	TnEcp1.1-like (MF062700)	TnEcp1.1-like (MF062700)
X1251T	FX229E1	Beef meat-Cattle faeces	Non-human chain	CTX-M-55	Tn	C1	C3	TnEcp1.1-like (MF062700)	TnEcp1.1-like (MF062700)
X1251T	FP24E1	Cattle faeces-Pork meat	Non-human chain	CTX-M-55	Tn	C1	C2	TnEcp1.1-like (MF062700)	TnEcp1.1-like (MF062700)
X1251T	P1084T	Cattle faeces-Pig faeces	Non-human chain	CTX-M-55	Tn	C1	C2	TnEcp1.1-like (MF062700)	TnEcp1.1-like (MF062700)
X1251T	P1072T	Cattle faeces-Pig faeces	Non-human chain	CTX-M-55	Tn	C1	C2	TnEcp1.1-like (MF062700)	TnEcp1.1-like (MF062700)
X1251T	FC176E2	Cattle faeces-Chicken meat	Non-human chain	CTX-M-55	Tn	C1	C2	TnEcp1.1-like (MF062700)	TnEcp1.1-like (MF062700)
X1251T	RTE1216E1	Cattle faeces-RTE food	Non-human chain	CTX-M-55	Tn	C1	C2	TnEcp1.1-like (MF062700)	TnEcp1.1-like (MF062700)
X1251T	FP42E2	Cattle faeces-Pork meat	Non-human chain	CTX-M-55	Tn	C1	C2	TnEcp1.1-like (MF062700)	TnEcp1.1-like (MF062700)
X1251T	FP151E2	Cattle faeces-Pork meat	Non-human chain	CTX-M-55	Tn	C1	C2	TnEcp1.1-like (MF062700)	TnEcp1.1-like (MF062700)
X1251T	FP4E1	Cattle faeces-Pork meat	Non-human chain	CTX-M-55	Tn	C1	C2	TnEcp1.1-like (MF062700)	TnEcp1.1-like (MF062700)
X1251T	FP193E1	Cattle faeces-Pork meat	Non-human chain	CTX-M-55	Tn	C1	C2	TnEcp1.1-like (MF062700)	TnEcp1.1-like (MF062700)
X1251T	FP152E1	Cattle faeces-Pork meat	Non-human chain	CTX-M-55	Tn	C1	C2	TnEcp1.1-like (MF062700)	TnEcp1.1-like (MF062700)
X1251T	FC28E1	Cattle faeces-Chicken meat	Non-human chain	CTX-M-55	Tn	C1	C2	TnEcp1.1-like (MF062700)	TnEcp1.1-like (MF062700)
X1251T	RTE2006E1	Cattle faeces-RTE food	Non-human chain	CTX-M-55	Tn	C1	C2	TnEcp1.1-like (MF062700)	TnEcp1.1-like (MF062700)
X1251T	FC162E1	Cattle faeces-Chicken meat	Non-human chain	CTX-M-55	Tn	C1	C4	TnEcp1.1-like (MF062700)	TnEcp1.1-like (MF062700)
X1251T	FC331E1	Cattle faeces-Chicken meat	Non-human chain	CTX-M-55	Tn	C1	C4	TnEcp1.1-like (MF062700)	TnEcp1.1-like (MF062700)
X1251T	FC298E1	Cattle faeces-Chicken meat	Non-human chain	CTX-M-55	Tn	C1	C4	TnEcp1.1-like (MF062700)	TnEcp1.1-like (MF062700)
X1251T	FC306E1	Cattle faeces-Chicken meat	Non-human chain	CTX-M-55	Tn	C1	C4	TnEcp1.1-like (MF062700)	TnEcp1.1-like (MF062700)
X1251T	FC55E1	Cattle faeces-Chicken meat	Non-human chain	CTX-M-55	Tn	C1	C4	TnEcp1.1-like (MF062700)	TnEcp1.1-like (MF062700)
X1251T	FC84E1	Cattle faeces-Chicken meat	Non-human chain	CTX-M-55	Tn	C1	C4	TnEcp1.1-like (MF062700)	TnEcp1.1-like (MF062700)
X1251T	C2331T	Cattle faeces-Chicken faeces	Non-human chain	CTX-M-55	Tn	C1	C4	TnEcp1.1-like (MF062700)	TnEcp1.1-like (MF062700)
X1251T	FP165E1	Cattle faeces-Pork meat	Non-human chain	CTX-M-55	Tn	C1	C4	TnEcp1.1-like (MF062700)	TnEcp1.1-like (MF062700)
X1251T	FC181E1	Cattle faeces-Chicken meat	Non-human chain	CTX-M-55	Tn	C1	C4	TnEcp1.1-like (MF062700)	TnEcp1.1-like (MF062700)
X1251T	C2388T	Cattle faeces-Chicken faeces	Non-human chain	CTX-M-55	Tn	C1	C10	TnEcp1.1-like (MF062700)	TnEcp1.1-like (MF062700)
X1251T	C2354T	Cattle faeces-Chicken faeces	Non-human chain	CTX-M-55	Tn	C1	C10	TnEcp1.1-like (MF062700)	TnEcp1.1-like (MF062700)
X1251T	C2406T	Cattle faeces-Chicken faeces	Non-human chain	CTX-M-55	Tn	C1	C10	TnEcp1.1-like (MF062700)	TnEcp1.1-like (MF062700)
X1251T	FX11E1	Beef meat-Cattle faeces	Non-human chain	CTX-M-55	Tn	C1	C10	TnEcp1.1-like (MF062700)	TnEcp1.1-like (MF062700)
X1251T	FC31E2	Cattle faeces-Chicken meat	Non-human chain	CTX-M-55	Tn	C1	C10	TnEcp1.1-like (MF062700)	TnEcp1.1-like (MF062700)
X1251T	FC196E1	Cattle faeces-Chicken meat	Non-human chain	CTX-M-55	Tn	C1	C10	TnEcp1.1-like (MF062700)	TnEcp1.1-like (MF062700)
X1251T	C2404T	Cattle faeces-Chicken faeces	Non-human chain	CTX-M-55	Tn	C1	C10	TnEcp1.1-like (MF062700)	TnEcp1.1-like (MF062700)
X1251T	QMH1901	Cattle faeces-Human	Human chain	CTX-M-55	Tn	C1	C7	TnEcp1.1-like (MF062700)	TnEcp1.1-like (MF062700)
X1251T	FP111E1	Cattle faeces-Pork meat	Non-human chain	CTX-M-55	Tn	C1	C7	TnEcp1.1-like (MF062700)	TnEcp1.1-like (MF062700)
X1251T	FP103E1	Cattle faeces-Pork meat	Non-human chain	CTX-M-55	Tn	C1	C7	TnEcp1.1-like (MF062700)	TnEcp1.1-like (MF062700)
X1251T	ERR10438198	Cattle faeces-Human	Human chain	CTX-M-55	Tn	C1	C5	TnEcp1.1-like (MF062700)	TnEcp1.1-like (MF062700)
X1251T	GCA_026310555.1	Cattle faeces-Human	Human chain	CTX-M-55	Tn	C1	C5	TnEcp1.1-like (MF062700)	TnEcp1.1-like (MF062700)
X1251T	FP169E1	Cattle faeces-Pork meat	Non-human chain	CTX-M-55	Tn	C1	C6	TnEcp1.1-like (MF062700)	TnEcp1.1-like (MF062700)
X1251T	FX24E1	Beef meat-Cattle faeces	Non-human chain	CTX-M-55	Tn	C1	C6	TnEcp1.1-like (MF062700)	TnEcp1.1-like (MF062700)
X1251T	FX25E1	Beef meat-Cattle faeces	Non-human chain	CTX-M-55	Tn	C1	C6	TnEcp1.1-like (MF062700)	TnEcp1.1-like (MF062700)
X1251T	FX6E1	Beef meat-Cattle faeces	Non-human chain	CTX-M-55	Tn	C1	C6	TnEcp1.1-like (MF062700)	TnEcp1.1-like (MF062700)
X1251T	P1123T	Cattle faeces-Pig faeces	Non-human chain	CTX-M-55	Tn	C1	C6	TnEcp1.1-like (MF062700)	TnEcp1.1-like (MF062700)
X1251T	FP23E1	Cattle faeces-Pork meat	Non-human chain	CTX-M-55	Tn	C1	C6	TnEcp1.1-like (MF062700)	TnEcp1.1-like (MF062700)
X1251T	FP7E1	Cattle faeces-Pork meat	Non-human chain	CTX-M-55	Tn	C1	C6	TnEcp1.1-like (MF062700)	TnEcp1.1-like (MF062700)
X1251T	FP15E1	Cattle faeces-Pork meat	Non-human chain	CTX-M-55	Tn	C1	C6	TnEcp1.1-like (MF062700)	TnEcp1.1-like (MF062700)
X1251T	FC50E1	Cattle faeces-Chicken meat	Non-human chain	CTX-M-55	Tn	C1	C6	TnEcp1.1-like (MF062700)	TnEcp1.1-like (MF062700)
X1251T	KWH2011	Cattle faeces-Human	Human chain	CTX-M-55	Tn	C1	C6	TnEcp1.1-like (MF062700)	TnEcp1.1-like (MF062700)
X1251T	FC160E1	Cattle faeces-Chicken meat	Non-human chain	CTX-M-55	Tn	C1	NA	TnEcp1.1-like (MF062700)	TnEcp1.1-like (MF062700)
X1251T	FX218E1	Beef meat-Cattle faeces	Non-human chain	CTX-M-55	Tn	C1	NA	TnEcp1.1-like (MF062700)	TnEcp1.1-like (MF062700)
X1251T	C2347T	Cattle faeces-Chicken faeces	Non-human chain	CTX-M-55	Tn	C1	NA	TnEcp1.1-like (MF062700)	TnEcp1.1-like (MF062700)
X1251T	C2399T	Cattle faeces-Chicken faeces	Non-human chain	CTX-M-55	Tn	C1	NA	TnEcp1.1-like (MF062700)	TnEcp1.1-like (MF062700)
X1251T	FC201E2	Cattle faeces-Chicken meat	Non-human chain	CTX-M-55	Tn	C1	NA	TnEcp1.1-like (MF062700)	TnEcp1.1-like (MF062700)
X1251T	P1092T	Cattle faeces-Pig faeces	Non-human chain	CTX-M-55	Tn	C1	NA	TnEcp1.1-like (MF062700)	TnEcp1.1-like (MF062700)
X1251T	FC67E1	Cattle faeces-Chicken meat	Non-human chain	CTX-M-55	Tn	C1	NA	TnEcp1.1-like (MF062700)	TnEcp1.1-like (MF062700)
X1251T	FC13E1	Cattle faeces-Chicken meat	Non-human chain	CTX-M-55	Tn	C1	NA	TnEcp1.1-like (MF062700)	TnEcp1.1-like (MF062700)
X1251T	FX38E1	Beef meat-Cattle faeces	Non-human chain	CTX-M-55	Tn	C1	NA	TnEcp1.1-like (MF062700)	TnEcp1.1-like (MF062700)
X1251T	H007_E	Cattle faeces-Surface	Non-human chain	CTX-M-55	Tn	C1	NA	TnEcp1.1-like (MF062700)	TnEcp1.1-like (MF062700)
X1251T	PC001_E	Cattle faeces-Surface	Non-human chain	CTX-M-55	Tn	C1	NA	TnEcp1.1-like (MF062700)	TnEcp1.1-like (MF062700)
X1251T	PW001_E	Cattle faeces-Surface	Non-human chain	CTX-M-55	Tn	C1	NA	TnEcp1.1-like (MF062700)	TnEcp1.1-like (MF062700)
X1251T	FP6E1	Cattle faeces-Pork meat	Non-human chain	CTX-M-55	Tn	C1	NA	TnEcp1.1-like (MF062700)	TnEcp1.1-like (MF062700)
FP21E1	P1112T	Pig faeces-Pork meat	Non-human chain	CTX-M-55	Clonal	C1	C1	TnEcp1.1-like (MF062700)	Tn6339-like (MF344565)
FP21E1	X1263T	Cattle faeces-Pork meat	Non-human chain	CTX-M-55	Clonal	C1	C1	TnEcp1.1-like (MF062700)	TnEcp1.1-like (MF062700)
FP21E1	C2390T	Chicken faeces-Pork meat	Non-human chain	CTX-M-55	Plasmid	C1	C1	TnEcp1.1-like (MF062700)	TnEcp1.1-like (MF062700)
FP21E1	C2345T	Chicken faeces-Pork meat	Non-human chain	CTX-M-55	Plasmid	C1	C1	TnEcp1.1-like (MF062700)	Tn6339-like (MF344565)
FP21E1	C2322T	Chicken faeces-Pork meat	Non-human chain	CTX-M-55	Plasmid	C1	C1	TnEcp1.1-like (MF062700)	Tn6339-like (MF344565)
FP21E1	C2385T	Chicken faeces-Pork meat	Non-human chain	CTX-M-55	Plasmid	C1	C1	TnEcp1.1-like (MF062700)	Tn6339-like (MF344565)
FP21E1	C2389T	Chicken faeces-Pork meat	Non-human chain	CTX-M-55	Plasmid	C1	C1	TnEcp1.1-like (MF062700)	Tn6339-like (MF344565)
FP21E1	KWH2007	Human-Pork meat	Human chain	CTX-M-55	Plasmid	C1	C1	TnEcp1.1-like (MF062700)	Tn6339-like (MF344565)
FP21E1	C2387T	Chicken faeces-Pork meat	Non-human chain	CTX-M-55	Plasmid	C1	C1	TnEcp1.1-like (MF062700)	Tn6339-like (MF344565)
FP21E1	FC59E1	Chicken meat-Pork meat	Non-human chain	CTX-M-55	Plasmid	C1	C1	TnEcp1.1-like (MF062700)	Tn6339-like (MF344565)
FP21E1	P1121T	Pig faeces-Pork meat	Non-human chain	CTX-M-55	Clonal	C1	C1	TnEcp1.1-like (MF062700)	TnEcp1.1-like (MF062700)
FP21E1	RTE1246E1	Pork meat-RTE food	Non-human chain	CTX-M-55	Plasmid	C1	C1	TnEcp1.1-like (MF062700)	Tn6339-like (MF344565)
FP21E1	FX242E1	Beef meat-Pork meat	Non-human chain	CTX-M-55	Plasmid	C1	C1	TnEcp1.1-like (MF062700)	TnEcp1.1-like (MF062700)
FP21E1	C2396T	Chicken faeces-Pork meat	Non-human chain	CTX-M-55	Plasmid	C1	C1	TnEcp1.1-like (MF062700)	Tn6339-like (MF344565)
FP21E1	C2384T	Chicken faeces-Pork meat	Non-human chain	CTX-M-55	Plasmid	C1	C1	TnEcp1.1-like (MF062700)	Tn6339-like (MF344565)
FP21E1	C2334T	Chicken faeces-Pork meat	Non-human chain	CTX-M-55	Plasmid	C1	C1	TnEcp1.1-like (MF062700)	Tn6339-like (MF344565)
FP21E1	FC41E2	Chicken meat-Pork meat	Non-human chain	CTX-M-55	Plasmid	C1	C1	TnEcp1.1-like (MF062700)	Tn6339-like (MF344565)
FP21E1	FC165E1	Chicken meat-Pork meat	Non-human chain	CTX-M-55	Plasmid	C1	C1	TnEcp1.1-like (MF062700)	Tn6339-like (MF344565)
FP21E1	FC61E1	Chicken meat-Pork meat	Non-human chain	CTX-M-55	Plasmid	C1	C1	TnEcp1.1-like (MF062700)	TnEcp1.1-like (MF062700)
FP21E1	FC68E1	Chicken meat-Pork meat	Non-human chain	CTX-M-55	Plasmid	C1	C1	TnEcp1.1-like (MF062700)	Tn6339-like (MF344565)
FP21E1	FC8E1	Chicken meat-Pork meat	Non-human chain	CTX-M-55	Plasmid	C1	C1	TnEcp1.1-like (MF062700)	TnEcp1.1-like (MF062700)
FP21E1	C2356T	Chicken faeces-Pork meat	Non-human chain	CTX-M-55	Plasmid	C1	C1	TnEcp1.1-like (MF062700)	TnEcp1.1-like (MF062700)
FP21E1	FC29E2	Chicken meat-Pork meat	Non-human chain	CTX-M-55	Plasmid	C1	C1	TnEcp1.1-like (MF062700)	TnEcp1.1-like (MF062700)
FP21E1	P1069T	Pig faeces-Pork meat	Non-human chain	CTX-M-55	Plasmid	C1	C1	TnEcp1.1-like (MF062700)	TnEcp1.1-like (MF062700)
FP21E1	FC19E2	Chicken meat-Pork meat	Non-human chain	CTX-M-55	Plasmid	C1	C1	TnEcp1.1-like (MF062700)	TnEcp1.1-like (MF062700)
FP21E1	FC20E1	Chicken meat-Pork meat	Non-human chain	CTX-M-55	Plasmid	C1	C1	TnEcp1.1-like (MF062700)	Tn6339-like (MF344565)
FP21E1	FC36E2	Chicken meat-Pork meat	Non-human chain	CTX-M-55	Plasmid	C1	C1	TnEcp1.1-like (MF062700)	TnEcp1.1-like (MF062700)
FP21E1	FX22E1	Beef meat-Pork meat	Non-human chain	CTX-M-55	Plasmid	C1	C1	TnEcp1.1-like (MF062700)	TnEcp1.1-like (MF062700)
FP21E1	FX31E1	Beef meat-Pork meat	Non-human chain	CTX-M-55	Plasmid	C1	C1	TnEcp1.1-like (MF062700)	TnEcp1.1-like (MF062700)
FP21E1	FC37E1	Chicken meat-Pork meat	Non-human chain	CTX-M-55	Plasmid	C1	C1	TnEcp1.1-like (MF062700)	Tn6339-like (MF344565)
FP21E1	C2326T	Chicken faeces-Pork meat	Non-human chain	CTX-M-55	Plasmid	C1	C1	TnEcp1.1-like (MF062700)	Tn6339-like (MF344565)
FP21E1	C2323T	Chicken faeces-Pork meat	Non-human chain	CTX-M-55	Plasmid	C1	C1	TnEcp1.1-like (MF062700)	Tn6339-like (MF344565)
FP21E1	P1078T	Pig faeces-Pork meat	Non-human chain	CTX-M-55	Plasmid	C1	C1	TnEcp1.1-like (MF062700)	TnEcp1.1-like (MF062700)
FP21E1	FC24E1	Chicken meat-Pork meat	Non-human chain	CTX-M-55	Plasmid	C1	C1	TnEcp1.1-like (MF062700)	TnEcp1.1-like (MF062700)
FP21E1	FC54E1	Chicken meat-Pork meat	Non-human chain	CTX-M-55	Plasmid	C1	C1	TnEcp1.1-like (MF062700)	Tn6339-like (MF344565)
FP21E1	X1229T	Cattle faeces-Pork meat	Non-human chain	CTX-M-55	Tn	C1	C3	TnEcp1.1-like (MF062700)	TnEcp1.1-like (MF062700)
FP21E1	X1230T	Cattle faeces-Pork meat	Non-human chain	CTX-M-55	Tn	C1	C3	TnEcp1.1-like (MF062700)	TnEcp1.1-like (MF062700)
FP21E1	RTE1226E1	Pork meat-RTE food	Non-human chain	CTX-M-55	Tn	C1	C3	TnEcp1.1-like (MF062700)	TnEcp1.1-like (MF062700)
FP21E1	FX229E1	Beef meat-Pork meat	Non-human chain	CTX-M-55	Tn	C1	C3	TnEcp1.1-like (MF062700)	TnEcp1.1-like (MF062700)
FP21E1	X1267T	Cattle faeces-Pork meat	Non-human chain	CTX-M-55	Tn	C1	C2	TnEcp1.1-like (MF062700)	TnEcp1.1-like (MF062700)
FP21E1	P1118T	Pig faeces-Pork meat	Non-human chain	CTX-M-55	Tn	C1	C2	TnEcp1.1-like (MF062700)	TnEcp1.1-like (MF062700)
FP21E1	FC176E2	Chicken meat-Pork meat	Non-human chain	CTX-M-55	Tn	C1	C2	TnEcp1.1-like (MF062700)	TnEcp1.1-like (MF062700)
FP21E1	RTE1216E1	Pork meat-RTE food	Non-human chain	CTX-M-55	Tn	C1	C2	TnEcp1.1-like (MF062700)	TnEcp1.1-like (MF062700)
FP21E1	FC28E1	Chicken meat-Pork meat	Non-human chain	CTX-M-55	Tn	C1	C2	TnEcp1.1-like (MF062700)	TnEcp1.1-like (MF062700)
FP21E1	RTE2006E1	Pork meat-RTE food	Non-human chain	CTX-M-55	Tn	C1	C2	TnEcp1.1-like (MF062700)	TnEcp1.1-like (MF062700)
FP21E1	FC21E2	Chicken meat-Pork meat	Non-human chain	CTX-M-55	Tn	C1	C4	TnEcp1.1-like (MF062700)	TnEcp1.1-like (MF062700)
FP21E1	FC162E1	Chicken meat-Pork meat	Non-human chain	CTX-M-55	Tn	C1	C4	TnEcp1.1-like (MF062700)	TnEcp1.1-like (MF062700)
FP21E1	FC331E1	Chicken meat-Pork meat	Non-human chain	CTX-M-55	Tn	C1	C4	TnEcp1.1-like (MF062700)	TnEcp1.1-like (MF062700)
FP21E1	FC42E2	Chicken meat-Pork meat	Non-human chain	CTX-M-55	Tn	C1	C4	TnEcp1.1-like (MF062700)	TnEcp1.1-like (MF062700)
FP21E1	FC10E1	Chicken meat-Pork meat	Non-human chain	CTX-M-55	Tn	C1	C4	TnEcp1.1-like (MF062700)	TnEcp1.1-like (MF062700)
FP21E1	FC298E1	Chicken meat-Pork meat	Non-human chain	CTX-M-55	Tn	C1	C4	TnEcp1.1-like (MF062700)	TnEcp1.1-like (MF062700)
FP21E1	FC306E1	Chicken meat-Pork meat	Non-human chain	CTX-M-55	Tn	C1	C4	TnEcp1.1-like (MF062700)	TnEcp1.1-like (MF062700)
FP21E1	FC55E1	Chicken meat-Pork meat	Non-human chain	CTX-M-55	Tn	C1	C4	TnEcp1.1-like (MF062700)	TnEcp1.1-like (MF062700)
FP21E1	FC84E1	Chicken meat-Pork meat	Non-human chain	CTX-M-55	Tn	C1	C4	TnEcp1.1-like (MF062700)	TnEcp1.1-like (MF062700)
FP21E1	C2331T	Chicken faeces-Pork meat	Non-human chain	CTX-M-55	Tn	C1	C4	TnEcp1.1-like (MF062700)	TnEcp1.1-like (MF062700)
FP21E1	FC181E1	Chicken meat-Pork meat	Non-human chain	CTX-M-55	Tn	C1	C4	TnEcp1.1-like (MF062700)	TnEcp1.1-like (MF062700)
FP21E1	FC25E1	Chicken meat-Pork meat	Non-human chain	CTX-M-55	Tn	C1	C4	TnEcp1.1-like (MF062700)	TnEcp1.1-like (MF062700)
FP21E1	C2388T	Chicken faeces-Pork meat	Non-human chain	CTX-M-55	Tn	C1	C10	TnEcp1.1-like (MF062700)	TnEcp1.1-like (MF062700)
FP21E1	C2354T	Chicken faeces-Pork meat	Non-human chain	CTX-M-55	Tn	C1	C10	TnEcp1.1-like (MF062700)	TnEcp1.1-like (MF062700)
FP21E1	C2406T	Chicken faeces-Pork meat	Non-human chain	CTX-M-55	Tn	C1	C10	TnEcp1.1-like (MF062700)	TnEcp1.1-like (MF062700)
FP21E1	FX11E1	Beef meat-Pork meat	Non-human chain	CTX-M-55	Tn	C1	C10	TnEcp1.1-like (MF062700)	TnEcp1.1-like (MF062700)
FP21E1	FC31E2	Chicken meat-Pork meat	Non-human chain	CTX-M-55	Tn	C1	C10	TnEcp1.1-like (MF062700)	TnEcp1.1-like (MF062700)
FP21E1	FC196E1	Chicken meat-Pork meat	Non-human chain	CTX-M-55	Tn	C1	C10	TnEcp1.1-like (MF062700)	TnEcp1.1-like (MF062700)
FP21E1	C2404T	Chicken faeces-Pork meat	Non-human chain	CTX-M-55	Tn	C1	C10	TnEcp1.1-like (MF062700)	TnEcp1.1-like (MF062700)
FP21E1	QMH1901	Human-Pork meat	Human chain	CTX-M-55	Tn	C1	C7	TnEcp1.1-like (MF062700)	TnEcp1.1-like (MF062700)
FP21E1	ERR10438198	Human-Pork meat	Human chain	CTX-M-55	Tn	C1	C5	TnEcp1.1-like (MF062700)	TnEcp1.1-like (MF062700)
FP21E1	GCA_026310555.1	Human-Pork meat	Human chain	CTX-M-55	Tn	C1	C5	TnEcp1.1-like (MF062700)	TnEcp1.1-like (MF062700)
FP21E1	FC50E1	Chicken meat-Pork meat	Non-human chain	CTX-M-55	Tn	C1	C6	TnEcp1.1-like (MF062700)	TnEcp1.1-like (MF062700)
FP21E1	KWH2011	Human-Pork meat	Human chain	CTX-M-55	Tn	C1	C6	TnEcp1.1-like (MF062700)	TnEcp1.1-like (MF062700)
FP21E1	FC160E1	Chicken meat-Pork meat	Non-human chain	CTX-M-55	Tn	C1	NA	TnEcp1.1-like (MF062700)	TnEcp1.1-like (MF062700)
FP21E1	FX218E1	Beef meat-Pork meat	Non-human chain	CTX-M-55	Tn	C1	NA	TnEcp1.1-like (MF062700)	TnEcp1.1-like (MF062700)
FP21E1	X1270T	Cattle faeces-Pork meat	Non-human chain	CTX-M-55	Tn	C1	NA	TnEcp1.1-like (MF062700)	TnEcp1.1-like (MF062700)
FP21E1	C2347T	Chicken faeces-Pork meat	Non-human chain	CTX-M-55	Tn	C1	NA	TnEcp1.1-like (MF062700)	TnEcp1.1-like (MF062700)
FP21E1	C2399T	Chicken faeces-Pork meat	Non-human chain	CTX-M-55	Tn	C1	NA	TnEcp1.1-like (MF062700)	TnEcp1.1-like (MF062700)
FP21E1	FC201E2	Chicken meat-Pork meat	Non-human chain	CTX-M-55	Tn	C1	NA	TnEcp1.1-like (MF062700)	TnEcp1.1-like (MF062700)
FP21E1	P1092T	Pig faeces-Pork meat	Non-human chain	CTX-M-55	Tn	C1	NA	TnEcp1.1-like (MF062700)	TnEcp1.1-like (MF062700)
FP21E1	FC67E1	Chicken meat-Pork meat	Non-human chain	CTX-M-55	Tn	C1	NA	TnEcp1.1-like (MF062700)	TnEcp1.1-like (MF062700)
FP21E1	FC13E1	Chicken meat-Pork meat	Non-human chain	CTX-M-55	Tn	C1	NA	TnEcp1.1-like (MF062700)	TnEcp1.1-like (MF062700)
FP21E1	X1226T	Cattle faeces-Pork meat	Non-human chain	CTX-M-55	Tn	C1	NA	TnEcp1.1-like (MF062700)	TnEcp1.1-like (MF062700)
FP21E1	FX38E1	Beef meat-Pork meat	Non-human chain	CTX-M-55	Tn	C1	NA	TnEcp1.1-like (MF062700)	TnEcp1.1-like (MF062700)
FP21E1	H007_E	Pork meat-Surface	Non-human chain	CTX-M-55	Tn	C1	NA	TnEcp1.1-like (MF062700)	TnEcp1.1-like (MF062700)
FP21E1	PC001_E	Pork meat-Surface	Non-human chain	CTX-M-55	Tn	C1	NA	TnEcp1.1-like (MF062700)	TnEcp1.1-like (MF062700)
FP21E1	PW001_E	Pork meat-Surface	Non-human chain	CTX-M-55	Tn	C1	NA	TnEcp1.1-like (MF062700)	TnEcp1.1-like (MF062700)
P1112T	X1263T	Cattle faeces-Pig faeces	Non-human chain	CTX-M-55	Clonal	C1	C1	Tn6339-like (MF344565)	TnEcp1.1-like (MF062700)
P1112T	C2390T	Chicken faeces-Pig faeces	Non-human chain	CTX-M-55	Plasmid	C1	C1	Tn6339-like (MF344565)	TnEcp1.1-like (MF062700)
P1112T	FP112E1	Pig faeces-Pork meat	Non-human chain	CTX-M-55	Plasmid	C1	C1	Tn6339-like (MF344565)	TnEcp1.1-like (MF062700)
P1112T	C2345T	Chicken faeces-Pig faeces	Non-human chain	CTX-M-55	Plasmid	C1	C1	Tn6339-like (MF344565)	Tn6339-like (MF344565)
P1112T	C2322T	Chicken faeces-Pig faeces	Non-human chain	CTX-M-55	Plasmid	C1	C1	Tn6339-like (MF344565)	Tn6339-like (MF344565)
P1112T	C2385T	Chicken faeces-Pig faeces	Non-human chain	CTX-M-55	Plasmid	C1	C1	Tn6339-like (MF344565)	Tn6339-like (MF344565)
P1112T	C2389T	Chicken faeces-Pig faeces	Non-human chain	CTX-M-55	Plasmid	C1	C1	Tn6339-like (MF344565)	Tn6339-like (MF344565)
P1112T	KWH2007	Human-Pig faeces	Human chain	CTX-M-55	Plasmid	C1	C1	Tn6339-like (MF344565)	Tn6339-like (MF344565)
P1112T	C2387T	Chicken faeces-Pig faeces	Non-human chain	CTX-M-55	Plasmid	C1	C1	Tn6339-like (MF344565)	Tn6339-like (MF344565)
P1112T	FC59E1	Chicken meat-Pig faeces	Non-human chain	CTX-M-55	Plasmid	C1	C1	Tn6339-like (MF344565)	Tn6339-like (MF344565)
P1112T	RTE1246E1	Pig faeces-RTE food	Non-human chain	CTX-M-55	Plasmid	C1	C1	Tn6339-like (MF344565)	Tn6339-like (MF344565)
P1112T	FP159E1	Pig faeces-Pork meat	Non-human chain	CTX-M-55	Plasmid	C1	C1	Tn6339-like (MF344565)	TnEcp1.1-like (MF062700)
P1112T	FX242E1	Beef meat-Pig faeces	Non-human chain	CTX-M-55	Plasmid	C1	C1	Tn6339-like (MF344565)	TnEcp1.1-like (MF062700)
P1112T	C2396T	Chicken faeces-Pig faeces	Non-human chain	CTX-M-55	Plasmid	C1	C1	Tn6339-like (MF344565)	Tn6339-like (MF344565)
P1112T	C2384T	Chicken faeces-Pig faeces	Non-human chain	CTX-M-55	Plasmid	C1	C1	Tn6339-like (MF344565)	Tn6339-like (MF344565)
P1112T	FP156E1	Pig faeces-Pork meat	Non-human chain	CTX-M-55	Plasmid	C1	C1	Tn6339-like (MF344565)	TnEcp1.1-like (MF062700)
P1112T	C2334T	Chicken faeces-Pig faeces	Non-human chain	CTX-M-55	Plasmid	C1	C1	Tn6339-like (MF344565)	Tn6339-like (MF344565)
P1112T	FC41E2	Chicken meat-Pig faeces	Non-human chain	CTX-M-55	Plasmid	C1	C1	Tn6339-like (MF344565)	Tn6339-like (MF344565)
P1112T	FP3E1	Pig faeces-Pork meat	Non-human chain	CTX-M-55	Plasmid	C1	C1	Tn6339-like (MF344565)	Undetermined
P1112T	FP40E2	Pig faeces-Pork meat	Non-human chain	CTX-M-55	Clonal	C1	C1	Tn6339-like (MF344565)	TnEcp1.1-like (MF062700)
P1112T	FC165E1	Chicken meat-Pig faeces	Non-human chain	CTX-M-55	Plasmid	C1	C1	Tn6339-like (MF344565)	Tn6339-like (MF344565)
P1112T	FP77E1	Pig faeces-Pork meat	Non-human chain	CTX-M-55	Plasmid	C1	C1	Tn6339-like (MF344565)	Tn6339-like (MF344565)
P1112T	FC61E1	Chicken meat-Pig faeces	Non-human chain	CTX-M-55	Plasmid	C1	C1	Tn6339-like (MF344565)	TnEcp1.1-like (MF062700)
P1112T	FC68E1	Chicken meat-Pig faeces	Non-human chain	CTX-M-55	Plasmid	C1	C1	Tn6339-like (MF344565)	Tn6339-like (MF344565)
P1112T	FC8E1	Chicken meat-Pig faeces	Non-human chain	CTX-M-55	Plasmid	C1	C1	Tn6339-like (MF344565)	TnEcp1.1-like (MF062700)
P1112T	C2356T	Chicken faeces-Pig faeces	Non-human chain	CTX-M-55	Plasmid	C1	C1	Tn6339-like (MF344565)	TnEcp1.1-like (MF062700)
P1112T	FC29E2	Chicken meat-Pig faeces	Non-human chain	CTX-M-55	Plasmid	C1	C1	Tn6339-like (MF344565)	TnEcp1.1-like (MF062700)
P1112T	FC19E2	Chicken meat-Pig faeces	Non-human chain	CTX-M-55	Plasmid	C1	C1	Tn6339-like (MF344565)	TnEcp1.1-like (MF062700)
P1112T	FC20E1	Chicken meat-Pig faeces	Non-human chain	CTX-M-55	Plasmid	C1	C1	Tn6339-like (MF344565)	Tn6339-like (MF344565)
P1112T	FP166E3	Pig faeces-Pork meat	Non-human chain	CTX-M-55	Plasmid	C1	C1	Tn6339-like (MF344565)	Tn6339-like (MF344565)
P1112T	FP192E1	Pig faeces-Pork meat	Non-human chain	CTX-M-55	Plasmid	C1	C1	Tn6339-like (MF344565)	Tn6339-like (MF344565)
P1112T	FP175E3	Pig faeces-Pork meat	Non-human chain	CTX-M-55	Clonal	C1	C1	Tn6339-like (MF344565)	Tn6339-like (MF344565)
P1112T	FC36E2	Chicken meat-Pig faeces	Non-human chain	CTX-M-55	Plasmid	C1	C1	Tn6339-like (MF344565)	TnEcp1.1-like (MF062700)
P1112T	FP180E1	Pig faeces-Pork meat	Non-human chain	CTX-M-55	Clonal	C1	C1	Tn6339-like (MF344565)	TnEcp1.1-like (MF062700)
P1112T	FX22E1	Beef meat-Pig faeces	Non-human chain	CTX-M-55	Plasmid	C1	C1	Tn6339-like (MF344565)	TnEcp1.1-like (MF062700)
P1112T	FP10E1	Pig faeces-Pork meat	Non-human chain	CTX-M-55	Plasmid	C1	C1	Tn6339-like (MF344565)	TnEcp1.1-like (MF062700)
P1112T	FP178E1	Pig faeces-Pork meat	Non-human chain	CTX-M-55	Plasmid	C1	C1	Tn6339-like (MF344565)	Tn6339-like (MF344565)
P1112T	FP56E1	Pig faeces-Pork meat	Non-human chain	CTX-M-55	Plasmid	C1	C1	Tn6339-like (MF344565)	Tn6339-like (MF344565)
P1112T	FP50E1	Pig faeces-Pork meat	Non-human chain	CTX-M-55	Plasmid	C1	C1	Tn6339-like (MF344565)	TnEcp1.1-like (MF062700)
P1112T	FX31E1	Beef meat-Pig faeces	Non-human chain	CTX-M-55	Plasmid	C1	C1	Tn6339-like (MF344565)	TnEcp1.1-like (MF062700)
P1112T	FP162E2	Pig faeces-Pork meat	Non-human chain	CTX-M-55	Plasmid	C1	C1	Tn6339-like (MF344565)	TnEcp1.1-like (MF062700)
P1112T	FC37E1	Chicken meat-Pig faeces	Non-human chain	CTX-M-55	Plasmid	C1	C1	Tn6339-like (MF344565)	Tn6339-like (MF344565)
P1112T	FP161E1	Pig faeces-Pork meat	Non-human chain	CTX-M-55	Plasmid	C1	C1	Tn6339-like (MF344565)	TnEcp1.1-like (MF062700)
P1112T	C2326T	Chicken faeces-Pig faeces	Non-human chain	CTX-M-55	Plasmid	C1	C1	Tn6339-like (MF344565)	Tn6339-like (MF344565)
P1112T	C2323T	Chicken faeces-Pig faeces	Non-human chain	CTX-M-55	Plasmid	C1	C1	Tn6339-like (MF344565)	Tn6339-like (MF344565)
P1112T	FP51E1	Pig faeces-Pork meat	Non-human chain	CTX-M-55	Plasmid	C1	C1	Tn6339-like (MF344565)	Tn6339-like (MF344565)
P1112T	FP163E1	Pig faeces-Pork meat	Non-human chain	CTX-M-55	Plasmid	C1	C1	Tn6339-like (MF344565)	TnEcp1.1-like (MF062700)
P1112T	FP48E2	Pig faeces-Pork meat	Non-human chain	CTX-M-55	Plasmid	C1	C1	Tn6339-like (MF344565)	Tn6339-like (MF344565)
P1112T	FC24E1	Chicken meat-Pig faeces	Non-human chain	CTX-M-55	Plasmid	C1	C1	Tn6339-like (MF344565)	TnEcp1.1-like (MF062700)
P1112T	FC54E1	Chicken meat-Pig faeces	Non-human chain	CTX-M-55	Plasmid	C1	C1	Tn6339-like (MF344565)	Tn6339-like (MF344565)
P1112T	FP94E1	Pig faeces-Pork meat	Non-human chain	CTX-M-55	Tn	C1	C9	Tn6339-like (MF344565)	Tn6339-like (MF344565)
P1112T	FC16E1	Chicken meat-Pig faeces	Non-human chain	CTX-M-55	Tn	C1	C3	Tn6339-like (MF344565)	Tn6339-like (MF344565)
P1112T	FX19E1	Beef meat-Pig faeces	Non-human chain	CTX-M-55	Tn	C1	C3	Tn6339-like (MF344565)	Tn6339-like (MF344565)
P1112T	X1227T	Cattle faeces-Pig faeces	Non-human chain	CTX-M-55	Tn	C1	C3	Tn6339-like (MF344565)	Tn6339-like (MF344565)
P1112T	FC98E2	Chicken meat-Pig faeces	Non-human chain	CTX-M-55	Tn	C1	C3	Tn6339-like (MF344565)	Tn6339-like (MF344565)
P1112T	FC17E2	Chicken meat-Pig faeces	Non-human chain	CTX-M-55	Tn	C1	C3	Tn6339-like (MF344565)	Tn6339-like (MF344565)
P1112T	SRR12517452	Human-Pig faeces	Human chain	CTX-M-55	Tn	C1	C3	Tn6339-like (MF344565)	Tn6339-like (MF344565)
P1112T	C2330T	Chicken faeces-Pig faeces	Non-human chain	CTX-M-55	Tn	C1	C2	Tn6339-like (MF344565)	Tn6339-like (MF344565)
P1112T	SRR12517428	Human-Pig faeces	Human chain	CTX-M-55	Tn	C1	C2	Tn6339-like (MF344565)	Tn6339-like (MF344565)
P1112T	SRR12517433	Human-Pig faeces	Human chain	CTX-M-55	Tn	C1	C2	Tn6339-like (MF344565)	Tn6339-like (MF344565)
P1112T	FC45E1	Chicken meat-Pig faeces	Non-human chain	CTX-M-55	Tn	C1	C4	Tn6339-like (MF344565)	Tn6339-like (MF344565)
P1112T	FC189E1	Chicken meat-Pig faeces	Non-human chain	CTX-M-55	Tn	C1	C4	Tn6339-like (MF344565)	Tn6339-like (MF344565)
P1112T	FC242E1	Chicken meat-Pig faeces	Non-human chain	CTX-M-55	Tn	C1	C4	Tn6339-like (MF344565)	Tn6339-like (MF344565)
P1112T	FC323E1	Chicken meat-Pig faeces	Non-human chain	CTX-M-55	Tn	C1	C4	Tn6339-like (MF344565)	Tn6339-like (MF344565)
P1112T	FP37E2	Pig faeces-Pork meat	Non-human chain	CTX-M-55	Tn	C1	C4	Tn6339-like (MF344565)	Tn6339-like (MF344565)
P1112T	C2371T	Chicken faeces-Pig faeces	Non-human chain	CTX-M-55	Tn	C1	C8	Tn6339-like (MF344565)	Tn6339-like (MF344565)
P1112T	C2364T	Chicken faeces-Pig faeces	Non-human chain	CTX-M-55	Tn	C1	C8	Tn6339-like (MF344565)	Tn6339-like (MF344565)
P1112T	C2379T	Chicken faeces-Pig faeces	Non-human chain	CTX-M-55	Tn	C1	C8	Tn6339-like (MF344565)	Tn6339-like (MF344565)
P1112T	C2366T	Chicken faeces-Pig faeces	Non-human chain	CTX-M-55	Tn	C1	C8	Tn6339-like (MF344565)	Tn6339-like (MF344565)
P1112T	C2413T	Chicken faeces-Pig faeces	Non-human chain	CTX-M-55	Tn	C1	C8	Tn6339-like (MF344565)	Tn6339-like (MF344565)
P1112T	C2351T	Chicken faeces-Pig faeces	Non-human chain	CTX-M-55	Tn	C1	C8	Tn6339-like (MF344565)	Tn6339-like (MF344565)
P1112T	C2411T	Chicken faeces-Pig faeces	Non-human chain	CTX-M-55	Tn	C1	C8	Tn6339-like (MF344565)	Tn6339-like (MF344565)
P1112T	C2352T	Chicken faeces-Pig faeces	Non-human chain	CTX-M-55	Tn	C1	C8	Tn6339-like (MF344565)	Tn6339-like (MF344565)
P1112T	C2363T	Chicken faeces-Pig faeces	Non-human chain	CTX-M-55	Tn	C1	C8	Tn6339-like (MF344565)	Tn6339-like (MF344565)
P1112T	C2376T	Chicken faeces-Pig faeces	Non-human chain	CTX-M-55	Tn	C1	C8	Tn6339-like (MF344565)	Tn6339-like (MF344565)
P1112T	C2357T	Chicken faeces-Pig faeces	Non-human chain	CTX-M-55	Tn	C1	C8	Tn6339-like (MF344565)	Tn6339-like (MF344565)
P1112T	C2359T	Chicken faeces-Pig faeces	Non-human chain	CTX-M-55	Tn	C1	C8	Tn6339-like (MF344565)	Tn6339-like (MF344565)
P1112T	C2358T	Chicken faeces-Pig faeces	Non-human chain	CTX-M-55	Tn	C1	C8	Tn6339-like (MF344565)	Tn6339-like (MF344565)
P1112T	C2377T	Chicken faeces-Pig faeces	Non-human chain	CTX-M-55	Tn	C1	C8	Tn6339-like (MF344565)	Tn6339-like (MF344565)
P1112T	C2409T	Chicken faeces-Pig faeces	Non-human chain	CTX-M-55	Tn	C1	C8	Tn6339-like (MF344565)	Tn6339-like (MF344565)
P1112T	C2365T	Chicken faeces-Pig faeces	Non-human chain	CTX-M-55	Tn	C1	C8	Tn6339-like (MF344565)	Tn6339-like (MF344565)
P1112T	C2419T	Chicken faeces-Pig faeces	Non-human chain	CTX-M-55	Tn	C1	C8	Tn6339-like (MF344565)	Tn6339-like (MF344565)
P1112T	C2378T	Chicken faeces-Pig faeces	Non-human chain	CTX-M-55	Tn	C1	C8	Tn6339-like (MF344565)	Tn6339-like (MF344565)
P1112T	C2373T	Chicken faeces-Pig faeces	Non-human chain	CTX-M-55	Tn	C1	C8	Tn6339-like (MF344565)	Tn6339-like (MF344565)
P1112T	RTE1009E1	Pig faeces-RTE food	Non-human chain	CTX-M-55	Tn	C1	C8	Tn6339-like (MF344565)	Tn6339-like (MF344565)
P1112T	FP43E3	Pig faeces-Pork meat	Non-human chain	CTX-M-55	Tn	C1	C8	Tn6339-like (MF344565)	Tn6339-like (MF344565)
P1112T	FC12E2	Chicken meat-Pig faeces	Non-human chain	CTX-M-55	Tn	C1	C8	Tn6339-like (MF344565)	Tn6339-like (MF344565)
P1112T	FP154E1	Pig faeces-Pork meat	Non-human chain	CTX-M-55	Tn	C1	C8	Tn6339-like (MF344565)	Tn6339-like (MF344565)
P1112T	FC173E1	Chicken meat-Pig faeces	Non-human chain	CTX-M-55	Tn	C1	C7	Tn6339-like (MF344565)	Tn6339-like (MF344565)
P1112T	SRR13342174	Human-Pig faeces	Human chain	CTX-M-55	Tn	C1	C5	Tn6339-like (MF344565)	Tn6339-like (MF344565)
P1112T	FP176E1	Pig faeces-Pork meat	Non-human chain	CTX-M-55	Tn	C1	C6	Tn6339-like (MF344565)	Tn6339-like (MF344565)
P1112T	C2321T	Chicken faeces-Pig faeces	Non-human chain	CTX-M-55	Tn	C1	NA	Tn6339-like (MF344565)	Tn6339-like (MF344565)
P1112T	PW004_E	Pig faeces-Surface	Non-human chain	CTX-M-55	Tn	C1	NA	Tn6339-like (MF344565)	Tn6339-like (MF344565)
X1263T	C2390T	Cattle faeces-Chicken faeces	Non-human chain	CTX-M-55	Plasmid	C1	C1	TnEcp1.1-like (MF062700)	TnEcp1.1-like (MF062700)
X1263T	FP112E1	Cattle faeces-Pork meat	Non-human chain	CTX-M-55	Plasmid	C1	C1	TnEcp1.1-like (MF062700)	TnEcp1.1-like (MF062700)
X1263T	C2345T	Cattle faeces-Chicken faeces	Non-human chain	CTX-M-55	Plasmid	C1	C1	TnEcp1.1-like (MF062700)	Tn6339-like (MF344565)
X1263T	C2322T	Cattle faeces-Chicken faeces	Non-human chain	CTX-M-55	Plasmid	C1	C1	TnEcp1.1-like (MF062700)	Tn6339-like (MF344565)
X1263T	C2385T	Cattle faeces-Chicken faeces	Non-human chain	CTX-M-55	Plasmid	C1	C1	TnEcp1.1-like (MF062700)	Tn6339-like (MF344565)
X1263T	C2389T	Cattle faeces-Chicken faeces	Non-human chain	CTX-M-55	Plasmid	C1	C1	TnEcp1.1-like (MF062700)	Tn6339-like (MF344565)
X1263T	KWH2007	Cattle faeces-Human	Human chain	CTX-M-55	Plasmid	C1	C1	TnEcp1.1-like (MF062700)	Tn6339-like (MF344565)
X1263T	C2387T	Cattle faeces-Chicken faeces	Non-human chain	CTX-M-55	Plasmid	C1	C1	TnEcp1.1-like (MF062700)	Tn6339-like (MF344565)
X1263T	FC59E1	Cattle faeces-Chicken meat	Non-human chain	CTX-M-55	Plasmid	C1	C1	TnEcp1.1-like (MF062700)	Tn6339-like (MF344565)
X1263T	P1121T	Cattle faeces-Pig faeces	Non-human chain	CTX-M-55	Clonal	C1	C1	TnEcp1.1-like (MF062700)	TnEcp1.1-like (MF062700)
X1263T	RTE1246E1	Cattle faeces-RTE food	Non-human chain	CTX-M-55	Plasmid	C1	C1	TnEcp1.1-like (MF062700)	Tn6339-like (MF344565)
X1263T	FP159E1	Cattle faeces-Pork meat	Non-human chain	CTX-M-55	Plasmid	C1	C1	TnEcp1.1-like (MF062700)	TnEcp1.1-like (MF062700)
X1263T	FX242E1	Beef meat-Cattle faeces	Non-human chain	CTX-M-55	Plasmid	C1	C1	TnEcp1.1-like (MF062700)	TnEcp1.1-like (MF062700)
X1263T	C2396T	Cattle faeces-Chicken faeces	Non-human chain	CTX-M-55	Plasmid	C1	C1	TnEcp1.1-like (MF062700)	Tn6339-like (MF344565)
X1263T	C2384T	Cattle faeces-Chicken faeces	Non-human chain	CTX-M-55	Plasmid	C1	C1	TnEcp1.1-like (MF062700)	Tn6339-like (MF344565)
X1263T	FP156E1	Cattle faeces-Pork meat	Non-human chain	CTX-M-55	Plasmid	C1	C1	TnEcp1.1-like (MF062700)	TnEcp1.1-like (MF062700)
X1263T	C2334T	Cattle faeces-Chicken faeces	Non-human chain	CTX-M-55	Plasmid	C1	C1	TnEcp1.1-like (MF062700)	Tn6339-like (MF344565)
X1263T	FC41E2	Cattle faeces-Chicken meat	Non-human chain	CTX-M-55	Plasmid	C1	C1	TnEcp1.1-like (MF062700)	Tn6339-like (MF344565)
X1263T	FP3E1	Cattle faeces-Pork meat	Non-human chain	CTX-M-55	Plasmid	C1	C1	TnEcp1.1-like (MF062700)	Undetermined
X1263T	FP40E2	Cattle faeces-Pork meat	Non-human chain	CTX-M-55	Clonal	C1	C1	TnEcp1.1-like (MF062700)	TnEcp1.1-like (MF062700)
X1263T	FC165E1	Cattle faeces-Chicken meat	Non-human chain	CTX-M-55	Plasmid	C1	C1	TnEcp1.1-like (MF062700)	Tn6339-like (MF344565)
X1263T	FP77E1	Cattle faeces-Pork meat	Non-human chain	CTX-M-55	Plasmid	C1	C1	TnEcp1.1-like (MF062700)	Tn6339-like (MF344565)
X1263T	FC61E1	Cattle faeces-Chicken meat	Non-human chain	CTX-M-55	Plasmid	C1	C1	TnEcp1.1-like (MF062700)	TnEcp1.1-like (MF062700)
X1263T	FC68E1	Cattle faeces-Chicken meat	Non-human chain	CTX-M-55	Plasmid	C1	C1	TnEcp1.1-like (MF062700)	Tn6339-like (MF344565)
X1263T	FC8E1	Cattle faeces-Chicken meat	Non-human chain	CTX-M-55	Plasmid	C1	C1	TnEcp1.1-like (MF062700)	TnEcp1.1-like (MF062700)
X1263T	C2356T	Cattle faeces-Chicken faeces	Non-human chain	CTX-M-55	Plasmid	C1	C1	TnEcp1.1-like (MF062700)	TnEcp1.1-like (MF062700)
X1263T	FC29E2	Cattle faeces-Chicken meat	Non-human chain	CTX-M-55	Plasmid	C1	C1	TnEcp1.1-like (MF062700)	TnEcp1.1-like (MF062700)
X1263T	P1069T	Cattle faeces-Pig faeces	Non-human chain	CTX-M-55	Plasmid	C1	C1	TnEcp1.1-like (MF062700)	TnEcp1.1-like (MF062700)
X1263T	FC19E2	Cattle faeces-Chicken meat	Non-human chain	CTX-M-55	Plasmid	C1	C1	TnEcp1.1-like (MF062700)	TnEcp1.1-like (MF062700)
X1263T	FC20E1	Cattle faeces-Chicken meat	Non-human chain	CTX-M-55	Plasmid	C1	C1	TnEcp1.1-like (MF062700)	Tn6339-like (MF344565)
X1263T	FP166E3	Cattle faeces-Pork meat	Non-human chain	CTX-M-55	Plasmid	C1	C1	TnEcp1.1-like (MF062700)	Tn6339-like (MF344565)
X1263T	FP192E1	Cattle faeces-Pork meat	Non-human chain	CTX-M-55	Plasmid	C1	C1	TnEcp1.1-like (MF062700)	Tn6339-like (MF344565)
X1263T	FP175E3	Cattle faeces-Pork meat	Non-human chain	CTX-M-55	Clonal	C1	C1	TnEcp1.1-like (MF062700)	Tn6339-like (MF344565)
X1263T	FC36E2	Cattle faeces-Chicken meat	Non-human chain	CTX-M-55	Plasmid	C1	C1	TnEcp1.1-like (MF062700)	TnEcp1.1-like (MF062700)
X1263T	FP180E1	Cattle faeces-Pork meat	Non-human chain	CTX-M-55	Clonal	C1	C1	TnEcp1.1-like (MF062700)	TnEcp1.1-like (MF062700)
X1263T	FX22E1	Beef meat-Cattle faeces	Non-human chain	CTX-M-55	Plasmid	C1	C1	TnEcp1.1-like (MF062700)	TnEcp1.1-like (MF062700)
[truncated: 7,677 more rows]

## Sheet: S9
Table S9. Primers used in CTX-M PCR
[truncated: 21 more rows]

[truncated: 1 more sheets: S10]
